# Supplementary material for: A protein-RNA interaction atlas of the ribosome biogenesis factor AATF
Source: Sci Rep. 2019 Jul 30;9:11071. doi: 10.1038/s41598-019-47552-3 (PMC6667500; doi:10.1038/s41598-019-47552-3)
Supplement: Supplementary file 2 — Suppl. Table 1 [file 41598_2019_47552_MOESM2_ESM.xlsx]

## Sheet: A_496_01
chr	start	stop	p value -log10	FC log2	strand	ID chr	ID start	ID stop	ID
9	35657915	35657921	400	1.00698	-	9	35657748	35658015	ENSG00000269900
9	35657921	35657923	400	0.895868	-	9	35657748	35658015	ENSG00000269900
9	35657923	35657930	400	0.815845	-	9	35657748	35658015	ENSG00000269900
9	35657930	35657937	400	0.766631	-	9	35657748	35658015	ENSG00000269900
11	62620380	62620409	400	2.27018	-	11	62620221	62621204	ENSG00000255717
11	62620409	62620415	400	2.20854	-	11	62620221	62621204	ENSG00000255717
11	62620415	62620423	400	2.15849	-	11	62620221	62621204	ENSG00000255717
11	62620423	62620437	400	2.11501	-	11	62620221	62621204	ENSG00000255717
11	62620437	62620453	400	1.90151	-	11	62620221	62621204	ENSG00000255717
11	62620453	62620474	400	1.97462	-	11	62620221	62621204	ENSG00000255717
17	19091375	19091409	400	1.19353	+	17	19091329	19092027	ENSG00000263934
17	19091409	19091420	400	1.39807	+	17	19091329	19092027	ENSG00000263934
17	19091420	19091437	400	1.22346	+	17	19091329	19092027	ENSG00000263934
11	65211574	65211704	400	2.42859	+	11	65190245	65213011	ENSG00000245532
11	65211770	65211888	400	2.59162	+	11	65190245	65213011	ENSG00000245532
1	109642921	109642928	400	2.82613	+	1	109642815	109643241	ENSG00000270066
1	109642928	109642937	400	2.43319	+	1	109642815	109643241	ENSG00000270066
1	109642937	109642966	400	2.69847	+	1	109642815	109643241	ENSG00000270066
1	109642966	109642975	400	2.53345	+	1	109642815	109643241	ENSG00000270066
1	109642975	109642988	400	2.25219	+	1	109642815	109643241	ENSG00000270066
3	160232711	160232762	84.4981	3.06842	-	3	160232695	160233024	ENSG00000238741
9	35657897	35657915	84.4213	0.822312	-	9	35657748	35658015	ENSG00000269900
3	186504564	186504569	82.8808	1.48567	+	3	186501992	186507689	ENSG00000156976
19	893560	893590	79.7225	4.41323	+	19	893484	893590	ENSG00000207507
1	109642911	109642921	78.8464	2.60785	+	1	109642815	109643241	ENSG00000270066
9	35657888	35657893	77.4297	1.30986	-	9	35657748	35658015	ENSG00000269900
9	35657893	35657897	75.027	1.26973	-	9	35657748	35658015	ENSG00000269900
3	186504518	186504564	66.5706	1.27542	+	3	186501992	186507689	ENSG00000156976
1	109642879	109642897	62.8776	2.34863	+	1	109642815	109643241	ENSG00000270066
3	160232762	160232793	60.5394	2.67697	-	3	160232695	160233024	ENSG00000238741
9	35657937	35657959	55.8139	0.600027	-	9	35657748	35658015	ENSG00000269900
11	65190404	65190460	52.3692	1.57629	+	11	65190245	65213011	ENSG00000245532
1	109643006	109643038	51.144	1.9349	+	1	109642815	109643241	ENSG00000270066
7	140086589	140086602	48.3485	3.02496	-	7	140086581	140086707	ENSG00000202472
11	65191347	65191401	47.2732	1.72599	+	11	65190245	65213011	ENSG00000245532
16	31197323	31197399	46.6286	2.92635	+	16	31196260	31199678	ENSG00000089280
X	68892366	68892400	43.088	3.30314	+	X	68892323	68892441	ENSG00000272351
7	26238708	26238793	40.983	4.20053	-	7	26237242	26241149	ENSG00000122566
16	31198228	31198307	39.817	2.80786	+	16	31196260	31199678	ENSG00000089280
11	62620474	62620499	39.7421	1.74415	-	11	62620221	62621204	ENSG00000255717
16	31198528	31198610	39.3036	2.93749	+	16	31196260	31199678	ENSG00000089280
11	65190460	65190511	38.8983	1.82704	+	11	65190245	65213011	ENSG00000245532
11	17097322	17097401	35.7924	2.66186	-	11	17096644	17097567	ENSG00000110700
20	2637285	2637341	35.3237	1.64721	+	20	2637270	2638296	ENSG00000229686
9	136216296	136216317	32.6962	2.36018	+	9	136216242	136216555	ENSG00000148303
6	133136475	133136504	31.1492	2.97226	+	6	133136446	133136518	ENSG00000206754
3	160232793	160232852	29.9201	1.40292	-	3	160232695	160233024	ENSG00000238741
19	41271169	41271273	28.8593	3.77038	+	19	41270913	41271294	ENSG00000077312
11	93454839	93454891	28.6607	4.15049	+	11	93454679	93455032	ENSG00000254911
1	76253570	76253656	28.4514	1.48748	+	1	76252384	76256202	ENSG00000137955
11	65212041	65212117	28.4242	1.8057	+	11	65190245	65213011	ENSG00000245532
11	65191266	65191319	27.8926	1.75194	+	11	65190245	65213011	ENSG00000245532
3	160232852	160232906	27.2389	1.27161	-	3	160232695	160233024	ENSG00000238741
X	68892400	68892416	26.8859	2.5463	+	X	68892323	68892441	ENSG00000272351
20	17943462	17943501	26.821	0.970397	-	20	17943353	17943589	ENSG00000212232
11	65211023	65211096	26.7909	1.79879	+	11	65190245	65213011	ENSG00000245532
11	65194786	65194871	26.4187	1.84263	+	11	65190245	65213011	ENSG00000245532
11	65191486	65191548	25.9868	1.62937	+	11	65190245	65213011	ENSG00000245532
11	65191319	65191347	25.4526	1.63941	+	11	65190245	65213011	ENSG00000245532
11	65190734	65190792	24.397	1.67021	+	11	65190245	65213011	ENSG00000245532
11	65212171	65212226	23.8757	1.68331	+	11	65190245	65213011	ENSG00000245532
17	79962280	79962383	23.1801	2.90433	+	17	79962221	79967067	ENSG00000169696
19	49606690	49606757	23.0444	2.80486	+	19	49605371	49607992	ENSG00000104852
11	65202650	65202684	22.4533	2.9864	+	11	65190245	65213011	ENSG00000245532
3	186502610	186502645	22.3598	1.86576	+	3	186501992	186507689	ENSG00000156976
11	65190682	65190734	22.2748	1.28887	+	11	65190245	65213011	ENSG00000245532
11	65212129	65212171	21.5923	1.8531	+	11	65190245	65213011	ENSG00000245532
1	173835449	173835475	21.3586	4.05297	-	1	173834956	173835934	ENSG00000234741
17	79964225	79964281	21.3504	3.47665	+	17	79962221	79967067	ENSG00000169696
16	31198307	31198343	21.2235	3.03147	+	16	31196260	31199678	ENSG00000089280
17	79966110	79966214	20.9568	2.49331	+	17	79962221	79967067	ENSG00000169696
11	65191418	65191486	20.8603	1.63493	+	11	65190245	65213011	ENSG00000245532
4	74286023	74286038	20.6615	1.84438	+	4	74285971	74286038	ENSG00000163631
4	74286808	74286830	20.5815	1.92455	+	4	74286809	74287129	ENSG00000163631
3	160232963	160232984	18.5995	3.70688	-	3	160232695	160233024	ENSG00000238741
15	66795150	66795245	18.4796	1.56052	-	15	66793898	66795867	ENSG00000174444
17	79963946	79964007	18.2444	2.63793	+	17	79962221	79967067	ENSG00000169696
11	65190608	65190682	18.1104	1.11678	+	11	65190245	65213011	ENSG00000245532
11	65211501	65211551	17.8064	1.78154	+	11	65190245	65213011	ENSG00000245532
3	133496155	133496194	17.426	3.13251	+	3	133495893	133497850	ENSG00000091513
18	55711610	55711690	17.399	2.60046	+	18	55711599	55711940	ENSG00000049759
17	79964306	79964348	17.2389	3.27734	+	17	79962221	79967067	ENSG00000169696
11	65192490	65192555	17.1436	1.67858	+	11	65190245	65213011	ENSG00000245532
2	203141181	203141233	16.738	2.96991	+	2	203141154	203141241	ENSG00000212534
11	65195399	65195435	16.6543	2.15989	+	11	65190245	65213011	ENSG00000245532
20	43029964	43030008	16.6042	2.52246	+	20	43029910	43030127	ENSG00000101076
2	203157800	203157854	16.4486	3.58659	+	2	203157772	203157859	ENSG00000238317
20	47896912	47896927	16.2869	1.32192	+	20	47896856	47896946	ENSG00000222365
3	169482397	169482431	16.2728	2.30486	-	3	169482308	169482848	ENSG00000270141
19	49605995	49606047	16.1157	2.76757	+	19	49605371	49607992	ENSG00000104852
1	210547497	210547524	16.0962	1.60707	-	1	210547498	210547611	ENSG00000200972
17	74557726	74557786	16.0947	2.70887	+	17	74557370	74557833	ENSG00000163597
18	47340512	47340536	15.9865	1.85328	+	18	47340503	47340646	ENSG00000251992
17	79963768	79963831	15.658	2.35253	+	17	79962221	79967067	ENSG00000169696
15	96826149	96826159	15.6576	7.30382	-	15	96826061	96826218	ENSG00000247809
15	96826159	96826168	15.6576	7.30382	-	15	96826061	96826218	ENSG00000247809
17	18965403	18965451	15.6576	8.2229	+	17	18965225	18965807	ENSG00000265185
7	39663485	39663498	15.6576	6.32981	+	7	39663485	39664026	ENSG00000006451
16	89980147	89980241	15.6576	5.58135	+	16	89979640	89981576	ENSG00000258839
16	31199255	31199296	15.4232	2.44651	+	16	31196260	31199678	ENSG00000089280
2	135208384	135208439	15.3867	2.93749	+	2	135206220	135212192	ENSG00000152127
16	31197654	31197710	15.324	2.32082	+	16	31196260	31199678	ENSG00000089280
16	50903365	50903387	15.259	4.58135	-	16	50903366	50903486	ENSG00000199771
9	136216279	136216296	15.2055	1.7059	+	9	136216242	136216555	ENSG00000148303
1	76252762	76252838	15.129	2.11528	+	1	76252384	76256202	ENSG00000137955
2	85770472	85770553	14.8546	2.09182	+	2	85770024	85770731	ENSG00000168906
12	6619671	6619716	14.8378	2.56685	+	12	6619388	6619717	ENSG00000239002
11	65195749	65195789	14.8271	1.96606	+	11	65190245	65213011	ENSG00000245532
2	85770553	85770614	14.7995	2.6693	+	2	85770024	85770731	ENSG00000168906
3	133483026	133483116	14.6452	1.34446	+	3	133483026	133483119	ENSG00000091513
5	179048824	179048868	14.4633	2.88503	-	5	179048844	179048977	ENSG00000169045
14	95999690	95999741	14.378	1.26273	-	14	95999692	95999966	ENSG00000252481
16	2012973	2013006	14.3356	1.84438	-	16	2012053	2013257	ENSG00000140988
16	31198393	31198443	14.1925	2.17957	+	16	31196260	31199678	ENSG00000089280
19	49607631	49607685	14.014	2.52246	+	19	49605371	49607992	ENSG00000104852
19	13054639	13054781	13.9381	1.46934	+	19	13054527	13055303	ENSG00000179218
4	53578872	53578913	13.6263	2.06608	+	4	53578849	53578914	ENSG00000264585
11	62609100	62609116	13.5057	2.68595	-	11	62609041	62609281	ENSG00000133316
1	161192738	161192841	13.4127	1.16882	-	1	161192708	161193421	ENSG00000158874
7	26233205	26233313	13.2183	2.05679	-	7	26233195	26233314	ENSG00000122566
16	31199332	31199362	13.1273	2.84438	+	16	31196260	31199678	ENSG00000089280
10	70514936	70514998	13.0878	2.76346	+	10	70514929	70515042	ENSG00000221182
16	31198464	31198496	13.0741	2.69238	+	16	31196260	31199678	ENSG00000089280
20	47896884	47896912	12.995	1.27062	+	20	47896856	47896946	ENSG00000222365
3	133476707	133476791	12.5616	1.33939	+	3	133476613	133476790	ENSG00000091513
11	93454984	93455036	12.5228	2.07994	+	11	93454679	93455032	ENSG00000254911
16	31198004	31198037	11.9067	2.47183	+	16	31196260	31199678	ENSG00000089280
11	93454906	93454984	11.8892	1.78549	+	11	93454679	93455032	ENSG00000254911
11	65194512	65194575	11.8796	1.3505	+	11	65190245	65213011	ENSG00000245532
4	74279158	74279210	11.8064	1.08317	+	4	74278974	74279351	ENSG00000163631
6	52860490	52860526	11.8024	0.667167	+	6	52860418	52860748	ENSG00000202198
4	74310755	74310838	11.5656	0.881998	+	4	74310710	74310839	ENSG00000081051
11	65192605	65192651	11.4522	1.68709	+	11	65190245	65213011	ENSG00000245532
19	36631952	36631976	11.4271	2.91477	+	19	36631870	36632122	ENSG00000126247
1	987977	988056	11.3062	3.91477	+	1	987366	989357	ENSG00000188157
11	65193498	65193580	11.0866	1.09097	+	11	65190245	65213011	ENSG00000245532
2	54197871	54197940	11.041	2.46801	-	2	54197680	54197977	ENSG00000068878
17	48828081	48828143	10.9396	2.58386	+	17	48827862	48833574	ENSG00000108848
19	49606396	49606457	10.9396	2.58386	+	19	49605371	49607992	ENSG00000104852
11	65269502	65269560	10.8508	1.135	+	11	65265233	65273940	ENSG00000251562
4	74272346	74272402	10.6908	0.860417	+	4	74272346	74272478	ENSG00000163631
X	77380703	77380774	10.5781	4.60992	+	X	77380371	77380922	ENSG00000102144
2	203142871	203142904	10.4538	2.09619	+	2	203142831	203143052	ENSG00000212309
19	49606904	49606959	10.4303	2.32315	+	19	49605371	49607992	ENSG00000104852
12	6619611	6619671	10.2956	1.38495	+	12	6619388	6619717	ENSG00000239002
14	94847382	94847435	10.2277	1.10374	-	14	94846988	94847478	ENSG00000197249
3	186338673	186338744	10.2254	1.29443	+	3	186338375	186339107	ENSG00000145192
18	47340647	47340757	10.2164	0.952483	+	18	47340731	47340813	ENSG00000252139
4	155507305	155507406	10.1832	1.86349	-	4	155506412	155508070	ENSG00000171560
19	45412220	45412313	10.171	1.4509	+	19	45411790	45412650	ENSG00000130203
17	27047585	27047634	10.1001	1.55047	+	17	27047568	27048279	ENSG00000238423
11	65194708	65194756	10.1001	1.55047	+	11	65190245	65213011	ENSG00000245532
4	881305	881355	9.83983	4.52246	-	4	879571	882758	ENSG00000178950
21	9826228	9826244	9.79781	2.23295	+	21	9826203	9826263	ENSG00000264063
11	65208386	65208469	9.79425	0.993402	+	11	65190245	65213011	ENSG00000245532
6	86387304	86387375	9.76231	2.13251	-	6	86386725	86388451	ENSG00000203875
14	95999741	95999765	9.74408	1.01452	-	14	95999692	95999966	ENSG00000252481
5	179049886	179049941	9.74036	2.46106	-	5	179049850	179051670	ENSG00000169045
17	79963732	79963768	9.74036	2.46106	+	17	79962221	79967067	ENSG00000169696
5	138614472	138614547	9.58153	1.53696	+	5	138614470	138614667	ENSG00000200959
17	74557187	74557271	9.52116	2.01722	+	17	74557191	74557274	ENSG00000199961
5	87566568	87566664	9.48175	4.02496	+	5	87566323	87567042	ENSG00000247828
17	64224197	64224234	9.41318	1.8344	-	17	64224138	64224314	ENSG00000091583
14	70238282	70238361	9.36972	2.03703	+	14	70237911	70238722	ENSG00000100650
14	39650021	39650124	9.24281	1.84438	+	14	39649707	39652422	ENSG00000100941
4	74279295	74279344	9.23036	1.0142	+	4	74278974	74279351	ENSG00000163631
11	65211168	65211212	9.08196	1.24728	+	11	65190245	65213011	ENSG00000245532
11	66114445	66114552	9.01193	3.80256	-	11	66113961	66115163	ENSG00000174684
2	216295491	216295571	8.99491	0.999503	-	2	216295438	216295575	ENSG00000115414
1	230846457	230846587	8.97502	1.16719	-	1	230845741	230846599	ENSG00000135744
11	65269883	65269941	8.9222	1.00012	+	11	65265233	65273940	ENSG00000251562
1	987798	987850	8.88472	5.2229	+	1	987366	989357	ENSG00000188157
2	216286813	216286902	8.84839	1.09074	-	2	216286814	216286966	ENSG00000115414
2	216230248	216230327	8.81451	1.075	-	2	216230228	216230476	ENSG00000115414
19	3982505	3982546	8.71749	2.29113	-	19	3982244	3982570	ENSG00000167658
1	28906270	28906314	8.61714	1.47806	-	1	28906045	28908384	ENSG00000197989
3	133494329	133494417	8.58553	1.0722	+	3	133491596	133494461	ENSG00000091513
11	65190328	65190404	8.56591	0.770243	+	11	65190245	65213011	ENSG00000245532
11	65194179	65194215	8.55075	1.50686	+	11	65190245	65213011	ENSG00000245532
2	21266734	21266767	8.54923	0.991941	-	2	21266736	21266945	ENSG00000084674
1	116947217	116947292	8.51817	2.09361	+	1	116947038	116947396	ENSG00000163399
19	6713247	6713319	8.4125	1.7151	-	19	6713200	6713326	ENSG00000125730
11	65190948	65191030	8.36396	0.831087	+	11	65190245	65213011	ENSG00000245532
11	116706938	116707016	8.33494	1.23705	-	11	116706467	116707127	ENSG00000118137
11	116706938	116707016	8.33494	1.23705	-	11	116706833	116706955	ENSG00000235910
16	31197877	31197897	8.32503	2.60492	+	16	31196260	31199678	ENSG00000089280
11	65210928	65210942	8.30473	1.82202	+	11	65190245	65213011	ENSG00000245532
14	94849020	94849091	8.26553	1.09832	-	14	94848929	94849716	ENSG00000197249
3	96336233	96336289	8.25515	1.47616	-	3	96335981	96337000	ENSG00000269028
11	65197418	65197488	8.23758	1.11933	+	11	65190245	65213011	ENSG00000245532
4	74274428	74274502	8.22529	0.781622	+	4	74274311	74274664	ENSG00000163631
3	133478095	133478152	8.19925	1.06461	+	3	133478019	133478173	ENSG00000091513
14	23771051	23771056	8.10347	5.98189	+	14	23770507	23771067	ENSG00000235194
14	23771056	23771075	8.10347	5.98189	+	14	23770507	23771067	ENSG00000235194
17	18965279	18965316	8.10347	5.98189	+	17	18965225	18965807	ENSG00000265185
19	54971805	54971851	8.08534	2.38495	+	19	54969493	54973217	ENSG00000167615
19	36631938	36631952	8.0652	3.06994	+	19	36631870	36632122	ENSG00000126247
11	65270521	65270598	7.82492	0.696485	+	11	65265233	65273940	ENSG00000251562
4	74280829	74280880	7.82478	0.656668	+	4	74280752	74281112	ENSG00000163631
1	76255171	76255233	7.82272	1.22437	+	1	76252384	76256202	ENSG00000137955
20	33872389	33872467	7.5658	2.44445	-	20	33871979	33872518	ENSG00000242372
17	7080196	7080250	7.5565	2.21433	-	17	7079933	7080220	ENSG00000141505
19	34883440	34883477	7.54	3.35253	+	19	34883101	34884971	ENSG00000105220
17	79962671	79962694	7.54	3.35253	+	17	79962221	79967067	ENSG00000169696
14	76070549	76070588	7.47991	3.15049	+	14	76070516	76070621	ENSG00000201096
16	29822071	29822232	7.43439	2.25942	+	16	29821356	29823306	ENSG00000238045
16	29822071	29822232	7.43439	2.25942	+	16	29821398	29822485	ENSG00000103495
2	85770189	85770237	7.43439	2.25942	+	2	85770024	85770731	ENSG00000168906
20	62589130	62589182	7.40517	3.74485	-	20	62588055	62591492	ENSG00000196700
4	144106270	144106294	7.35389	4.98189	+	4	144106070	144107285	ENSG00000170185
9	136217704	136217769	7.24729	1.01888	+	9	136217702	136217926	ENSG00000252542
9	127533503	127533518	7.22251	1.34912	+	9	127533299	127533589	ENSG00000148200
9	127533518	127533527	7.22251	1.34912	+	9	127533299	127533589	ENSG00000148200
4	74279137	74279158	7.17437	1.01996	+	4	74278974	74279351	ENSG00000163631
12	38557232	38557271	7.16539	3.90097	-	12	38557205	38557317	ENSG00000201708
11	116707757	116707874	7.15259	0.851848	-	11	116707717	116707873	ENSG00000118137
20	47896927	47896939	7.13869	1.17196	+	20	47896856	47896946	ENSG00000222365
2	216296619	216296687	7.08089	0.932218	-	2	216296556	216296687	ENSG00000115414
14	24111009	24111121	7.06912	1.38197	+	14	24109003	24114848	ENSG00000100867
2	216261862	216261920	7.03946	1.19547	-	2	216261860	216261946	ENSG00000115414
11	65272648	65272675	7.03796	0.576106	+	11	65265233	65273940	ENSG00000251562
2	61765105	61765180	6.98687	2.10742	-	2	61764697	61765418	ENSG00000082898
2	216299459	216299513	6.98401	1.1368	-	2	216299419	216299547	ENSG00000115414
19	45412313	45412360	6.9779	1.61265	+	19	45411790	45412650	ENSG00000130203
19	45411921	45412003	6.97675	1.32216	+	19	45411790	45412650	ENSG00000130203
20	17601367	17601403	6.95121	1.93749	-	20	17601360	17601452	ENSG00000125844
12	121783957	121784050	6.90205	3.25942	-	12	121783642	121785686	ENSG00000089053
13	26828323	26828410	6.88874	2.78549	+	13	26828276	26828906	ENSG00000132964
3	13419059	13419119	6.86487	3.06302	-	3	13418956	13419062	ENSG00000132182
8	33371059	33371088	6.85943	0.994077	+	8	33369485	33371119	ENSG00000129696
8	33371059	33371088	6.85943	0.994077	+	8	33370993	33371096	ENSG00000239039
17	7480219	7480257	6.81068	0.906467	+	17	7479842	7483645	ENSG00000265500
18	55711791	55711853	6.78415	1.70801	+	18	55711599	55711940	ENSG00000049759
20	17943434	17943453	6.77363	0.550112	-	20	17943353	17943589	ENSG00000212232
2	101889396	101889498	6.76947	1.18006	-	2	101889304	101889511	ENSG00000163162
3	129034556	129034615	6.72886	3.63793	-	3	129033615	129035120	ENSG00000184897
3	42661209	42661258	6.72886	3.63793	+	3	42660512	42663008	ENSG00000114857
11	2714442	2714556	6.70338	1.43282	-	11	2629558	2721224	ENSG00000269821
5	79946611	79946634	6.70067	1.52246	-	5	79945819	79946855	ENSG00000271043
2	216229653	216229708	6.67266	1.03703	-	2	216229093	216229708	ENSG00000115414
17	79963050	79963089	6.62597	1.98189	+	17	79962221	79967067	ENSG00000169696
11	65195984	65196013	6.62147	1.46512	+	11	65190245	65213011	ENSG00000245532
2	216238118	216238133	6.60022	1.68	-	2	216238045	216238134	ENSG00000115414
11	65272675	65272721	6.59122	0.556518	+	11	65265233	65273940	ENSG00000251562
1	20980133	20980259	6.58029	2.23295	-	1	20980120	20980267	ENSG00000244038
12	26985973	26986005	6.57146	2.0895	-	12	26985623	26986131	ENSG00000123104
2	234184526	234184587	6.56727	0.700859	+	2	234184373	234184648	ENSG00000252010
12	56991396	56991449	6.56162	2.93749	-	12	56989380	56992567	ENSG00000076108
16	23478629	23478743	6.55418	1.91673	-	16	23474863	23479021	ENSG00000103365
1	173833529	173833549	6.53439	1.17931	-	1	173833038	173834685	ENSG00000234741
17	79964644	79964693	6.50115	1.85949	+	17	79962221	79967067	ENSG00000169696
3	133467259	133467319	6.47705	0.772104	+	3	133466984	133467513	ENSG00000091513
2	216289867	216289923	6.45676	0.894902	-	2	216289817	216290008	ENSG00000115414
2	102508364	102508395	6.42636	2.12653	+	2	102507628	102511150	ENSG00000071054
X	135961351	135961388	6.38788	1.93749	-	X	135961176	135961612	ENSG00000147274
12	6619536	6619611	6.38117	1.09843	+	12	6619388	6619717	ENSG00000239002
11	65193806	65193845	6.37163	1.21212	+	11	65190245	65213011	ENSG00000245532
4	74282039	74282053	6.37163	1.21212	+	4	74281973	74282070	ENSG00000163631
X	68892355	68892366	6.33686	3.41554	+	X	68892323	68892441	ENSG00000272351
11	65211888	65211956	6.33405	0.879883	+	11	65190245	65213011	ENSG00000245532
19	1010037	1010126	6.31939	2.70303	-	19	1009647	1011797	ENSG00000182087
3	48470877	48470908	6.31939	2.70303	-	3	48470662	48470890	ENSG00000164050
5	137896740	137896770	6.28223	1.56976	-	5	137896732	137896799	ENSG00000206989
2	21246459	21246501	6.2766	1.00893	-	2	21246397	21246564	ENSG00000084674
22	42229618	42229660	6.27417	3.15989	+	22	42227219	42229984	ENSG00000184068
4	74303903	74303945	6.26063	0.793528	+	4	74303891	74304023	ENSG00000081051
22	36689484	36689525	6.2374	3.98189	-	22	36689375	36689527	ENSG00000100345
2	133015217	133015263	6.2374	3.98189	-	2	133015102	133015542	ENSG00000163046
1	988098	988144	6.2374	3.98189	+	1	987366	989357	ENSG00000188157
2	216284087	216284109	6.2317	1.18365	-	2	216283965	216284108	ENSG00000115414
11	65273344	65273444	6.22643	0.553116	+	11	65265233	65273940	ENSG00000251562
4	155507566	155507670	6.22319	1.2516	-	4	155506412	155508070	ENSG00000171560
2	216296556	216296619	6.18859	0.978135	-	2	216296556	216296687	ENSG00000115414
2	216271023	216271068	6.14871	1.09503	-	2	216270961	216271233	ENSG00000115414
4	74318199	74318266	6.12256	0.713504	+	4	74318117	74318341	ENSG00000081051
2	216300379	216300427	6.11606	1.07179	-	2	216300378	216300895	ENSG00000115414
14	50329526	50329543	6.061	1.9864	-	14	50329271	50329567	ENSG00000265150
20	17605253	17605288	6.0572	1.66263	-	20	17605221	17605313	ENSG00000125844
1	45242183	45242220	6.05008	1.24612	+	1	45242162	45242265	ENSG00000200913
5	79946599	79946611	6.03625	1.47939	-	5	79945819	79946855	ENSG00000271043
3	186338988	186338999	6.03625	1.47939	+	3	186338375	186339107	ENSG00000145192
17	22022644	22022690	6.0295	2.27453	+	17	22022437	22023991	ENSG00000256618
14	94844849	94844917	6.01313	0.811963	-	14	94843084	94844977	ENSG00000197249
16	70696535	70696589	5.99038	1.91477	-	16	70695107	70698352	ENSG00000132613
16	70696535	70696589	5.99038	1.91477	-	16	70695570	70699739	ENSG00000268927
20	17943419	17943434	5.95892	0.475662	-	20	17943353	17943589	ENSG00000212232
20	61536569	61536691	5.89582	1.60189	-	20	61536350	61537452	ENSG00000101191
19	54971371	54971447	5.88522	1.74987	+	19	54969493	54973217	ENSG00000167615
2	207026635	207026674	5.8649	2.15049	+	2	207026602	207026681	ENSG00000207047
11	2151121	2151169	5.8593	0.831699	-	11	2150342	2154453	ENSG00000167244
3	133478152	133478173	5.81248	1.06994	+	3	133478019	133478173	ENSG00000091513
2	216300427	216300526	5.77004	0.565062	-	2	216300378	216300895	ENSG00000115414
1	21102028	21102120	5.76095	2.61557	-	1	21101943	21103243	ENSG00000127483
17	79963685	79963715	5.76095	2.61557	+	17	79962221	79967067	ENSG00000169696
16	89980379	89980411	5.73921	5.52246	+	16	89979640	89981576	ENSG00000258839
11	65212336	65212391	5.70373	0.859491	+	11	65190245	65213011	ENSG00000245532
2	216232605	216232652	5.70137	1.10063	-	2	216232402	216232750	ENSG00000115414
20	34136326	34136392	5.69186	3.30006	+	20	34136262	34136427	ENSG00000125991
19	49607728	49607767	5.66575	2.87038	+	19	49605371	49607992	ENSG00000104852
3	133467320	133467432	5.65357	0.775526	+	3	133466984	133467513	ENSG00000091513
12	54677595	54677671	5.63376	1.49861	+	12	54677507	54677751	ENSG00000135486
11	65211986	65211999	5.63376	1.49861	+	11	65190245	65213011	ENSG00000245532
2	216274796	216274836	5.61158	1.09051	-	2	216274286	216274837	ENSG00000115414
14	21860309	21860374	5.59529	1.89019	-	14	21860309	21860412	ENSG00000199436
17	79966727	79966766	5.59529	1.89019	+	17	79962221	79967067	ENSG00000169696
2	171571953	171572013	5.59188	2.08636	+	2	171571861	171572073	ENSG00000204335
2	231902333	231902423	5.59188	2.08636	+	2	231902205	231902914	ENSG00000204128
1	1241267	1241314	5.54076	3.84438	-	1	1238542	1241309	ENSG00000131584
14	103988910	103988917	5.54076	3.84438	-	14	103987574	103989033	ENSG00000166165
14	103988917	103988946	5.54076	3.84438	-	14	103987574	103989033	ENSG00000166165
1	31316730	31316776	5.54076	3.84438	+	1	31316670	31316957	ENSG00000222784
7	26240111	26240159	5.52447	2.52246	-	7	26237242	26241149	ENSG00000122566
11	61634499	61634568	5.52447	2.52246	+	11	61633110	61634826	ENSG00000134824
5	176517496	176517543	5.44407	2.13014	+	5	176517336	176517654	ENSG00000160867
14	50329543	50329568	5.42478	1.9124	-	14	50329271	50329567	ENSG00000265150
1	230846161	230846174	5.42478	1.9124	-	1	230845741	230846599	ENSG00000135744
2	203156089	203156143	5.40194	1.36199	+	2	203156055	203156144	ENSG00000271852
11	75111441	75111570	5.38631	0.923621	+	11	75111435	75111629	ENSG00000206941
8	145980673	145980743	5.35734	3.10742	-	8	145979577	145981802	ENSG00000198169
9	19379484	19379531	5.33357	2.02496	-	9	19378706	19380252	ENSG00000137154
11	65207683	65207696	5.33181	1.64799	+	11	65190245	65213011	ENSG00000245532
19	6714057	6714089	5.32717	1.68847	-	19	6714003	6714093	ENSG00000125730
5	138614547	138614573	5.32717	1.68847	+	5	138614470	138614667	ENSG00000200959
2	216259291	216259355	5.32506	0.831406	-	2	216259251	216259442	ENSG00000115414
5	109035438	109035487	5.30504	4.10742	-	5	109035201	109035535	ENSG00000202512
17	57772212	57772257	5.30504	4.10742	+	17	57771089	57773671	ENSG00000141367
16	85627719	85627773	5.30504	4.10742	+	16	85625872	85629326	ENSG00000260417
6	149639401	149639469	5.30504	4.10742	+	6	149639436	149639568	ENSG00000055208
12	46752831	46752875	5.30335	1.47355	-	12	46751972	46754992	ENSG00000134294
2	21266822	21266916	5.29429	0.476416	-	2	21266736	21266945	ENSG00000084674
4	83295016	83295065	5.25586	1.93749	-	4	83294599	83295144	ENSG00000138668
X	23802202	23802302	5.25586	1.93749	+	X	23801625	23802528	ENSG00000130066
2	21266767	21266822	5.23544	0.660532	-	2	21266736	21266945	ENSG00000084674
7	77166826	77166869	5.21446	2.52246	+	7	77166592	77166962	ENSG00000127947
11	65272807	65272853	5.21148	0.579577	+	11	65265233	65273940	ENSG00000251562
7	26237037	26237082	5.20295	1.86349	-	7	26236935	26237081	ENSG00000122566
14	23444310	23444397	5.1767	2.06302	-	14	23444183	23444504	ENSG00000129474
19	13051557	13051581	5.1767	2.06302	+	19	13051558	13051701	ENSG00000179218
17	27049643	27049665	5.16924	1.79999	+	17	27049428	27049895	ENSG00000264577
17	27049643	27049665	5.16924	1.79999	+	17	27049600	27049671	ENSG00000238578
14	94847435	94847480	5.15099	0.795474	-	14	94846988	94847478	ENSG00000197249
7	45928395	45928509	5.14978	0.978834	+	7	45927956	45928600	ENSG00000146678
2	61404786	61404862	5.14439	1.69649	+	2	61404553	61406306	ENSG00000173209
17	19015874	19015923	5.1261	3.52246	-	17	19015313	19015949	ENSG00000262202
15	72494090	72494144	5.1261	3.52246	-	15	72492815	72496900	ENSG00000067225
4	881447	881466	5.10155	4.52246	-	4	879571	882758	ENSG00000178950
9	19379396	19379415	5.10155	4.52246	-	9	19378706	19380252	ENSG00000137154
2	42577989	42578028	5.10155	4.52246	-	2	42576478	42578499	ENSG00000115944
12	57522654	57522694	5.10155	4.52246	+	12	57522276	57522814	ENSG00000123384
1	151373337	151373433	5.10155	4.52246	+	1	151372457	151374420	ENSG00000159377
7	26238805	26238843	5.08423	2.76346	-	7	26237242	26241149	ENSG00000122566
17	56083072	56083123	5.08423	2.76346	-	17	56080721	56083334	ENSG00000136450
6	44219853	44219934	5.08346	1.20053	+	6	44219736	44220004	ENSG00000096384
1	173833977	173834033	5.06875	1.40698	-	1	173833038	173834685	ENSG00000234741
16	30080137	30080207	5.06875	1.40698	+	16	30078555	30080311	ENSG00000149925
19	40331062	40331156	5.05889	3.17453	-	19	40331054	40331155	ENSG00000105202
X	128649740	128649769	5.05889	3.17453	-	X	128649664	128649764	ENSG00000102038
4	74281979	74282001	5.01992	0.915467	+	4	74281973	74282070	ENSG00000163631
1	173836812	173836856	5.01817	1.5516	-	1	173836129	173836953	ENSG00000234741
17	46127978	46128054	4.9914	2.42935	+	17	46127969	46128990	ENSG00000082641
11	65203009	65203047	4.99123	1.14137	+	11	65190245	65213011	ENSG00000245532
3	133478018	133478039	4.97757	1.2767	+	3	133478019	133478173	ENSG00000091513
11	2720259	2720349	4.97724	1.44717	-	11	2629558	2721224	ENSG00000269821
19	6707227	6707271	4.97724	1.44717	-	19	6707087	6707284	ENSG00000125730
11	65191600	65191631	4.96734	1.12391	+	11	65190245	65213011	ENSG00000245532
4	881197	881215	4.96059	5.32981	-	4	879571	882758	ENSG00000178950
19	7704727	7704806	4.96059	5.32981	+	19	7704617	7705042	ENSG00000076944
16	33965510	33965534	4.96059	5.32981	+	16	33965426	33965577	ENSG00000200434
3	160122390	160122416	4.96059	5.32981	+	3	160122376	160122473	ENSG00000207779
5	175055253	175055295	4.96059	5.32981	+	5	175055191	175055465	ENSG00000222111
1	28834067	28834084	4.949	1.16576	+	1	28832863	28834782	ENSG00000242125
5	79946634	79946644	4.93652	1.38495	-	5	79945819	79946855	ENSG00000271043
16	31197023	31197062	4.93562	1.46999	+	16	31196260	31199678	ENSG00000089280
19	49605912	49605945	4.92449	1.99889	+	19	49605371	49607992	ENSG00000104852
3	186331030	186331062	4.87458	1.11152	+	3	186330712	186331143	ENSG00000145192
1	16974495	16974577	4.86445	1.25942	+	1	16974279	16974896	ENSG00000186301
15	72500989	72501076	4.85702	1.90948	-	15	72500958	72501303	ENSG00000067225
3	194123699	194123763	4.85511	3.69238	-	3	194123401	194126845	ENSG00000133657
16	89980784	89980820	4.85511	3.69238	+	16	89979640	89981576	ENSG00000258839
3	133475681	133475798	4.8486	0.837092	+	3	133475675	133475853	ENSG00000091513
19	13051402	13051470	4.83884	1.42292	+	19	13051355	13051468	ENSG00000179218
3	133473416	133473487	4.83606	0.841916	+	3	133473339	133473515	ENSG00000091513
16	31202399	31202430	4.80847	1.58659	+	16	31202284	31202431	ENSG00000089280
4	74315071	74315110	4.80513	0.768812	+	4	74315052	74315184	ENSG00000081051
12	112460483	112460575	4.79027	1.62434	+	12	112459954	112461255	ENSG00000089248
2	76672403	76672472	4.78888	1.77038	-	2	76672205	76672536	ENSG00000200488
17	16342748	16342791	4.78094	2.34188	+	17	16342136	16343567	ENSG00000175061
11	63676597	63676623	4.78094	2.34188	+	11	63676349	63678491	ENSG00000072518
6	165823082	165823120	4.78094	2.34188	+	6	165823051	165823165	ENSG00000199523
6	43745907	43745967	4.77973	1.66685	+	6	43740909	43746501	ENSG00000112715
16	75272155	75272207	4.77366	2.78549	-	16	75271989	75272558	ENSG00000050820
4	74277712	74277741	4.77196	0.747522	+	4	74277713	74277944	ENSG00000163631
17	74088902	74088970	4.76246	3.25942	-	17	74088396	74090662	ENSG00000182473
3	185652169	185652237	4.76246	3.25942	-	3	185652217	185655208	ENSG00000136527
17	79965410	79965419	4.74618	2.98189	+	17	79962221	79967067	ENSG00000169696
11	2151434	2151487	4.69877	0.758896	-	11	2150342	2154453	ENSG00000167244
16	31199202	31199215	4.68632	1.93749	+	16	31196260	31199678	ENSG00000089280
7	26239223	26239259	4.6811	2.42292	-	7	26237242	26241149	ENSG00000122566
4	74283972	74283975	4.63899	1.10742	+	4	74283723	74284028	ENSG00000163631
2	21263906	21263932	4.62975	0.946107	-	2	21263810	21263955	ENSG00000084674
2	62932997	62933028	4.62685	1.35807	+	2	62932877	62933187	ENSG00000115504
2	216299530	216299546	4.62589	1.26307	-	2	216299419	216299547	ENSG00000115414
14	23790795	23790820	4.60501	1.62937	+	14	23790498	23791504	ENSG00000100836
6	31803070	31803090	4.60501	1.62937	+	6	31803040	31803228	ENSG00000201823
1	1208257	1208321	4.59843	3.93749	-	1	1208233	1209265	ENSG00000160087
22	20111914	20111958	4.59843	3.93749	+	22	20111662	20113011	ENSG00000099901
16	69165273	69165321	4.59843	3.93749	-	16	69165194	69165311	ENSG00000141076
16	89981392	89981435	4.59843	3.93749	+	16	89979640	89981576	ENSG00000258839
19	6696663	6696670	4.59523	1.67446	-	19	6696604	6696670	ENSG00000125730
9	139621221	139621265	4.59414	0.89169	-	9	139619686	139621538	ENSG00000233016
1	235273500	235273565	4.58186	2.25942	-	1	235272651	235275423	ENSG00000173726
17	34151141	34151208	4.58186	2.25942	+	17	34151082	34151293	ENSG00000172660
2	216239937	216240006	4.55382	0.807097	-	2	216239937	216240116	ENSG00000115414
4	74275152	74275203	4.53579	0.506426	+	4	74275057	74275204	ENSG00000163631
2	232321158	232321238	4.51968	0.890951	-	2	232321155	232321234	ENSG00000207280
7	26232116	26232161	4.49213	1.52246	-	7	26229547	26232197	ENSG00000122566
9	116824985	116825005	4.49213	1.52246	-	9	116824957	116825038	ENSG00000106927
2	61412862	61412937	4.47198	2.32981	+	2	61412637	61418338	ENSG00000173209
11	62400669	62400710	4.46967	3.37045	-	11	62400656	62400743	ENSG00000089597
2	191513911	191513966	4.46967	3.37045	+	2	191513796	191514086	ENSG00000138386
9	134372032	134372074	4.46206	2.81196	+	9	134371127	134375584	ENSG00000130723
17	79964540	79964585	4.46165	1.55562	+	17	79962221	79967067	ENSG00000169696
6	7899826	7899898	4.46114	1.8786	-	6	7899809	7900475	ENSG00000239264
2	85772155	85772217	4.46114	1.8786	+	2	85771846	85777249	ENSG00000115486
2	85772155	85772217	4.46114	1.8786	+	2	85770793	85772403	ENSG00000168906
4	155507765	155507872	4.44515	1.06608	-	4	155506412	155508070	ENSG00000171560
11	18034296	18034310	4.4395	3.03703	-	11	18034049	18034709	ENSG00000129158
2	11725392	11725407	4.4395	3.03703	+	2	11725287	11725400	ENSG00000196208
2	21229451	21229552	4.43323	0.583385	-	2	21227952	21235523	ENSG00000084674
2	10929090	10929108	4.42792	1.80256	-	2	10929023	10929107	ENSG00000143870
4	74315143	74315184	4.4251	0.687741	+	4	74315052	74315184	ENSG00000081051
4	74279253	74279295	4.37705	0.676079	+	4	74278974	74279351	ENSG00000163631
14	23745957	23746017	4.36734	4.32981	-	14	23741666	23746396	ENSG00000215271
20	26190452	26190500	4.36734	4.32981	-	20	26190379	26190480	ENSG00000227195
1	987675	987698	4.36734	4.32981	+	1	987366	989357	ENSG00000188157
2	65300325	65300386	4.36734	4.32981	+	2	65297863	65301312	ENSG00000011523
12	96259081	96259126	4.36734	4.32981	+	12	96258857	96259166	ENSG00000139343
17	79965320	79965344	4.35184	2.00788	+	17	79962221	79967067	ENSG00000169696
6	7910824	7910880	4.34206	1.49143	-	6	7910747	7911047	ENSG00000239264
2	216230226	216230248	4.32985	0.946771	-	2	216230228	216230476	ENSG00000115414
20	17602147	17602157	4.28658	1.90578	-	20	17602103	17602192	ENSG00000125844
22	39715068	39715087	4.28658	1.90578	-	22	39715033	39715118	ENSG00000100316
11	65212920	65212945	4.28583	0.625907	+	11	65190245	65213011	ENSG00000245532
19	12811386	12811464	4.2786	2.52246	-	19	12810008	12812057	ENSG00000105576
12	54676590	54676677	4.27538	1.55722	+	12	54676584	54676658	ENSG00000135486
11	65191232	65191248	4.27501	1.24783	+	11	65190245	65213011	ENSG00000245532
20	17639665	17639715	4.26474	1.18365	-	20	17639241	17641173	ENSG00000125844
11	65268730	65268773	4.26336	0.579487	+	11	65265233	65273940	ENSG00000251562
9	127998739	127998842	4.26081	1.01431	-	9	127997132	127999433	ENSG00000044574
11	65271815	65271836	4.2573	0.632429	+	11	65265233	65273940	ENSG00000251562
6	7303789	7303870	4.25068	1.59646	-	6	7303783	7303870	ENSG00000124783
2	21266407	21266423	4.23659	0.768281	-	2	21266385	21266423	ENSG00000084674
11	65203205	65203242	4.21149	1.05983	+	11	65190245	65213011	ENSG00000245532
2	74669034	74669078	4.20252	2.65996	-	2	74668833	74669549	ENSG00000114993
1	161192271	161192284	4.19706	1.46106	-	1	161192082	161192312	ENSG00000158874
1	161192271	161192284	4.19706	1.46106	-	1	161192081	161192296	ENSG00000268387
22	24988499	24988549	4.18802	5.10742	-	22	24988184	24989046	ENSG00000178026
7	72395269	72395312	4.18802	5.10742	+	7	72394956	72395663	ENSG00000272843
17	5334237	5334291	4.18802	5.10742	+	17	5329291	5334804	ENSG00000129197
17	40124005	40124052	4.18802	5.10742	+	17	40122299	40124049	ENSG00000173786
19	59060284	59060331	4.18802	5.10742	+	19	59060107	59060607	ENSG00000130726
16	85626226	85626308	4.18802	5.10742	+	16	85625872	85629326	ENSG00000260417
16	89980464	89980473	4.18802	5.10742	+	16	89979640	89981576	ENSG00000258839
8	145693909	145693957	4.18802	5.10742	+	8	145693919	145694217	ENSG00000167702
14	24108503	24108567	4.18694	0.859491	+	14	24108388	24108565	ENSG00000100867
2	220436198	220436236	4.18224	3.52246	-	2	220434943	220436581	ENSG00000124006
19	48984782	48984826	4.18224	3.52246	+	19	48982380	48985571	ENSG00000105443
10	127512210	127512292	4.18224	3.52246	+	10	127512115	127512291	ENSG00000107949
16	84214309	84214391	4.14954	2.84438	-	16	84213776	84214792	ENSG00000103168
6	30593960	30594030	4.14954	2.84438	+	6	30593279	30594172	ENSG00000204568
19	50358817	50358867	4.14954	2.84438	+	19	50357909	50358901	ENSG00000104960
1	245027107	245027195	4.14216	1.32315	-	1	245026915	245027844	ENSG00000153187
2	38978237	38978331	4.1333	3.10742	-	2	38977966	38978280	ENSG00000115875
11	2713267	2713322	4.11984	1.52246	-	11	2629558	2721224	ENSG00000269821
2	88425748	88425856	4.11781	1.03213	-	2	88425431	88425867	ENSG00000163586
17	7082344	7082379	4.11364	1.93749	-	17	7080300	7082883	ENSG00000141505
14	23451380	23451458	4.11364	1.93749	-	14	23450470	23451851	ENSG00000129474
4	83294965	83295016	4.11364	1.93749	-	4	83294599	83295144	ENSG00000138668
7	103557585	103557594	4.11364	1.93749	-	7	103557522	103557632	ENSG00000189056
2	86363049	86363131	4.09572	0.781374	+	2	86362993	86363129	ENSG00000208772
17	80196691	80196734	4.08863	2.15989	+	17	80196578	80197962	ENSG00000141526
4	74285977	74285996	4.07765	0.751275	+	4	74285971	74286038	ENSG00000163631
11	2709836	2709889	4.06391	1.60046	-	11	2629558	2721224	ENSG00000269821
3	133495945	133496004	4.06347	1.06639	+	3	133495893	133497850	ENSG00000091513
19	49993244	49993302	4.05718	0.815097	+	19	49993107	49994804	ENSG00000142541
11	46783948	46783988	4.03614	1.01996	-	11	46783939	46784049	ENSG00000212135
11	2716454	2716522	4.0279	1.35896	-	11	2629558	2721224	ENSG00000269821
3	96336816	96336857	4.02261	1.30006	-	3	96335981	96337000	ENSG00000269028
4	74280808	74280829	4.00468	0.535395	+	4	74280752	74281112	ENSG00000163631
11	65272781	65272807	3.9968	0.569762	+	11	65265233	65273940	ENSG00000251562
2	232319932	232319979	3.97009	1.48851	-	2	232318242	232319978	ENSG00000115053
14	23528314	23528363	3.96738	2.2229	-	14	23527773	23528683	ENSG00000100813
11	46403856	46403923	3.96738	2.2229	+	11	46403844	46404011	ENSG00000110492
20	61450585	61450642	3.96738	2.2229	+	20	61450574	61450645	ENSG00000092758
17	43225928	43226012	3.96417	2.52246	+	17	43224684	43229468	ENSG00000186834
11	65272526	65272597	3.91339	0.582775	+	11	65265233	65273940	ENSG00000251562
11	65201955	65201978	3.90637	1.27734	+	11	65190245	65213011	ENSG00000245532
4	880125	880182	3.90448	3.74485	-	4	879571	882758	ENSG00000178950
16	2579823	2579877	3.90448	3.74485	+	16	2579631	2581420	ENSG00000205923
16	20750213	20750289	3.90448	3.74485	-	16	20750066	20750393	ENSG00000066654
16	22437657	22437697	3.90448	3.74485	-	16	22437534	22437687	ENSG00000257122
20	44992919	44992953	3.90448	3.74485	-	20	44992679	44993000	ENSG00000080189
17	74380301	74380345	3.90448	3.74485	+	17	74379927	74380602	ENSG00000161542
1	988438	988461	3.90448	3.74485	+	1	987366	989357	ENSG00000188157
16	2579823	2579877	3.90448	3.74485	+	16	2578237	2581423	ENSG00000162066
4	38682260	38682302	3.90448	3.74485	+	4	38682208	38682606	ENSG00000109787
15	43695558	43695681	3.90448	3.74485	+	15	43693914	43696040	ENSG00000137822
14	69925543	69925618	3.90448	3.74485	+	14	69925080	69929105	ENSG00000029364
1	155105977	155106006	3.90448	3.74485	+	1	155105979	155106256	ENSG00000169242
6	31504155	31504200	3.90323	1.33342	-	6	31504151	31504226	ENSG00000201785
17	79963178	79963215	3.90146	1.56093	+	17	79962221	79967067	ENSG00000169696
5	40832770	40832830	3.88706	2.67446	-	5	40832758	40832837	ENSG00000212296
14	54423469	54423500	3.88706	2.67446	-	14	54423268	54423529	ENSG00000125378
2	220432966	220433043	3.88706	2.67446	-	2	220432777	220433046	ENSG00000124006
19	49611586	49611611	3.88706	2.67446	+	19	49611052	49611862	ENSG00000104852
2	216232652	216232683	3.88061	1.00964	-	2	216232402	216232750	ENSG00000115414
17	79954536	79954568	3.87664	1.60492	+	17	79954296	79954722	ENSG00000169696
19	57347367	57347390	3.86309	1.78549	-	19	57347386	57347472	ENSG00000198300
12	7076544	7076558	3.86154	0.760616	-	12	7076334	7076769	ENSG00000215021
9	116823836	116823862	3.85886	1.24235	-	9	116823190	116823871	ENSG00000106927
9	19378880	19378916	3.85468	1.7151	-	9	19378706	19380252	ENSG00000137154
6	33171829	33171914	3.85468	1.7151	+	6	33171318	33172216	ENSG00000112473
13	33109886	33109940	3.85171	2.30006	-	13	33109906	33111164	ENSG00000244754
6	26124845	26124901	3.85171	2.30006	+	6	26124373	26124977	ENSG00000180573
1	116935523	116935608	3.84591	1.35253	+	1	116934869	116935648	ENSG00000203865
1	116935523	116935608	3.84591	1.35253	+	1	116935476	116935610	ENSG00000163399
7	27153431	27153477	3.83594	2.88503	-	7	27153244	27153464	ENSG00000105997
19	39332119	39332175	3.83594	2.88503	-	19	39330736	39332968	ENSG00000104824
16	66757079	66757130	3.83594	2.88503	-	16	66754796	66757725	ENSG00000135720
2	216272829	216272844	3.83348	0.735001	-	2	216272831	216272920	ENSG00000115414
20	10622488	10622538	3.82827	3.20053	-	20	10622431	10622540	ENSG00000101384
5	86688398	86688484	3.82827	3.20053	-	5	86687311	86688721	ENSG00000134480
1	182354797	182354848	3.82827	3.20053	-	1	182350839	182356427	ENSG00000135821
19	974329	974334	3.82827	3.20053	+	19	971878	975939	ENSG00000116017
12	57554630	57554682	3.82827	3.20053	+	12	57554676	57554898	ENSG00000123384
3	110790849	110790898	3.82827	3.20053	+	3	110790590	110791834	ENSG00000177707
8	145066658	145066731	3.82827	3.20053	+	8	145066633	145066776	ENSG00000178719
4	74285227	74285258	3.82304	0.723369	+	4	74285224	74285356	ENSG00000163631
2	216269176	216269258	3.80827	0.702115	-	2	216269112	216269378	ENSG00000115414
13	27829230	27829260	3.79334	1.25498	+	13	27829081	27829993	ENSG00000122026
11	2705018	2705087	3.79051	1.37359	-	11	2629558	2721224	ENSG00000269821
2	73467568	73467643	3.78383	2.13543	+	2	73467565	73467676	ENSG00000135624
4	74285996	74286013	3.77971	0.831784	+	4	74285971	74286038	ENSG00000163631
3	133472474	133472536	3.75461	0.898761	+	3	133472439	133472924	ENSG00000091513
2	20251263	20251341	3.74574	1.52246	-	2	20251171	20251789	ENSG00000068697
7	26232161	26232196	3.74574	1.52246	-	7	26229547	26232197	ENSG00000122566
19	1020997	1021092	3.744	2.39693	-	19	1020771	1021117	ENSG00000182087
2	220435819	220435881	3.744	2.39693	-	2	220434943	220436581	ENSG00000124006
10	95360702	95360778	3.74038	0.917173	-	10	95360675	95360803	ENSG00000138207
5	111497266	111497309	3.73575	1.02892	+	5	111497182	111497314	ENSG00000238363
2	21225802	21225844	3.73426	0.818194	-	2	21224301	21226206	ENSG00000084674
4	74276117	74276125	3.70575	0.829965	+	4	74276029	74276126	ENSG00000163631
14	23537897	23537964	3.68884	1.60992	-	14	23536523	23537910	ENSG00000100813
17	4927745	4927870	3.68884	1.60992	+	17	4926763	4931696	ENSG00000129250
19	6707271	6707285	3.68691	1.42292	-	19	6707087	6707284	ENSG00000125730
8	11710837	11710992	3.6834	1.23295	-	8	11710838	11711328	ENSG00000164733
11	65268916	65268957	3.67621	0.597932	+	11	65265233	65273940	ENSG00000251562
11	65271802	65271815	3.67373	0.637933	+	11	65265233	65273940	ENSG00000251562
6	31501529	31501585	3.67301	1.66447	-	6	31500190	31503262	ENSG00000198563
17	79965253	79965283	3.67301	1.66447	+	17	79962221	79967067	ENSG00000169696
11	93465532	93465581	3.6705	0.514579	-	11	93464919	93470405	ENSG00000166012
7	26237242	26237271	3.66888	1.72891	-	7	26237242	26241149	ENSG00000122566
11	65271790	65271802	3.6651	0.677431	+	11	65265233	65273940	ENSG00000251562
3	133494417	133494446	3.66382	1.34558	+	3	133491596	133494461	ENSG00000091513
14	23528546	23528590	3.65936	2.20053	-	14	23527773	23528683	ENSG00000100813
12	58114727	58114788	3.65936	2.20053	+	12	58114760	58115293	ENSG00000257342
12	58114727	58114788	3.65936	2.20053	+	12	58114567	58115340	ENSG00000135506
8	8751037	8751063	3.64801	2.52246	-	8	8747571	8751155	ENSG00000147324
14	73567097	73567150	3.64801	2.52246	+	14	73566375	73570186	ENSG00000119707
14	107092706	107092726	3.64801	2.52246	+	14	107092677	107092791	ENSG00000199480
4	881573	881589	3.64474	4.10742	-	4	879571	882758	ENSG00000178950
16	3421979	3422019	3.64474	4.10742	-	16	3421053	3422283	ENSG00000232196
19	7996290	7996339	3.64474	4.10742	-	19	7996023	7996484	ENSG00000104980
1	9804483	9804504	3.64474	4.10742	-	1	9804453	9804701	ENSG00000171603
2	27324207	27324259	3.64474	4.10742	-	2	27323466	27324756	ENSG00000138028
11	27516541	27516604	3.64474	4.10742	-	11	27516123	27520351	ENSG00000148943
16	28618250	28618290	3.64474	4.10742	-	16	28618272	28625600	ENSG00000196502
6	33385535	33385597	3.64474	4.10742	-	6	33384219	33386094	ENSG00000112514
22	37415322	37415359	3.64474	4.10742	-	22	37414179	37415568	ENSG00000128311
10	71873920	71873976	3.64474	4.10742	-	10	71872030	71874085	ENSG00000042286
17	74380095	74380131	3.64474	4.10742	+	17	74379927	74380602	ENSG00000161542
11	124794576	124794605	3.64474	4.10742	-	11	124794511	124794965	ENSG00000165478
17	5329244	5329319	3.64474	4.10742	+	17	5329291	5334804	ENSG00000129197
19	18478181	18478260	3.64474	4.10742	+	19	18474201	18480760	ENSG00000130517
19	32844791	32844843	3.64474	4.10742	+	19	32843735	32845863	ENSG00000168813
5	44809591	44809642	3.64474	4.10742	+	5	44809027	44809665	ENSG00000112996
3	52328542	52328591	3.64474	4.10742	+	3	52326276	52329272	ENSG00000168237
14	73567700	73567737	3.64474	4.10742	+	14	73566375	73570186	ENSG00000119707
14	85738312	85738345	3.64474	4.10742	+	14	85738276	85738405	ENSG00000252529
15	99672961	99673000	3.64474	4.10742	+	15	99669572	99675798	ENSG00000182253
1	113236566	113236611	3.64474	4.10742	+	1	113236527	113236794	ENSG00000155363
3	184080869	184080909	3.64474	4.10742	+	3	184080661	184081362	ENSG00000163882
6	31502203	31502272	3.63971	1.45207	-	6	31500190	31503262	ENSG00000198563
12	111180587	111180655	3.63971	1.45207	-	12	111180458	111180744	ENSG00000186298
4	74283316	74283339	3.63776	0.594247	+	4	74283248	74283386	ENSG00000163631
4	74279210	74279244	3.61979	0.672481	+	4	74278974	74279351	ENSG00000163631
2	216283994	216284056	3.6111	0.780768	-	2	216283965	216284108	ENSG00000115414
17	55183582	55183632	3.61101	2.05297	+	17	55182802	55184539	ENSG00000121057
4	74283260	74283316	3.57468	0.497277	+	4	74283248	74283386	ENSG00000163631
12	104325325	104325402	3.57456	1.0022	+	12	104325299	104325954	ENSG00000166598
19	18652710	18652767	3.56992	2.69238	-	19	18652489	18653308	ENSG00000105701
2	44065135	44065172	3.56992	2.69238	-	2	44064973	44066004	ENSG00000138075
17	80206576	80206631	3.56992	2.69238	-	17	80203852	80208055	ENSG00000141551
16	89266470	89266489	3.56992	2.69238	-	16	89266121	89266726	ENSG00000259803
5	176981095	176981175	3.56992	2.69238	-	5	176980169	176981542	ENSG00000146067
1	15392358	15392419	3.56992	2.69238	+	1	15392126	15394651	ENSG00000189337
17	27050737	27050758	3.56992	2.69238	+	17	27050318	27050818	ENSG00000198242
6	33179157	33179245	3.56992	2.69238	+	6	33178935	33179324	ENSG00000204227
16	2812185	2812294	3.553	1.39121	+	16	2811562	2818262	ENSG00000167978
2	20550450	20550477	3.54031	2.28145	-	2	20550358	20550463	ENSG00000055917
16	88724183	88724228	3.54031	2.28145	-	16	88723844	88724437	ENSG00000167508
2	61413247	61413312	3.54031	2.28145	+	2	61412637	61418338	ENSG00000173209
15	79183832	79183915	3.54031	2.28145	+	15	79182984	79184047	ENSG00000185787
2	21241889	21241958	3.52714	0.592665	-	2	21241864	21241985	ENSG00000084674
8	25315749	25315817	3.52506	3.32981	-	8	25315715	25315992	ENSG00000104756
13	33109982	33110016	3.52506	3.32981	-	13	33109906	33111164	ENSG00000244754
17	40970833	40970917	3.52506	3.32981	-	17	40970805	40971627	ENSG00000126581
11	47488759	47488806	3.52506	3.32981	-	11	47487496	47493654	ENSG00000149187
17	76819103	76819149	3.52506	3.32981	-	17	76818019	76819331	ENSG00000055483
9	136627622	136627716	3.52506	3.32981	-	9	136627016	136629231	ENSG00000160293
1	247095089	247095143	3.52506	3.32981	-	1	247094880	247095280	ENSG00000153207
3	9519700	9519736	3.52506	3.32981	+	3	9517167	9519838	ENSG00000168137
16	30722979	30723025	3.52506	3.32981	+	16	30722892	30723065	ENSG00000080603
19	45166677	45166738	3.52506	3.32981	+	19	45165007	45166850	ENSG00000073008
3	49050037	49050065	3.52506	3.32981	+	3	49048854	49051932	ENSG00000178252
1	54666016	54666062	3.52506	3.32981	+	1	54665840	54666262	ENSG00000116221
2	177043119	177043171	3.52506	3.32981	-	2	177043153	177043736	ENSG00000226363
3	186338772	186338818	3.52404	0.743924	+	3	186338375	186339107	ENSG00000145192
4	74272429	74272449	3.52135	0.783047	+	4	74272346	74272478	ENSG00000163631
2	20550402	20550422	3.52086	2.93749	-	2	20550358	20550463	ENSG00000055917
2	74657971	74658016	3.52086	2.93749	-	2	74657743	74658056	ENSG00000114993
4	985995	986071	3.52086	2.93749	-	4	985613	986018	ENSG00000127415
6	37142221	37142293	3.52086	2.93749	+	6	37141710	37143202	ENSG00000137193
6	43409599	43409685	3.52086	2.93749	+	6	43409600	43409799	ENSG00000124574
11	111170579	111170627	3.52086	2.93749	+	11	111170458	111170742	ENSG00000214290
11	65205641	65205664	3.51431	1.15162	+	11	65190245	65213011	ENSG00000245532
14	39650983	39651106	3.50317	1.01996	+	14	39649707	39652422	ENSG00000100941
1	8926348	8926404	3.50143	1.41812	-	1	8926338	8926560	ENSG00000074800
7	26235466	26235513	3.50143	1.41812	-	7	26235332	26235529	ENSG00000122566
6	31802694	31802745	3.49771	1.83058	+	6	31802385	31802977	ENSG00000204387
12	9225296	9225350	3.49304	0.861041	-	12	9225249	9225467	ENSG00000175899
3	186336324	186336360	3.48769	0.793103	+	3	186336325	186336426	ENSG00000145192
22	33197881	33197953	3.48521	1.67446	+	22	33197687	33198108	ENSG00000100234
7	45930149	45930161	3.48521	1.67446	+	7	45930147	45930316	ENSG00000146678
13	113976596	113976700	3.48521	1.67446	+	13	113975872	113977987	ENSG00000185896
11	2674720	2674797	3.48279	1.74485	-	11	2629558	2721224	ENSG00000269821
19	1037979	1038039	3.48279	1.74485	+	19	1036798	1039068	ENSG00000064666
2	20401824	20401859	3.47912	2.10742	-	2	20400558	20402696	ENSG00000115884
4	74275126	74275140	3.47479	0.709224	+	4	74275057	74275204	ENSG00000163631
4	74318284	74318335	3.45992	0.508755	+	4	74318117	74318341	ENSG00000081051
11	2707049	2707102	3.45311	1.44846	-	11	2629558	2721224	ENSG00000269821
1	35650075	35650151	3.45311	1.44846	-	1	35648533	35650194	ENSG00000116560
2	20424730	20424769	3.4477	1.97497	-	2	20424563	20424873	ENSG00000115884
3	48671347	48671416	3.42922	2.38495	-	3	48670910	48671760	ENSG00000225697
18	77710934	77711016	3.42922	2.38495	-	18	77710724	77711025	ENSG00000122490
3	195798267	195798325	3.42922	2.38495	-	3	195798267	195798369	ENSG00000072274
19	972891	972912	3.42922	2.38495	+	19	971878	975939	ENSG00000116017
19	17670178	17670231	3.42922	2.38495	+	19	17670120	17670230	ENSG00000130309
16	28877132	28877208	3.42922	2.38495	+	16	28874125	28878354	ENSG00000178188
22	31366794	31366885	3.42922	2.38495	+	22	31366663	31367765	ENSG00000253352
19	1476356	1476426	3.42424	4.84438	-	19	1473200	1476484	ENSG00000119559
17	4186189	4186211	3.42424	4.84438	-	17	4186093	4186216	ENSG00000132388
17	19238911	19238953	3.42424	4.84438	+	17	19237937	19239440	ENSG00000265263
17	26960834	26960875	3.42424	4.84438	-	17	26960567	26961104	ENSG00000007202
15	37190512	37190522	3.42424	4.84438	-	15	37188825	37190540	ENSG00000134138
15	37190522	37190554	3.42424	4.84438	-	15	37188825	37190540	ENSG00000134138
22	41633369	41633427	3.42424	4.84438	-	22	41633180	41634889	ENSG00000100399
1	45797187	45797229	3.42424	4.84438	-	1	45797092	45797228	ENSG00000132781
15	59052745	59052782	3.42424	4.84438	-	15	59052666	59052880	ENSG00000200318
11	61081779	61081813	3.42424	4.84438	-	11	61081780	61083865	ENSG00000167986
17	79861867	79861895	3.42424	4.84438	-	17	79858841	79862820	ENSG00000185813
14	103879029	103879067	3.42424	4.84438	+	14	103878456	103879098	ENSG00000244691
19	2399103	2399148	3.42424	4.84438	+	19	2399016	2399191	ENSG00000178297
4	2949093	2949141	3.42424	4.84438	-	4	2948600	2949400	ENSG00000249673
12	7170248	7170292	3.42424	4.84438	+	12	7170194	7170371	ENSG00000182326
19	7705552	7705596	3.42424	4.84438	+	19	7705584	7705891	ENSG00000076944
16	11444586	11444648	3.42424	4.84438	+	16	11444499	11445619	ENSG00000175643
1	16259027	16259073	3.42424	4.84438	+	1	16254586	16262761	ENSG00000065526
17	19238911	19238953	3.42424	4.84438	+	17	19237269	19240028	ENSG00000072134
17	26960834	26960875	3.42424	4.84438	-	17	26960837	26961078	ENSG00000264044
6	27101252	27101289	3.42424	4.84438	+	6	27100832	27103070	ENSG00000196787
19	33694795	33694827	3.42424	4.84438	+	19	33694776	33697268	ENSG00000130881
19	37342133	37342172	3.42424	4.84438	+	19	37342065	37342806	ENSG00000251247
21	45734967	45735021	3.42424	4.84438	+	21	45733796	45736222	ENSG00000141959
17	45760274	45760300	3.42424	4.84438	+	17	45759770	45762871	ENSG00000108424
15	74001986	74002022	3.42424	4.84438	+	15	74001906	74002030	ENSG00000103855
16	89981255	89981280	3.42424	4.84438	+	16	89979640	89981576	ENSG00000258839
7	99156437	99156476	3.42424	4.84438	+	7	99156029	99156644	ENSG00000197343
2	132258744	132258770	3.42424	4.84438	+	2	132258754	132258806	ENSG00000152117
7	139044793	139044815	3.42424	4.84438	+	7	139044654	139045068	ENSG00000146963
17	75496272	75496307	3.42267	1.29113	+	17	75494605	75496678	ENSG00000184640
3	133478050	133478086	3.41798	1.13251	+	3	133478019	133478173	ENSG00000091513
20	2637590	2637633	3.41382	0.58135	+	20	2637270	2638296	ENSG00000229686
12	9246061	9246073	3.38153	1.08433	-	12	9246061	9246175	ENSG00000175899
19	1273320	1273437	3.36948	1.52246	+	19	1270273	1274879	ENSG00000099622
7	26236022	26236102	3.36867	1.06302	-	7	26236021	26236101	ENSG00000122566
19	18705187	18705227	3.35076	2.17453	-	19	18705057	18705245	ENSG00000006016
6	31637060	31637129	3.35076	2.17453	+	6	31636316	31637285	ENSG00000263020
1	28905273	28905305	3.33641	1.56826	-	1	28905261	28905334	ENSG00000221539
1	32661021	32661089	3.33013	2.52246	+	1	32660503	32663886	ENSG00000084652
17	38279100	38279177	3.33013	2.52246	+	17	38278551	38279633	ENSG00000188895
5	43291120	43291181	3.31557	1.41283	-	5	43289497	43291322	ENSG00000112972
2	216285395	216285449	3.31427	0.638304	-	2	216285396	216285993	ENSG00000115414
17	7076830	7076866	3.31137	1.62199	-	17	7076750	7077386	ENSG00000141505
11	62482244	62482350	3.3098	2.01996	-	11	62480102	62482851	ENSG00000214753
2	28974860	28974918	3.3098	2.01996	+	2	28974506	28975042	ENSG00000213639
6	132129195	132129269	3.3098	2.01996	+	6	132129156	132129415	ENSG00000197594
11	2713921	2713985	3.30699	1.0895	-	11	2629558	2721224	ENSG00000269821
2	232320563	232320583	3.3011	0.893438	-	2	232320511	232320647	ENSG00000206885
11	2688179	2688235	3.29646	1.76346	-	11	2629558	2721224	ENSG00000269821
3	41241111	41241159	3.29328	1.90097	+	3	41240925	41241161	ENSG00000168036
11	75115581	75115606	3.29328	1.90097	+	11	75115465	75115610	ENSG00000207445
2	178083968	178084004	3.29328	1.90097	+	2	178083975	178088686	ENSG00000170144
3	184032396	184032466	3.29328	1.90097	+	3	184032283	184032462	ENSG00000114867
4	74318157	74318199	3.29194	0.584517	+	4	74318117	74318341	ENSG00000081051
20	23618307	23618395	3.2832	1.04672	-	20	23618257	23618663	ENSG00000101439
4	74280775	74280808	3.27502	0.522456	+	4	74280752	74281112	ENSG00000163631
11	2697145	2697202	3.26606	1.44445	-	11	2629558	2721224	ENSG00000269821
19	49607212	49607249	3.26606	1.44445	+	19	49605371	49607992	ENSG00000104852
19	11664294	11664380	3.25042	2.7151	-	19	11661962	11664896	ENSG00000130165
16	30537739	30537842	3.25042	2.7151	-	16	30537647	30537910	ENSG00000169957
X	48693861	48693927	3.25042	2.7151	-	X	48693821	48694035	ENSG00000102109
4	187628960	187628990	3.25042	2.7151	-	4	187627717	187630999	ENSG00000083857
1	234614104	234614159	3.25042	2.7151	-	1	234613919	234614849	ENSG00000059588
11	14665581	14665633	3.25042	2.7151	+	11	14665269	14666599	ENSG00000152270
6	31625522	31625568	3.25042	2.7151	+	6	31625402	31625987	ENSG00000204444
X	47062982	47063029	3.25042	2.7151	+	X	47062940	47063095	ENSG00000130985
X	115591594	115591664	3.25042	2.7151	+	X	115589975	115592625	ENSG00000087916
2	120934994	120935035	3.25042	2.7151	+	2	120932417	120936695	ENSG00000115109
1	156085056	156085095	3.25042	2.7151	+	1	156084461	156085065	ENSG00000160789
12	9256988	9256993	3.24297	1.28145	-	12	9256835	9256996	ENSG00000175899
5	179132679	179132782	3.24297	1.28145	+	5	179132680	179132853	ENSG00000127022
9	116822459	116822468	3.24032	1.35253	-	9	116822407	116822550	ENSG00000106927
18	30352854	30352902	3.22775	2.25942	+	18	30352630	30353025	ENSG00000197705
20	33872341	33872380	3.22775	2.25942	-	20	33871979	33872518	ENSG00000242372
6	41712454	41712531	3.22775	2.25942	-	6	41712396	41712546	ENSG00000096088
3	52290737	52290796	3.22775	2.25942	-	3	52288437	52291535	ENSG00000164091
11	118919533	118919583	3.22775	2.25942	-	11	118919426	118919598	ENSG00000149428
3	138553569	138553625	3.22775	2.25942	-	3	138553537	138553780	ENSG00000051382
19	34884644	34884664	3.22775	2.25942	+	19	34883101	34884971	ENSG00000105220
4	882138	882184	3.22629	3.52246	-	4	879571	882758	ENSG00000178950
22	24380258	24380308	3.22629	3.52246	-	22	24379874	24381934	ENSG00000184674
20	24943942	24943955	3.22629	3.52246	-	20	24943561	24944658	ENSG00000101474
17	27208904	27208943	3.22629	3.52246	-	17	27208793	27209046	ENSG00000132589
22	39131950	39131994	3.22629	3.52246	-	22	39130730	39132385	ENSG00000100242
3	47163210	47163251	3.22629	3.52246	-	3	47161672	47166038	ENSG00000181555
12	49332052	49332089	3.22629	3.52246	-	12	49329506	49332891	ENSG00000134287
6	52368041	52368047	3.22629	3.52246	-	6	52362200	52368068	ENSG00000065308
20	55933775	55933812	3.22629	3.52246	-	20	55933496	55934878	ENSG00000256222
20	62338665	62338692	3.22629	3.52246	-	20	62338351	62339010	ENSG00000101246
11	65321425	65321477	3.22629	3.52246	-	11	65321172	65321851	ENSG00000168056
17	73625322	73625378	3.22629	3.52246	-	17	73625014	73625555	ENSG00000108469
17	74497328	74497371	3.22629	3.52246	-	17	74497018	74497508	ENSG00000129667
6	90371928	90371967	3.22629	3.52246	-	6	90371806	90371958	ENSG00000112159
8	144678795	144678809	3.22629	3.52246	-	8	144678258	144678924	ENSG00000104529
1	173880953	173881026	3.22629	3.52246	-	1	173880937	173881152	ENSG00000117601
9	733382	733408	3.22629	3.52246	+	9	730051	734835	ENSG00000107104
16	730632	730681	3.22629	3.52246	+	16	730224	731390	ENSG00000103266
17	4800999	4801033	3.22629	3.52246	+	17	4799969	4801356	ENSG00000141503
3	5259880	5259924	3.22629	3.52246	+	3	5257514	5261642	ENSG00000134109
10	54076825	54076858	3.22629	3.52246	+	10	54076314	54077417	ENSG00000107984
2	55452693	55452735	3.22629	3.52246	-	2	55451842	55453044	ENSG00000227799
12	56553897	56553934	3.22629	3.52246	+	12	56551945	56555082	ENSG00000092841
12	56554081	56554131	3.22629	3.52246	+	12	56551945	56555082	ENSG00000092841
9	117354830	117354848	3.22629	3.52246	+	9	117354832	117354959	ENSG00000136888
6	132173315	132173336	3.22629	3.52246	+	6	132173315	132173375	ENSG00000197594
12	133087543	133087566	3.22629	3.52246	+	12	133085752	133088536	ENSG00000112787
1	245020965	245021016	3.22065	1.48064	-	1	245020900	245021019	ENSG00000153187
2	216289825	216289850	3.21833	1.07179	-	2	216289817	216290008	ENSG00000115414
11	18548348	18548421	3.20454	3.00788	-	11	18548322	18548779	ENSG00000074319
1	55842413	55842459	3.20454	3.00788	-	1	55842199	55842525	ENSG00000199831
12	56119651	56119706	3.20454	3.00788	-	12	56119596	56119752	ENSG00000135404
8	145681172	145681234	3.20454	3.00788	-	8	145678605	145683311	ENSG00000187954
19	1428950	1428983	3.20454	3.00788	+	19	1426348	1428994	ENSG00000071626
16	1749276	1749329	3.20454	3.00788	+	16	1748812	1752087	ENSG00000206053
16	1795118	1795165	3.20454	3.00788	+	16	1793333	1797276	ENSG00000138834
3	50140093	50140149	3.20454	3.00788	+	3	50137415	50140599	ENSG00000003756
11	60703734	60703829	3.20454	3.00788	+	11	60702724	60704631	ENSG00000006118
2	219611048	219611122	3.20454	3.00788	+	2	219610718	219611917	ENSG00000135912
1	11986313	11986413	3.18037	1.52246	-	1	11985262	11986485	ENSG00000116685
2	232320111	232320135	3.18037	1.52246	-	2	232320112	232320335	ENSG00000115053
2	216298105	216298182	3.18035	0.572675	-	2	216298047	216298184	ENSG00000115414
10	7791249	7791264	3.17927	1.30006	+	10	7791150	7791483	ENSG00000151655
19	18652537	18652654	3.17412	2.075	-	19	18652489	18653308	ENSG00000105701
19	18709357	18709402	3.17412	2.075	-	19	18709242	18709411	ENSG00000006016
18	43669818	43669963	3.17412	2.075	-	18	43669725	43669962	ENSG00000152234
14	81669069	81669104	3.17412	2.075	-	14	81669039	81669178	ENSG00000221303
2	219134105	219134237	3.17412	2.075	-	2	219134105	219134463	ENSG00000127837
6	26045716	26045773	3.17412	2.075	+	6	26045639	26046097	ENSG00000196532
11	65203454	65203503	3.15755	0.829117	+	11	65190245	65213011	ENSG00000245532
6	33168885	33168949	3.15058	1.93749	+	6	33168222	33169433	ENSG00000112473
2	96934956	96935028	3.15058	1.93749	+	2	96934195	96935093	ENSG00000144021
4	166300280	166300301	3.15058	1.93749	+	4	166300094	166300680	ENSG00000109472
14	24114470	24114550	3.14918	0.891323	+	14	24109003	24114848	ENSG00000100867
5	179147414	179147482	3.14667	1.57137	+	5	179147405	179147561	ENSG00000127022
4	155507508	155507566	3.14311	1.07666	-	4	155506412	155508070	ENSG00000171560
7	128407534	128407654	3.12959	1.25397	+	7	128407510	128407709	ENSG00000128595
9	116823759	116823773	3.11703	1.32082	-	9	116823190	116823871	ENSG00000106927
11	2685171	2685185	3.11255	2.37045	-	11	2629558	2721224	ENSG00000269821
6	33269306	33269356	3.11255	2.37045	-	6	33267471	33269548	ENSG00000231925
X	153587877	153587930	3.11255	2.37045	-	X	153587852	153588014	ENSG00000196924
1	982716	982761	3.11255	2.37045	+	1	982581	982834	ENSG00000188157
20	60706416	60706474	3.11255	2.37045	+	20	60706412	60706562	ENSG00000149657
17	74383523	74383576	3.11255	2.37045	+	17	74382887	74383941	ENSG00000176170
4	74275103	74275126	3.11242	0.635957	+	4	74275057	74275204	ENSG00000163631
20	26189953	26190000	3.10785	1.69933	-	20	26189759	26190098	ENSG00000227195
17	8076767	8076876	3.09495	0.318623	-	17	8076555	8079717	ENSG00000179029
2	216285511	216285523	3.06786	1.08188	-	2	216285396	216285993	ENSG00000115414
1	173834496	173834550	3.05635	0.912402	-	1	173833038	173834685	ENSG00000234741
17	56071091	56071199	3.04163	2.14394	-	17	56066399	56072211	ENSG00000266086
15	77338446	77338510	3.04163	2.14394	-	15	77336359	77339269	ENSG00000140391
X	102941024	102941077	3.04163	2.14394	-	X	102939902	102941149	ENSG00000123562
9	130331219	130331288	3.04163	2.14394	-	9	130331099	130331367	ENSG00000136830
6	114182119	114182192	3.04163	2.14394	+	6	114180859	114184648	ENSG00000155130
9	124091520	124091580	3.04163	2.14394	+	9	124091131	124091593	ENSG00000148180
2	234197539	234197571	3.04146	1.01722	+	2	234197322	234197586	ENSG00000251791
19	51857402	51857495	3.01997	1.227	-	19	51857404	51860360	ENSG00000269403
19	2234146	2234203	3.00984	2.52246	-	19	2234061	2234148	ENSG00000221411
19	2234146	2234203	3.00984	2.52246	-	19	2234149	2236951	ENSG00000104886
17	74730352	74730389	3.00984	2.52246	-	17	74730197	74732637	ENSG00000161547
4	83277809	83277838	3.00984	2.52246	-	4	83273651	83278048	ENSG00000138668
14	21167774	21167791	3.00984	2.52246	+	14	21167514	21168761	ENSG00000258818
11	32610147	32610215	3.00984	2.52246	+	11	32610140	32610473	ENSG00000149100
17	40994408	40994475	3.00984	2.52246	+	17	40993515	40995774	ENSG00000131467
1	70716300	70716334	3.00984	2.52246	+	1	70716291	70718735	ENSG00000116754
11	116703639	116703673	3.00984	2.52246	+	11	116703480	116703788	ENSG00000110245
2	55277232	55277284	3.009	1.98189	-	2	55276881	55277734	ENSG00000115310
1	155243040	155243117	3.009	1.98189	-	1	155242992	155243307	ENSG00000176444
17	37076361	37076424	3.009	1.98189	+	17	37074858	37078023	ENSG00000002834
7	56129484	56129543	3.009	1.98189	+	7	56129371	56129752	ENSG00000146731
17	80192740	80192779	3.009	1.98189	+	17	80191563	80195769	ENSG00000141526
1	20987754	20987815	3.00052	1.85949	-	1	20987690	20988000	ENSG00000244038
22	29687684	29687749	3.00052	1.85949	+	22	29684595	29688158	ENSG00000182944
16	31719722	31719804	3.00052	1.85949	+	16	31719228	31721097	ENSG00000131797
6	31704154	31704257	2.99831	1.2898	-	6	31704039	31704349	ENSG00000213719
19	45411791	45411825	2.99831	1.2898	+	19	45411790	45412650	ENSG00000130203
12	98993546	98993605	2.99439	0.768616	+	12	98993413	98993905	ENSG00000212443
8	27467993	27468083	2.97098	1.04059	-	8	27467992	27468948	ENSG00000120885
15	44053620	44053675	2.95609	1.57492	+	15	44053622	44053729	ENSG00000167004
12	104519039	104519066	2.95609	1.57492	+	12	104519014	104519134	ENSG00000199415
2	216270967	216271015	2.94405	0.679557	-	2	216270961	216271233	ENSG00000115414
11	116706878	116706932	2.9418	0.867104	-	11	116706467	116707127	ENSG00000118137
11	116706878	116706932	2.9418	0.867104	-	11	116706833	116706955	ENSG00000235910
19	1611333	1611371	2.93704	3.84438	-	19	1609291	1611848	ENSG00000071564
19	2431560	2431598	2.93704	3.84438	-	19	2431546	2431656	ENSG00000176619
1	5942163	5942210	2.93704	3.84438	-	1	5940174	5942909	ENSG00000131697
3	9833119	9833166	2.93704	3.84438	-	3	9832944	9833177	ENSG00000171148
1	19422036	19422070	2.93704	3.84438	-	1	19422039	19422416	ENSG00000127481
16	23598517	23598528	2.93704	3.84438	-	16	23598518	23598640	ENSG00000004779
17	26877039	26877046	2.93704	3.84438	-	17	26875610	26878820	ENSG00000109103
7	32982547	32982582	2.93704	3.84438	-	7	32982482	32982788	ENSG00000205763
20	45317898	45317940	2.93704	3.84438	-	20	45317766	45318418	ENSG00000172315
21	46330908	46330962	2.93704	3.84438	-	21	46330915	46331092	ENSG00000160255
12	48367185	48367238	2.93704	3.84438	-	12	48366748	48367336	ENSG00000139219
1	48693982	48693996	2.93704	3.84438	+	1	48693560	48695233	ENSG00000272491
16	54319114	54319169	2.93704	3.84438	-	16	54318032	54319525	ENSG00000177508
11	57080496	57080543	2.93704	3.84438	-	11	57080008	57081363	ENSG00000149115
16	66654207	66654254	2.93704	3.84438	-	16	66648653	66656125	ENSG00000183723
16	69364173	69364223	2.93704	3.84438	-	16	69363900	69364498	ENSG00000258429
15	78585098	78585146	2.93704	3.84438	-	15	78584104	78585227	ENSG00000140395
5	87494791	87494834	2.93704	3.84438	-	5	87493486	87498892	ENSG00000164180
16	89882736	89882763	2.93704	3.84438	-	16	89882285	89883065	ENSG00000187741
11	118272550	118272593	2.93704	3.84438	+	11	118272290	118272610	ENSG00000254873
5	137087187	137087238	2.93704	3.84438	-	5	137087075	137090039	ENSG00000177733
1	150551903	150551954	2.93704	3.84438	-	1	150551319	150552066	ENSG00000143384
1	154573801	154573854	2.93704	3.84438	-	1	154572653	154575102	ENSG00000160710
3	194996371	194996424	2.93704	3.84438	-	3	194995465	195000157	ENSG00000114331
2	230654373	230654400	2.93704	3.84438	-	2	230654327	230654478	ENSG00000153827
2	241462648	241462702	2.93704	3.84438	-	2	241461355	241463798	ENSG00000144504
20	307195	307208	2.93704	3.84438	-	20	306207	310865	ENSG00000177732
16	1795481	1795513	2.93704	3.84438	+	16	1793333	1797276	ENSG00000138834
12	2929080	2929127	2.93704	3.84438	+	12	2928824	2929391	ENSG00000111203
20	5176613	5176649	2.93704	3.84438	+	20	5170748	5178533	ENSG00000101290
5	10377972	10378000	2.93704	3.84438	+	5	10377910	10378006	ENSG00000145495
17	27022509	27022560	2.93704	3.84438	+	17	27022028	27022565	ENSG00000109111
16	27374420	27374470	2.93704	3.84438	+	16	27373573	27376099	ENSG00000077238
16	29912143	29912177	2.93704	3.84438	+	16	29911696	29913241	ENSG00000174939
21	33032936	33032963	2.93704	3.84438	+	21	33031935	33033021	ENSG00000142168
19	35504473	35504508	2.93704	3.84438	+	19	35503892	35504595	ENSG00000089351
4	39436029	39436036	2.93704	3.84438	+	4	39435830	39436340	ENSG00000134962
1	43149078	43149083	2.93704	3.84438	+	1	43148658	43149137	ENSG00000065978
21	45746654	45746698	2.93704	3.84438	+	21	45746598	45747259	ENSG00000141959
2	61413474	61413503	2.93704	3.84438	+	2	61412637	61418338	ENSG00000173209
11	62549844	62549894	2.93704	3.84438	+	11	62549585	62549937	ENSG00000162227
16	67226811	67226866	2.93704	3.84438	+	16	67226072	67227418	ENSG00000205250
1	68153689	68153729	2.93704	3.84438	+	1	68153344	68154021	ENSG00000116717
10	79628701	79628742	2.93704	3.84438	-	10	79627681	79629368	ENSG00000204049
17	79880943	79881003	2.93704	3.84438	-	17	79880775	79881108	ENSG00000264769
15	89738498	89738552	2.93704	3.84438	+	15	89738458	89745591	ENSG00000140526
1	91123434	91123466	2.93704	3.84438	+	1	91123307	91123520	ENSG00000199666
15	91497217	91497264	2.93704	3.84438	+	15	91496689	91497323	ENSG00000140553
7	99050741	99050799	2.93704	3.84438	+	7	99049991	99050887	ENSG00000160917
7	102016761	102016778	2.93704	3.84438	+	7	102016659	102016769	ENSG00000128563
4	107258056	107258078	2.93704	3.84438	+	4	107258026	107258194	ENSG00000164022
X	107844693	107844715	2.93704	3.84438	+	X	107844623	107844715	ENSG00000188153
1	109808355	109808398	2.93704	3.84438	+	1	109808357	109808540	ENSG00000143126
6	157802244	157802280	2.93704	3.84438	+	6	157802165	157803298	ENSG00000175048
2	178083764	178083774	2.93704	3.84438	+	2	178083765	178083887	ENSG00000170144
11	65200578	65200596	2.93464	1.12192	+	11	65190245	65213011	ENSG00000245532
17	16343319	16343414	2.9333	0.822016	+	17	16342136	16343567	ENSG00000175061
3	128339199	128339311	2.93085	1.63793	-	3	128338817	128339436	ENSG00000163902
3	41281179	41281234	2.93085	1.63793	+	3	41280624	41281936	ENSG00000168036
11	65201630	65201678	2.929	0.708012	+	11	65190245	65213011	ENSG00000245532
7	26239669	26239686	2.92812	2.74485	-	7	26237242	26241149	ENSG00000122566
6	36936378	36936417	2.92812	2.74485	-	6	36935917	36936750	ENSG00000137409
18	43671661	43671731	2.92812	2.74485	-	18	43671648	43672164	ENSG00000152234
3	48671208	48671253	2.92812	2.74485	-	3	48670910	48671760	ENSG00000225697
1	201438134	201438211	2.92812	2.74485	-	1	201437469	201438365	ENSG00000174307
9	712378	712422	2.92812	2.74485	+	9	710804	713464	ENSG00000107104
8	28387967	28387999	2.92812	2.74485	+	8	28387928	28388036	ENSG00000202411
16	30079779	30079804	2.92812	2.74485	+	16	30078555	30080311	ENSG00000149925
14	105173730	105173793	2.92812	2.74485	+	14	105173590	105174339	ENSG00000203485
5	175310111	175310177	2.92812	2.74485	+	5	175306851	175311023	ENSG00000145920
6	7884643	7884674	2.914	2.23295	-	6	7884592	7884721	ENSG00000259040
16	11642868	11642912	2.914	2.23295	-	16	11641853	11643601	ENSG00000189067
6	34664510	34664542	2.914	2.23295	-	6	34664223	34664636	ENSG00000196821
3	38168098	38168146	2.914	2.23295	-	3	38167317	38168191	ENSG00000060971
11	65381226	65381281	2.914	2.23295	-	11	65375112	65382853	ENSG00000173327
12	103248856	103248871	2.914	2.23295	-	12	103248464	103249110	ENSG00000171759
3	41275731	41275774	2.914	2.23295	+	3	41275630	41275788	ENSG00000168036
20	60709728	60709785	2.914	2.23295	+	20	60709219	60710434	ENSG00000149657
3	186794168	186794233	2.914	2.23295	+	3	186793350	186796341	ENSG00000073849
17	2593622	2593655	2.88673	3.10742	-	17	2592680	2594071	ENSG00000132361
12	26489739	26489779	2.88673	3.10742	-	12	26489758	26489883	ENSG00000256185
12	30907407	30907447	2.88673	3.10742	-	12	30906278	30907448	ENSG00000110888
3	49167356	49167419	2.88673	3.10742	-	3	49167272	49167451	ENSG00000172037
14	54421195	54421219	2.88673	3.10742	-	14	54421139	54421270	ENSG00000125378
12	57118815	57118873	2.88673	3.10742	-	12	57118746	57120981	ENSG00000196531
11	62392941	62392970	2.88673	3.10742	-	11	62392298	62393396	ENSG00000089597
7	100284395	100284434	2.88673	3.10742	-	7	100284272	100284442	ENSG00000146830
14	104164507	104164539	2.88673	3.10742	+	14	104163946	104165354	ENSG00000126215
14	105259600	105259639	2.88673	3.10742	-	14	105258935	105260865	ENSG00000142208
9	107546705	107546724	2.88673	3.10742	-	9	107543283	107546736	ENSG00000165029
3	129369079	129369112	2.88673	3.10742	-	3	129366635	129370638	ENSG00000172765
8	145003346	145003392	2.88673	3.10742	-	8	145003271	145003449	ENSG00000178209
6	167369772	167369783	2.88673	3.10742	-	6	167369585	167370190	ENSG00000026297
11	819807	819841	2.88673	3.10742	+	11	819574	819905	ENSG00000177666
19	1409806	1409827	2.88673	3.10742	+	19	1409823	1410078	ENSG00000071626
7	4807478	4807522	2.88673	3.10742	+	7	4801815	4811074	ENSG00000164916
20	6018113	6018131	2.88673	3.10742	+	20	6017720	6020699	ENSG00000088766
14	20923957	20923998	2.88673	3.10742	+	14	20923350	20924260	ENSG00000100823
22	41731044	41731094	2.88673	3.10742	+	22	41728175	41732847	ENSG00000100403
1	43825884	43825926	2.88673	3.10742	+	1	43825864	43826060	ENSG00000117399
2	48602737	48602770	2.88673	3.10742	+	2	48602059	48606433	ENSG00000170802
19	54972209	54972241	2.88673	3.10742	+	19	54969493	54973217	ENSG00000167615
12	56548896	56548954	2.88673	3.10742	+	12	56548597	56548982	ENSG00000196465
20	62665761	62665817	2.88673	3.10742	+	20	62665697	62667400	ENSG00000196421
14	107092736	107092743	2.88673	3.10742	+	14	107092677	107092791	ENSG00000199480
X	154002990	154003048	2.88673	3.10742	+	X	154002877	154003589	ENSG00000130826
1	168014338	168014374	2.88673	3.10742	+	1	168014138	168014465	ENSG00000143164
2	242591297	242591337	2.88673	3.10742	+	2	242591299	242591427	ENSG00000168397
3	133494282	133494299	2.88402	1.16337	+	3	133491596	133494461	ENSG00000091513
2	85770281	85770305	2.86902	2.03703	+	2	85770024	85770731	ENSG00000168906
12	69742280	69742324	2.86777	0.756921	+	12	69742121	69742324	ENSG00000090382
20	47895502	47895548	2.86195	0.559823	+	20	47895477	47895565	ENSG00000209042
17	80275309	80275428	2.85886	1.78549	-	17	80272744	80275478	ENSG00000173762
2	96965094	96965166	2.85886	1.78549	-	2	96965067	96965165	ENSG00000144028
9	124089674	124089762	2.85886	1.78549	+	9	124089586	124089760	ENSG00000148180
10	102114369	102114375	2.85418	1.89442	+	10	102114184	102114389	ENSG00000099194
2	216243914	216243956	2.84952	0.78863	-	2	216243853	216247048	ENSG00000115414
1	8924047	8924125	2.842	1.10022	-	1	8923950	8924151	ENSG00000074800
3	186504569	186504592	2.81716	0.316469	+	3	186501992	186507689	ENSG00000156976
9	86586586	86586642	2.79978	1.52246	-	9	86586587	86586641	ENSG00000165119
1	42643323	42643380	2.79398	2.35253	-	1	42642210	42645496	ENSG00000198815
12	57499888	57499950	2.79398	2.35253	-	12	57499251	57500122	ENSG00000166888
12	122233841	122233886	2.79398	2.35253	-	12	122233173	122234785	ENSG00000212694
19	8550549	8550581	2.79398	2.35253	+	19	8550487	8551289	ENSG00000099783
16	29985213	29985293	2.79398	2.35253	+	16	29984962	29985969	ENSG00000149930
1	76259221	76259244	2.79398	2.35253	+	1	76259067	76259918	ENSG00000137955
1	160323907	160323967	2.79398	2.35253	+	1	160323908	160324080	ENSG00000162736
2	85133518	85133582	2.76455	1.57904	+	2	85133513	85133795	ENSG00000034510
17	80196761	80196809	2.7555	1.39317	+	17	80196578	80197962	ENSG00000141526
16	31197576	31197593	2.75212	1.30006	+	16	31196260	31199678	ENSG00000089280
X	152916321	152916368	2.75212	1.30006	+	X	152915435	152916781	ENSG00000130829
19	45411131	45411194	2.74187	0.922994	+	19	45411017	45411209	ENSG00000130203
12	9258834	9258853	2.74134	1.05297	-	12	9258832	9258941	ENSG00000175899
19	54711387	54711443	2.73919	1.64799	+	19	54710144	54711515	ENSG00000170889
11	65269779	65269829	2.73568	0.572921	+	11	65265233	65273940	ENSG00000251562
2	27357249	27357356	2.73189	2.10742	-	2	27355985	27357543	ENSG00000138073
20	32868428	32868463	2.73189	2.10742	-	20	32868074	32868979	ENSG00000101444
5	114961532	114961592	2.73189	2.10742	-	5	114961298	114961876	ENSG00000251201
22	38201415	38201442	2.73189	2.10742	+	22	38201114	38203442	ENSG00000189060
19	49458258	49458318	2.73189	2.10742	+	19	49458072	49459090	ENSG00000087088
X	117861615	117861693	2.73189	2.10742	+	X	117861535	117861689	ENSG00000131724
5	177021137	177021168	2.73189	2.10742	+	5	177020223	177021286	ENSG00000184840
17	79813398	79813461	2.73154	0.95309	-	17	79813329	79813886	ENSG00000185624
1	1822373	1822399	2.72492	1.7151	-	1	1822259	1822495	ENSG00000078369
9	117012913	117012933	2.72492	1.7151	+	9	117012895	117012948	ENSG00000196739
4	74315752	74315766	2.72271	0.749866	+	4	74315753	74315850	ENSG00000081051
11	93463677	93463712	2.71099	0.731684	-	11	93463114	93464382	ENSG00000166012
12	8088648	8088712	2.70908	1.81196	-	12	8088616	8088871	ENSG00000059804
5	179151743	179151780	2.70908	1.81196	+	5	179151658	179151784	ENSG00000127022
20	33866790	33866836	2.70863	1.93749	-	20	33866714	33867009	ENSG00000242372
12	53295779	53295831	2.70863	1.93749	-	12	53294372	53295988	ENSG00000170421
16	2810077	2810112	2.70863	1.93749	+	16	2809570	2810847	ENSG00000167978
6	26216769	26216844	2.70459	1.24682	-	6	26216428	26216872	ENSG00000187990
16	31201689	31201705	2.70158	1.42935	+	16	31201537	31202163	ENSG00000089280
16	31202719	31202726	2.70158	1.42935	+	16	31202720	31203127	ENSG00000089280
3	133475806	133475853	2.69302	0.822016	+	3	133475675	133475853	ENSG00000091513
11	65212945	65212971	2.69289	0.673078	+	11	65190245	65213011	ENSG00000245532
11	2684817	2684864	2.6885	1.32452	-	11	2629558	2721224	ENSG00000269821
4	155527965	155528018	2.6885	1.32452	-	4	155527857	155528134	ENSG00000171557
11	204622	204678	2.68655	2.52246	-	11	202924	206043	ENSG00000177951
17	27717638	27717701	2.68655	2.52246	+	17	27717623	27717795	ENSG00000264808
5	43313298	43313317	2.68655	2.52246	-	5	43313124	43313326	ENSG00000112972
4	69179414	69179473	2.68655	2.52246	-	4	69176105	69180041	ENSG00000083896
4	110682750	110682773	2.68655	2.52246	-	4	110682673	110683747	ENSG00000205403
8	144998907	144998956	2.68655	2.52246	-	8	144996672	145000052	ENSG00000178209
1	150237839	150237910	2.68655	2.52246	-	1	150237804	150239056	ENSG00000117362
14	24906997	24907056	2.68655	2.52246	+	14	24906242	24910540	ENSG00000100441
17	27717638	27717701	2.68655	2.52246	+	17	27717618	27718042	ENSG00000160551
16	30014140	30014215	2.68655	2.52246	+	16	30012533	30015978	ENSG00000169592
17	30707222	30707290	2.68655	2.52246	+	17	30696618	30708905	ENSG00000010244
15	93443710	93443763	2.68655	2.52246	+	15	93443058	93444054	ENSG00000173575
10	94451289	94451346	2.68655	2.52246	+	10	94450843	94452303	ENSG00000152804
14	103801643	103801689	2.68655	2.52246	+	14	103801198	103802269	ENSG00000100664
9	110092652	110092691	2.68655	2.52246	+	9	110091824	110094475	ENSG00000119318
4	74306360	74306399	2.68653	0.538944	+	4	74306319	74306530	ENSG00000081051
14	23790860	23790945	2.67584	1.08505	+	14	23790839	23791027	ENSG00000268702
14	23790860	23790945	2.67584	1.08505	+	14	23790498	23791504	ENSG00000100836
2	675538	675579	2.67203	4.52246	-	2	675510	676787	ENSG00000151353
5	882407	882432	2.67203	4.52246	-	5	881222	882660	ENSG00000028310
16	1368510	1368551	2.67203	4.52246	+	16	1367892	1371912	ENSG00000261505
19	1986249	1986288	2.67203	4.52246	-	19	1985447	1986648	ENSG00000133243
16	2034971	2035013	2.67203	4.52246	+	16	2034878	2034984	ENSG00000261790
19	2437032	2437060	2.67203	4.52246	-	19	2436798	2437156	ENSG00000176619
4	3517618	3517641	2.67203	4.52246	-	4	3517609	3517925	ENSG00000163956
1	3549816	3549851	2.67203	4.52246	-	1	3548450	3553662	ENSG00000116213
19	6424301	6424333	2.67203	4.52246	-	19	6424149	6424338	ENSG00000088247
19	6751461	6751468	2.67203	4.52246	+	19	6751372	6751478	ENSG00000269680
19	6751468	6751500	2.67203	4.52246	+	19	6751372	6751478	ENSG00000269680
19	11624751	11624796	2.67203	4.52246	-	19	11624619	11625036	ENSG00000130159
19	15348605	15348619	2.67203	4.52246	-	19	15347647	15349256	ENSG00000141867
6	17722019	17722051	2.67203	4.52246	-	6	17722017	17722134	ENSG00000201415
19	19021814	19021829	2.67203	4.52246	-	19	19021364	19022182	ENSG00000105669
11	19247148	19247188	2.67203	4.52246	-	11	19246768	19247162	ENSG00000129173
13	20398884	20398907	2.67203	4.52246	-	13	20397622	20399375	ENSG00000132950
Y	21868060	21868099	2.67203	4.52246	-	Y	21865751	21868231	ENSG00000012817
1	23755394	23755421	2.67203	4.52246	-	1	23755056	23756423	ENSG00000088280
16	28936043	28936085	2.67203	4.52246	-	16	28935724	28936148	ENSG00000177548
6	29691335	29691340	2.67203	4.52246	+	6	29690758	29691748	ENSG00000225864
6	29691340	29691359	2.67203	4.52246	+	6	29690758	29691748	ENSG00000225864
6	30656422	30656455	2.67203	4.52246	-	6	30655824	30656719	ENSG00000137404
13	30782102	30782141	2.67203	4.52246	-	13	30776767	30782875	ENSG00000102781
6	33739715	33739755	2.67203	4.52246	-	6	33738979	33740555	ENSG00000161904
17	35972895	35972932	2.67203	4.52246	-	17	35969787	35974398	ENSG00000141141
15	40398800	40398844	2.67203	4.52246	-	15	40398785	40398846	ENSG00000104081
6	41652282	41652289	2.67203	4.52246	-	6	41651716	41652816	ENSG00000112561
6	41652289	41652315	2.67203	4.52246	-	6	41651716	41652816	ENSG00000112561
19	44237916	44237926	2.67203	4.52246	-	19	44237778	44238231	ENSG00000105771
19	44237926	44237957	2.67203	4.52246	-	19	44237778	44238231	ENSG00000105771
4	48597575	48597616	2.67203	4.52246	-	4	48597607	48597715	ENSG00000075539
12	49170036	49170080	2.67203	4.52246	-	12	49169992	49170133	ENSG00000174233
12	49491411	49491462	2.67203	4.52246	-	12	49490919	49491522	ENSG00000139636
1	55632269	55632275	2.67203	4.52246	-	1	55632241	55632276	ENSG00000162402
11	61069209	61069258	2.67203	4.52246	-	11	61068281	61070023	ENSG00000167986
11	61081672	61081683	2.67203	4.52246	-	11	61081519	61081682	ENSG00000167986
2	61237934	61237962	2.67203	4.52246	-	2	61236983	61238023	ENSG00000162927
14	64153053	64153094	2.67203	4.52246	-	14	64150932	64153374	ENSG00000126821
15	65108401	65108442	2.67203	4.52246	-	15	65107831	65108556	ENSG00000140451
15	65390036	65390079	2.67203	4.52246	-	15	65386813	65393966	ENSG00000246922
14	69257156	69257191	2.67203	4.52246	-	14	69254377	69257209	ENSG00000185650
2	70523209	70523247	2.67203	4.52246	-	2	70523107	70524609	ENSG00000035141
16	70724327	70724356	2.67203	4.52246	-	16	70721342	70724952	ENSG00000103043
15	72668204	72668219	2.67203	4.52246	-	15	72668061	72668817	ENSG00000213614
1	76210314	76210323	2.67203	4.52246	-	1	76209103	76210461	ENSG00000181227
1	76210323	76210353	2.67203	4.52246	-	1	76209103	76210461	ENSG00000181227
13	77900799	77900804	2.67203	4.52246	-	13	77900609	77901185	ENSG00000005810
13	77900804	77900820	2.67203	4.52246	-	13	77900609	77901185	ENSG00000005810
17	79848830	79848840	2.67203	4.52246	-	17	79848565	79848881	ENSG00000183684
17	79848840	79848871	2.67203	4.52246	-	17	79848565	79848881	ENSG00000183684
5	86688637	86688678	2.67203	4.52246	-	5	86687311	86688721	ENSG00000134480
16	89715774	89715811	2.67203	4.52246	-	16	89715587	89716001	ENSG00000131165
7	99564614	99564648	2.67203	4.52246	-	7	99564343	99566386	ENSG00000160862
7	100421999	100422034	2.67203	4.52246	-	7	100421825	100423148	ENSG00000196411
6	111136470	111136481	2.67203	4.52246	-	6	111136212	111136519	ENSG00000155111
6	112021302	112021330	2.67203	4.52246	-	6	112021138	112021471	ENSG00000010810
1	112268252	112268283	2.67203	4.52246	-	1	112264686	112270453	ENSG00000197852
9	124855152	124855173	2.67203	4.52246	-	9	124854966	124855885	ENSG00000175764
X	128938615	128938662	2.67203	4.52246	-	X	128937264	128940462	ENSG00000188706
7	129497222	129497250	2.67203	4.52246	-	7	129496813	129497403	ENSG00000186591
9	130497202	130497243	2.67203	4.52246	-	9	130493803	130497604	ENSG00000160404
5	132235277	132235304	2.67203	4.52246	-	5	132235279	132235333	ENSG00000072364
5	133304245	133304284	2.67203	4.52246	-	5	133304137	133304478	ENSG00000113583
6	137539594	137539639	2.67203	4.52246	-	6	137539588	137539651	ENSG00000027697
2	153006658	153006690	2.67203	4.52246	-	2	153006659	153006743	ENSG00000115145
1	156220008	156220046	2.67203	4.52246	-	1	156219015	156220461	ENSG00000198952
1	156260117	156260159	2.67203	4.52246	-	1	156259880	156260151	ENSG00000198715
2	165544006	165544051	2.67203	4.52246	-	2	165543797	165544106	ENSG00000224331
5	176739102	176739145	2.67203	4.52246	-	5	176738762	176739310	ENSG00000213347
5	179299829	179299835	2.67203	4.52246	-	5	179299416	179299990	ENSG00000197226
2	219131483	219131525	2.67203	4.52246	-	2	219130094	219131567	ENSG00000127837
4	1742071	1742115	2.67203	4.52246	+	4	1741072	1743830	ENSG00000013810
20	1918755	1918799	2.67203	4.52246	+	20	1917966	1920543	ENSG00000198053
16	2034971	2035013	2.67203	4.52246	+	16	2034208	2035010	ENSG00000127554
19	2232236	2232278	2.67203	4.52246	-	19	2229784	2232577	ENSG00000104885
17	4851479	4851505	2.67203	4.52246	-	17	4851387	4851668	ENSG00000108515
4	5754412	5754452	2.67203	4.52246	+	4	5754402	5754779	ENSG00000072840
8	6616161	6616193	2.67203	4.52246	+	8	6614684	6617184	ENSG00000155189
19	6751461	6751468	2.67203	4.52246	+	19	6751045	6751537	ENSG00000125733
19	6751468	6751500	2.67203	4.52246	+	19	6751045	6751537	ENSG00000125733
12	6977900	6977920	2.67203	4.52246	+	12	6977264	6978151	ENSG00000111669
19	7680557	7680596	2.67203	4.52246	+	19	7680304	7680605	ENSG00000076826
19	11071987	11072027	2.67203	4.52246	+	19	11071997	11072405	ENSG00000127616
16	11439450	11439483	2.67203	4.52246	+	16	11439288	11439623	ENSG00000175643
19	13873265	13873300	2.67203	4.52246	+	19	13873113	13874110	ENSG00000104957
17	15930072	15930116	2.67203	4.52246	+	17	15929854	15932226	ENSG00000011295
19	17387913	17387944	2.67203	4.52246	+	19	17387237	17388332	ENSG00000105393
17	19216280	19216324	2.67203	4.52246	+	17	19216225	19216333	ENSG00000072134
22	21800028	21800038	2.67203	4.52246	+	22	21799211	21805752	ENSG00000169635
22	21800038	21800068	2.67203	4.52246	+	22	21799211	21805752	ENSG00000169635
14	23348977	23349030	2.67203	4.52246	+	14	23346149	23350789	ENSG00000197324
3	23958809	23958819	2.67203	4.52246	+	3	23958036	23962468	ENSG00000174748
3	23958819	23958850	2.67203	4.52246	+	3	23958036	23962468	ENSG00000174748
1	27023064	27023069	2.67203	4.52246	+	1	27022524	27024031	ENSG00000117713
1	27623536	27623564	2.67203	4.52246	+	1	27623539	27623647	ENSG00000142784
13	28367926	28367954	2.67203	4.52246	+	13	28367703	28368905	ENSG00000169840
17	29464554	29464599	2.67203	4.52246	+	17	29463277	29465536	ENSG00000266371
6	29691335	29691340	2.67203	4.52246	+	6	29691056	29691704	ENSG00000204642
6	29691340	29691359	2.67203	4.52246	+	6	29691056	29691704	ENSG00000204642
16	31091153	31091201	2.67203	4.52246	+	16	31087223	31095517	ENSG00000167395
17	34062111	34062151	2.67203	4.52246	+	17	34062057	34062419	ENSG00000141150
17	36860536	36860573	2.67203	4.52246	+	17	36858705	36861000	ENSG00000261005
17	40122954	40122996	2.67203	4.52246	+	17	40122299	40124049	ENSG00000173786
15	42134488	42134530	2.67203	4.52246	+	15	42134391	42135421	ENSG00000168970
22	46724975	46725002	2.67203	4.52246	+	22	46724585	46725464	ENSG00000075218
19	54698237	54698274	2.67203	4.52246	+	19	54697731	54698394	ENSG00000268816
3	56106196	56106231	2.67203	4.52246	+	3	56106132	56106435	ENSG00000200379
3	56652657	56652689	2.67203	4.52246	+	3	56649897	56653555	ENSG00000180376
14	57752939	57752976	2.67203	4.52246	+	14	57752941	57753282	ENSG00000053770
14	59830369	59830408	2.67203	4.52246	+	14	59828979	59830500	ENSG00000100592
12	64173918	64173928	2.67203	4.52246	+	12	64173583	64174242	ENSG00000118600
14	68036467	68036494	2.67203	4.52246	+	14	68036456	68036729	ENSG00000054690
10	70661138	70661173	2.67203	4.52246	+	10	70661034	70661227	ENSG00000107625
15	74000806	74000814	2.67203	4.52246	+	15	74000680	74001030	ENSG00000103855
17	78397377	78397420	2.67203	4.52246	+	17	78397320	78397616	ENSG00000173818
17	79981496	79981540	2.67203	4.52246	+	17	79981178	79981739	ENSG00000169683
17	80676444	80676466	2.67203	4.52246	+	17	80676320	80676447	ENSG00000141560
11	89909191	89909199	2.67203	4.52246	+	11	89909140	89909230	ENSG00000077616
11	89909199	89909228	2.67203	4.52246	+	11	89909140	89909230	ENSG00000077616
9	91003446	91003468	2.67203	4.52246	+	9	91003334	91003453	ENSG00000106723
10	102826312	102826345	2.67203	4.52246	+	10	102826056	102826816	ENSG00000107821
12	109549147	109549152	2.67203	4.52246	+	12	109549023	109549277	ENSG00000256139
12	109549152	109549168	2.67203	4.52246	+	12	109549023	109549277	ENSG00000256139
12	109915505	109915515	2.67203	4.52246	+	12	109915207	109915914	ENSG00000151148
12	109915515	109915546	2.67203	4.52246	+	12	109915207	109915914	ENSG00000151148
10	114185215	114185240	2.67203	4.52246	+	10	114185096	114185239	ENSG00000197142
10	114186015	114186018	2.67203	4.52246	+	10	114186016	114186366	ENSG00000197142
3	119529059	119529101	2.67203	4.52246	+	3	119528908	119529399	ENSG00000144852
3	122284792	122284833	2.67203	4.52246	+	3	122284706	122284917	ENSG00000163840
3	124438257	124438267	2.67203	4.52246	+	3	124437772	124445172	ENSG00000160145
8	124448822	124448834	2.67203	4.52246	+	8	124448693	124448841	ENSG00000156795
3	127327842	127327896	2.67203	4.52246	+	3	127327675	127327866	ENSG00000073111
9	132597332	132597342	2.67203	4.52246	-	9	132596977	132597357	ENSG00000136878
9	132597342	132597373	2.67203	4.52246	-	9	132596977	132597357	ENSG00000136878
1	151237979	151238024	2.67203	4.52246	+	1	151237720	151238085	ENSG00000159352
7	157203698	157203740	2.67203	4.52246	+	7	157202489	157208223	ENSG00000105993
4	169799006	169799012	2.67203	4.52246	-	4	169798874	169799545	ENSG00000129116
4	169799012	169799032	2.67203	4.52246	-	4	169798874	169799545	ENSG00000129116
2	204110567	204110600	2.67203	4.52246	+	2	204110569	204110618	ENSG00000119004
16	30081253	30081324	2.66454	1.05779	+	16	30081151	30081778	ENSG00000149925
17	55334100	55334135	2.65201	1.47183	+	17	55333895	55334165	ENSG00000153944
3	133497458	133497512	2.64911	0.692381	+	3	133495893	133497850	ENSG00000091513
3	133485124	133485205	2.62617	0.558982	+	3	133485122	133485277	ENSG00000091513
19	45412403	45412474	2.62492	0.870379	+	19	45411790	45412650	ENSG00000130203
19	47291385	47291443	2.60809	1.52246	-	19	47290657	47291851	ENSG00000105281
6	32945975	32946066	2.60809	1.52246	+	6	32945903	32946578	ENSG00000204256
14	94849137	94849210	2.60525	0.549091	-	14	94848929	94849716	ENSG00000197249
1	1239825	1239908	2.60258	2.78549	-	1	1238542	1241309	ENSG00000131584
19	4542932	4542961	2.60258	2.78549	-	19	4542600	4544541	ENSG00000167680
12	6797977	6798037	2.60258	2.78549	-	12	6797869	6798062	ENSG00000126746
1	20811049	20811083	2.60258	2.78549	-	1	20810860	20811138	ENSG00000162545
12	30907517	30907568	2.60258	2.78549	-	12	30907517	30907564	ENSG00000110888
22	30975733	30975776	2.60258	2.78549	-	22	30974824	30976165	ENSG00000100029
9	35707391	35707459	2.60258	2.78549	-	9	35707345	35707485	ENSG00000137076
7	39368603	39368627	2.60258	2.78549	-	7	39368602	39368733	ENSG00000206947
21	46194634	46194664	2.60258	2.78549	-	21	46193462	46195351	ENSG00000184787
10	69834386	69834438	2.60258	2.78549	-	10	69834407	69834614	ENSG00000148634
10	82043757	82043798	2.60258	2.78549	-	10	82043672	82043794	ENSG00000151224
2	85569337	85569374	2.60258	2.78549	-	2	85569211	85570504	ENSG00000042445
14	105243838	105243880	2.60258	2.78549	-	14	105239792	105244908	ENSG00000142208
9	107589424	107589446	2.60258	2.78549	-	9	107589229	107589450	ENSG00000165029
12	115120672	115120711	2.60258	2.78549	-	12	115120617	115121969	ENSG00000135111
9	136213275	136213332	2.60258	2.78549	-	9	136213262	136213555	ENSG00000148297
8	144671293	144671326	2.60258	2.78549	-	8	144670998	144672630	ENSG00000104529
8	144815288	144815352	2.60258	2.78549	-	8	144815253	144815323	ENSG00000265660
11	821335	821386	2.60258	2.78549	+	11	820835	821860	ENSG00000177666
4	2836034	2836092	2.60258	2.78549	+	4	2834717	2842825	ENSG00000087266
6	3264796	3264851	2.60258	2.78549	+	6	3263918	3268284	ENSG00000180822
20	3870255	3870285	2.60258	2.78549	+	20	3869742	3870375	ENSG00000125779
3	9862177	9862205	2.60258	2.78549	+	3	9859329	9862725	ENSG00000214021
19	10800410	10800448	2.60258	2.78549	+	19	10799855	10803093	ENSG00000129351
19	14554397	14554435	2.60258	2.78549	+	19	14554282	14554433	ENSG00000123143
14	24620501	24620542	2.60258	2.78549	+	14	24620210	24620588	ENSG00000092098
20	25202826	25202853	2.60258	2.78549	+	20	25202428	25203614	ENSG00000197586
16	29912290	29912333	2.60258	2.78549	+	16	29911696	29913241	ENSG00000174939
3	41268698	41268707	2.60258	2.78549	+	3	41268699	41268843	ENSG00000168036
3	42661835	42661879	2.60258	2.78549	+	3	42660512	42663008	ENSG00000114857
2	48026706	48026745	2.60258	2.78549	+	2	48025750	48028294	ENSG00000116062
14	50235271	50235327	2.60258	2.78549	+	14	50234326	50235339	ENSG00000165516
3	50258167	50258202	2.60258	2.78549	+	3	50257505	50258411	ENSG00000188338
17	71202288	71202335	2.60258	2.78549	+	17	71202077	71202401	ENSG00000166685
16	89980989	89981021	2.60258	2.78549	+	16	89979640	89981576	ENSG00000258839
2	113286284	113286344	2.60258	2.78549	+	2	113286258	113299316	ENSG00000114999
X	152957675	152957720	2.60258	2.78549	+	X	152957686	152958630	ENSG00000130821
2	242611049	242611061	2.60258	2.78549	+	2	242610727	242613272	ENSG00000168397
17	1268157	1268170	2.59877	2.20053	-	17	1268042	1268352	ENSG00000108953
20	44987321	44987361	2.59877	2.20053	-	20	44987026	44987597	ENSG00000080189
3	53260845	53260898	2.59877	2.20053	-	3	53258723	53262165	ENSG00000163931
11	61076454	61076533	2.59877	2.20053	-	11	61076455	61076549	ENSG00000167986
8	71520416	71520471	2.59877	2.20053	-	8	71520312	71520622	ENSG00000067167
2	85546979	85547010	2.59877	2.20053	-	2	85545147	85549922	ENSG00000152291
16	89266274	89266277	2.59877	2.20053	-	16	89266121	89266726	ENSG00000259803
2	97525594	97525680	2.59877	2.20053	-	2	97525453	97527386	ENSG00000168758
19	1271549	1271592	2.59877	2.20053	+	19	1270273	1274879	ENSG00000099622
19	2272544	2272578	2.59877	2.20053	+	19	2270290	2273487	ENSG00000104904
14	23240012	23240060	2.59877	2.20053	+	14	23240014	23240118	ENSG00000155463
14	23778279	23778330	2.59877	2.20053	+	14	23778025	23780968	ENSG00000129473
14	24606906	24606946	2.59877	2.20053	+	14	24606909	24607006	ENSG00000092010
14	24616794	24616855	2.59877	2.20053	+	14	24616588	24617099	ENSG00000092098
17	49247300	49247353	2.59877	2.20053	+	17	49246744	49247410	ENSG00000243678
1	65697023	65697074	2.59877	2.20053	+	1	65691746	65697828	ENSG00000162433
2	21226071	21226123	2.59541	0.544349	-	2	21224301	21226206	ENSG00000084674
3	133475129	133475174	2.5923	0.792545	+	3	133475126	133475181	ENSG00000091513
3	133467254	133467258	2.58608	0.577091	+	3	133466984	133467513	ENSG00000091513
4	74286875	74286895	2.57937	0.688134	+	4	74286809	74287129	ENSG00000163631
11	1775088	1775127	2.57251	1.73396	-	11	1775033	1775485	ENSG00000117984
11	2702758	2702790	2.57251	1.73396	-	11	2629558	2721224	ENSG00000269821
8	144678533	144678586	2.57251	1.73396	-	8	144678258	144678924	ENSG00000104529
2	20401952	20401993	2.57188	1.58386	-	2	20400558	20402696	ENSG00000115884
3	49050608	49050673	2.57188	1.58386	+	3	49048854	49051932	ENSG00000178252
1	155279906	155279953	2.57188	1.58386	+	1	155278539	155279996	ENSG00000160752
2	264500	264552	2.56799	3.25942	-	2	264542	264568	ENSG00000035115
19	1815518	1815556	2.56799	3.25942	-	19	1815248	1816568	ENSG00000079313
19	3539574	3539614	2.56799	3.25942	-	19	3538259	3540041	ENSG00000161091
9	5811120	5811174	2.56799	3.25942	-	9	5811111	5811323	ENSG00000099219
11	6634201	6634252	2.56799	3.25942	-	11	6634000	6635917	ENSG00000166340
17	8064268	8064275	2.56799	3.25942	-	17	8062467	8064842	ENSG00000220205
19	11258468	11258514	2.56799	3.25942	-	19	11258275	11258570	ENSG00000161888
17	20903629	20903656	2.56799	3.25942	-	17	20902910	20906386	ENSG00000124422
19	23438855	23438905	2.56799	3.25942	-	19	23437855	23440741	ENSG00000269837
14	24760682	24760732	2.56799	3.25942	-	14	24760345	24761127	ENSG00000157379
17	26877046	26877071	2.56799	3.25942	-	17	26875610	26878820	ENSG00000109103
17	27449183	27449213	2.56799	3.25942	-	17	27449184	27449271	ENSG00000196535
17	35631090	35631093	2.56799	3.25942	-	17	35631084	35631190	ENSG00000132142
2	37366892	37366901	2.56799	3.25942	-	2	37366774	37366900	ENSG00000055332
22	38713266	38713319	2.56799	3.25942	-	22	38713165	38713444	ENSG00000213923
6	57016642	57016692	2.56799	3.25942	+	6	57016621	57016704	ENSG00000226803
20	62332020	62332029	2.56799	3.25942	-	20	62329996	62332129	ENSG00000101246
16	71322171	71322211	2.56799	3.25942	-	16	71320363	71322840	ENSG00000180917
10	71876501	71876548	2.56799	3.25942	-	10	71876378	71876530	ENSG00000042286
15	75193144	75193191	2.56799	3.25942	-	15	75192328	75195127	ENSG00000178761
14	75514777	75514825	2.56799	3.25942	-	14	75513079	75516421	ENSG00000119684
15	78369931	78369969	2.56799	3.25942	-	15	78369635	78370066	ENSG00000167202
17	79861009	79861034	2.56799	3.25942	-	17	79858841	79862820	ENSG00000185813
9	89037855	89037862	2.56799	3.25942	-	9	89037853	89038043	ENSG00000222293
9	89037862	89037882	2.56799	3.25942	-	9	89037853	89038043	ENSG00000222293
16	89179587	89179633	2.56799	3.25942	+	16	89179583	89181687	ENSG00000261546
1	91405681	91405703	2.56799	3.25942	-	1	91403829	91406866	ENSG00000122482
12	93803405	93803422	2.56799	3.25942	-	12	93800923	93805075	ENSG00000177889
12	93803430	93803449	2.56799	3.25942	-	12	93800923	93805075	ENSG00000177889
14	105244526	105244559	2.56799	3.25942	-	14	105239792	105244908	ENSG00000142208
9	114133989	114134024	2.56799	3.25942	-	9	114133901	114134109	ENSG00000136813
12	120597809	120597828	2.56799	3.25942	-	12	120597629	120597827	ENSG00000089154
3	126061858	126061896	2.56799	3.25942	-	3	126061478	126062738	ENSG00000163884
8	134250569	134250591	2.56799	3.25942	-	8	134249414	134253770	ENSG00000104419
6	136590533	136590591	2.56799	3.25942	-	6	136590227	136591097	ENSG00000029363
6	136597497	136597531	2.56799	3.25942	-	6	136596981	136597646	ENSG00000029363
8	145687916	145687972	2.56799	3.25942	-	8	145687666	145688244	ENSG00000187954
X	152989121	152989157	2.56799	3.25942	-	X	152988963	152989568	ENSG00000185825
2	191155201	191155208	2.56799	3.25942	-	2	191155131	191155211	ENSG00000198130
2	191844497	191844520	2.56799	3.25942	-	2	191844498	191844592	ENSG00000115415
1	249151825	249151859	2.56799	3.25942	-	1	249151433	249153059	ENSG00000171163
17	1640773	1640818	2.56799	3.25942	+	17	1640659	1641893	ENSG00000167716
19	1815518	1815556	2.56799	3.25942	-	19	1815248	1815585	ENSG00000267007
4	1980552	1980601	2.56799	3.25942	+	4	1980365	1983934	ENSG00000109685
4	4861505	4861553	2.56799	3.25942	+	4	4861393	4862095	ENSG00000163132
12	6635452	6635467	2.56799	3.25942	+	12	6635453	6635537	ENSG00000010292
4	6642783	6642829	2.56799	3.25942	+	4	6641818	6644472	ENSG00000179010
18	9182395	9182447	2.56799	3.25942	+	18	9182380	9182522	ENSG00000101745
16	9185879	9185902	2.56799	3.25942	+	16	9185505	9186127	ENSG00000182831
19	13251458	13251497	2.56799	3.25942	+	19	13248961	13251955	ENSG00000160877
17	20903629	20903656	2.56799	3.25942	-	17	20903424	20903636	ENSG00000263986
8	21924234	21924279	2.56799	3.25942	+	8	21924009	21924404	ENSG00000158856
8	21938121	21938157	2.56799	3.25942	+	8	21938129	21938136	ENSG00000158856
22	25348700	25348742	2.56799	3.25942	+	22	25348697	25348739	ENSG00000197077
16	28876991	28877018	2.56799	3.25942	+	16	28874125	28878354	ENSG00000178188
6	31378492	31378527	2.56799	3.25942	+	6	31378320	31378574	ENSG00000204520
7	32535281	32535321	2.56799	3.25942	+	7	32535038	32535414	ENSG00000105778
17	34058806	34058865	2.56799	3.25942	+	17	34058668	34058897	ENSG00000141150
6	34802509	34802554	2.56799	3.25942	+	6	34802498	34802638	ENSG00000065060
7	35903157	35903193	2.56799	3.25942	+	7	35903162	35903268	ENSG00000122545
17	36882496	36882509	2.56799	3.25942	+	17	36880509	36886056	ENSG00000108292
17	36918710	36918752	2.56799	3.25942	+	17	36918304	36918758	ENSG00000108294
3	47047725	47047771	2.56799	3.25942	+	3	47047655	47047752	ENSG00000160796
12	62860671	62860713	2.56799	3.25942	+	12	62860597	62861098	ENSG00000061987
2	64068891	64068929	2.56799	3.25942	+	2	64068844	64069338	ENSG00000169764
15	64433748	64433781	2.56799	3.25942	+	15	64429767	64436433	ENSG00000028528
5	65372144	65372172	2.56799	3.25942	+	5	65371938	65372777	ENSG00000112851
14	70235050	70235079	2.56799	3.25942	+	14	70234500	70237257	ENSG00000100650
2	71368361	71368382	2.56799	3.25942	+	2	71368362	71368499	ENSG00000124383
17	73518474	73518517	2.56799	3.25942	+	17	73517786	73518602	ENSG00000182173
14	73570066	73570124	2.56799	3.25942	+	14	73566375	73570186	ENSG00000119707
15	79615116	79615148	2.56799	3.25942	+	15	79614320	79615189	ENSG00000166557
4	88929427	88929475	2.56799	3.25942	+	4	88928820	88929480	ENSG00000118762
3	101578625	101578674	2.56799	3.25942	+	3	101578162	101579866	ENSG00000144802
10	102759222	102759263	2.56799	3.25942	+	10	102759233	102762934	ENSG00000107816
4	103534580	103534613	2.56799	3.25942	+	4	103534582	103534738	ENSG00000109320
1	116926145	116926158	2.56799	3.25942	+	1	116925992	116926175	ENSG00000163399
2	128947854	128947881	2.56799	3.25942	+	2	128947291	128953251	ENSG00000136731
9	130570892	130570937	2.56799	3.25942	+	9	130570837	130570984	ENSG00000136877
9	132260621	132260658	2.56799	3.25942	+	9	132260618	132260743	ENSG00000204054
7	142965180	142965197	2.56799	3.25942	+	7	142965184	142965277	ENSG00000197448
2	170493467	170493503	2.56799	3.25942	+	2	170492923	170497916	ENSG00000138398
1	227171232	227171261	2.56799	3.25942	+	1	227170595	227171936	ENSG00000163050
20	2443845	2443870	2.56416	1.99194	-	20	2443735	2443873	ENSG00000125835
6	18256023	18256071	2.56416	1.99194	-	6	18255962	18256082	ENSG00000124795
5	81572217	81572277	2.56416	1.99194	-	5	81569177	81572337	ENSG00000186468
3	195800907	195800961	2.56416	1.99194	-	3	195800801	195800996	ENSG00000072274
14	24606577	24606630	2.56416	1.99194	+	14	24606107	24606640	ENSG00000092010
17	39976178	39976212	2.56416	1.99194	+	17	39975782	39977341	ENSG00000141756
X	70794675	70794717	2.56416	1.99194	+	X	70793470	70795747	ENSG00000147162
5	81572217	81572277	2.56416	1.99194	-	5	81571964	81572676	ENSG00000152348
4	155490704	155490750	2.56416	1.99194	+	4	155490666	155490951	ENSG00000171564
X	20154217	20154284	2.55925	1.84438	-	X	20154184	20154253	ENSG00000201882
6	24719342	24719386	2.55925	1.84438	-	6	24718768	24721064	ENSG00000112308
17	61822992	61823048	2.55925	1.84438	-	17	61822610	61824321	ENSG00000108588
1	87380415	87380467	2.55925	1.84438	+	1	87380331	87380843	ENSG00000153936
14	95047990	95048024	2.55925	1.84438	+	14	95047728	95048047	ENSG00000188488
2	216293009	216293058	2.55691	0.691514	-	2	216292903	216293061	ENSG00000115414
11	65271549	65271575	2.53918	0.710901	+	11	65265233	65273940	ENSG00000251562
11	75115534	75115581	2.52634	0.893099	+	11	75115465	75115610	ENSG00000207445
11	65267581	65267622	2.51764	0.608186	+	11	65265233	65273940	ENSG00000251562
20	2637637	2637647	2.51029	0.540378	+	20	2637270	2638296	ENSG00000229686
11	62609131	62609214	2.50972	0.683737	-	11	62609041	62609281	ENSG00000133316
1	150947140	150947217	2.50418	1.313	-	1	150947095	150947479	ENSG00000143418
14	24107684	24107742	2.49696	1.01656	+	14	24107241	24108213	ENSG00000100867
4	74286930	74286946	2.49614	0.719493	+	4	74286809	74287129	ENSG00000163631
20	17640012	17640026	2.49171	1.18542	-	20	17639241	17641173	ENSG00000125844
2	216288072	216288100	2.49072	0.647987	-	2	216288073	216288249	ENSG00000115414
16	3777429	3777465	2.47276	2.32981	-	16	3775055	3779875	ENSG00000005339
19	10444100	10444156	2.47276	2.32981	-	19	10443965	10444316	ENSG00000161847
8	11704560	11704599	2.47276	2.32981	-	8	11704561	11704677	ENSG00000164733
1	16891331	16891414	2.47276	2.32981	-	1	16891302	16891413	ENSG00000219481
17	20904993	20905037	2.47276	2.32981	-	17	20902910	20906386	ENSG00000124422
21	40555167	40555219	2.47276	2.32981	-	21	40554990	40555777	ENSG00000183527
3	53850824	53850834	2.47276	2.32981	-	3	53846362	53852222	ENSG00000016391
15	75655450	75655521	2.47276	2.32981	-	15	75654684	75655520	ENSG00000140400
12	76423042	76423120	2.47276	2.32981	-	12	76419227	76423872	ENSG00000139289
12	122239287	122239326	2.47276	2.32981	-	12	122239206	122239348	ENSG00000212694
7	137563095	137563111	2.47276	2.32981	-	7	137559725	137565297	ENSG00000182158
19	1428021	1428052	2.47276	2.32981	+	19	1426348	1428994	ENSG00000071626
19	2271113	2271146	2.47276	2.32981	+	19	2270290	2273487	ENSG00000104904
16	4432826	4432873	2.47276	2.32981	+	16	4430870	4433529	ENSG00000168140
18	19209026	19209077	2.47276	2.32981	+	18	19209023	19210446	ENSG00000167088
6	31997044	31997091	2.47276	2.32981	+	6	31996944	31997115	ENSG00000224389
22	32340711	32340766	2.47276	2.32981	+	22	32340447	32340806	ENSG00000128245
6	32945069	32945114	2.47276	2.32981	+	6	32944339	32945347	ENSG00000204256
3	41280702	41280725	2.47276	2.32981	+	3	41280624	41281936	ENSG00000168036
17	46128249	46128293	2.47276	2.32981	+	17	46127969	46128990	ENSG00000082641
19	56666548	56666617	2.47276	2.32981	+	19	56665670	56669971	ENSG00000167685
17	57725730	57725755	2.47276	2.32981	+	17	57725601	57726056	ENSG00000141367
11	63526136	63526207	2.47276	2.32981	+	11	63525628	63527363	ENSG00000133318
16	70606136	70606175	2.47276	2.32981	+	16	70605576	70608820	ENSG00000189091
6	114180920	114180971	2.47276	2.32981	+	6	114180859	114184648	ENSG00000155130
2	120195975	120196010	2.47276	2.32981	+	2	120194465	120196096	ENSG00000171227
1	28906314	28906347	2.46681	0.813046	-	1	28906045	28908384	ENSG00000197989
3	186333517	186333559	2.4641	0.662634	+	3	186333474	186333584	ENSG00000145192
11	2703961	2704006	2.46076	1.46801	-	11	2629558	2721224	ENSG00000269821
7	148702330	148702377	2.44068	1.34188	-	7	148702233	148702466	ENSG00000155660
16	2821085	2821164	2.44068	1.34188	+	16	2820859	2821604	ENSG00000167978
14	95088712	95088832	2.42475	0.937493	+	14	95088678	95089100	ENSG00000196136
11	2683909	2683989	2.4243	1.04602	-	11	2629558	2721224	ENSG00000269821
1	230841912	230841931	2.4243	1.04602	-	1	230841679	230841946	ENSG00000135744
14	23549289	23549299	2.42136	2.06302	-	14	23548756	23550018	ENSG00000100813
9	33112511	33112575	2.42136	2.06302	-	9	33110635	33113584	ENSG00000086062
17	39680712	39680775	2.42136	2.06302	-	17	39680631	39681003	ENSG00000171345
3	52443856	52443921	2.42136	2.06302	-	3	52443858	52444366	ENSG00000163930
8	144679288	144679327	2.42136	2.06302	-	8	144679025	144679914	ENSG00000104529
5	172743333	172743396	2.42136	2.06302	-	5	172741716	172745252	ENSG00000113739
1	16174400	16174463	2.42136	2.06302	+	1	16174359	16174645	ENSG00000065526
11	66394528	66394552	2.42136	2.06302	+	11	66393932	66394818	ENSG00000239306
X	152916664	152916691	2.42136	2.06302	+	X	152915435	152916781	ENSG00000130829
17	62497569	62497607	2.41953	1.75692	-	17	62496667	62498187	ENSG00000108654
22	39918414	39918482	2.41953	1.75692	+	22	39917778	39918691	ENSG00000128272
19	54378500	54378548	2.41527	1.52246	+	19	54376782	54379691	ENSG00000179820
14	39501499	39501530	2.40916	1.88503	-	14	39501123	39502532	ENSG00000100934
2	47399511	47399572	2.40916	1.88503	-	2	47397873	47401346	ENSG00000143933
2	61763930	61763972	2.40916	1.88503	-	2	61763845	61764252	ENSG00000082898
6	41514302	41514329	2.40916	1.88503	+	6	41514164	41514605	ENSG00000137166
1	110884789	110884891	2.40916	1.88503	+	1	110881128	110885312	ENSG00000162775
5	132424115	132424166	2.40916	1.88503	+	5	132424096	132424247	ENSG00000170606
9	140136166	140136213	2.40916	1.88503	+	9	140136173	140136281	ENSG00000188229
5	154172317	154172351	2.40916	1.88503	+	5	154172182	154172356	ENSG00000155506
12	9265110	9265130	2.39417	0.864244	-	12	9264973	9265132	ENSG00000175899
11	65268088	65268158	2.38257	0.420576	+	11	65265233	65273940	ENSG00000251562
4	155510635	155510690	2.38215	0.876739	-	4	155510589	155510714	ENSG00000171560
10	27443186	27443238	2.35962	2.52246	-	10	27443107	27444195	ENSG00000136758
1	32800177	32800219	2.35962	2.52246	-	1	32799433	32800698	ENSG00000175130
20	34241298	34241325	2.35962	2.52246	-	20	34236847	34243266	ENSG00000244462
9	35756973	35757035	2.35962	2.52246	+	9	35756709	35757191	ENSG00000228843
22	42907840	42907911	2.35962	2.52246	-	22	42905974	42909001	ENSG00000189306
3	49159122	49159167	2.35962	2.52246	-	3	49159117	49159293	ENSG00000172037
2	74689872	74689908	2.35962	2.52246	-	2	74688184	74690773	ENSG00000115275
14	75602458	75602507	2.35962	2.52246	-	14	75602366	75602589	ENSG00000170348
10	101379946	101380018	2.35962	2.52246	-	10	101379802	101380121	ENSG00000155287
1	111983431	111983478	2.35962	2.52246	-	1	111982512	111984011	ENSG00000116455
3	124605880	124605922	2.35962	2.52246	-	3	124605778	124606144	ENSG00000082781
1	146629474	146629519	2.35962	2.52246	-	1	146626685	146631221	ENSG00000131791
X	153595141	153595185	2.35962	2.52246	-	X	153595100	153595218	ENSG00000196924
3	9985017	9985074	2.35962	2.52246	+	3	9984761	9985199	ENSG00000163703
15	25333391	25333414	2.35962	2.52246	+	15	25332808	25334043	ENSG00000261069
9	35756973	35757035	2.35962	2.52246	+	9	35752648	35758572	ENSG00000107185
3	38417711	38417729	2.35962	2.52246	+	3	38417608	38417723	ENSG00000093217
22	42907840	42907911	2.35962	2.52246	-	22	42907822	42907933	ENSG00000172250
6	43098009	43098050	2.35962	2.52246	+	6	43097968	43098158	ENSG00000112655
19	49416735	49416802	2.35962	2.52246	+	19	49416731	49416821	ENSG00000104805
22	50357602	50357648	2.35962	2.52246	+	22	50356588	50357728	ENSG00000198355
15	50650200	50650229	2.35962	2.52246	+	15	50648297	50650527	ENSG00000244879
3	52838458	52838501	2.35962	2.52246	+	3	52837871	52838750	ENSG00000162267
3	58084440	58084456	2.35962	2.52246	+	3	58084438	58084635	ENSG00000136068
17	72443363	72443435	2.35962	2.52246	+	17	72441343	72443568	ENSG00000170412
2	74719452	74719507	2.35962	2.52246	+	2	74718608	74722013	ENSG00000115282
17	77084084	77084133	2.35962	2.52246	+	17	77082015	77084681	ENSG00000167280
17	78261646	78261714	2.35962	2.52246	+	17	78261614	78262162	ENSG00000173821
2	97482059	97482086	2.35962	2.52246	+	2	97481982	97483239	ENSG00000168763
12	112457658	112457703	2.35962	2.52246	+	12	112457487	112457698	ENSG00000089248
2	216235097	216235153	2.35602	0.63848	-	2	216235017	216235243	ENSG00000115414
1	173835105	173835151	2.34641	1.05115	-	1	173834956	173835934	ENSG00000234741
3	133476613	133476624	2.34641	1.05115	+	3	133476613	133476790	ENSG00000091513
7	45928285	45928348	2.34441	0.83893	+	7	45927956	45928600	ENSG00000146678
20	2444488	2444521	2.32267	1.58957	-	20	2444393	2444545	ENSG00000125835
7	26237329	26237357	2.32267	1.58957	-	7	26237242	26241149	ENSG00000122566
6	31620043	31620111	2.32267	1.58957	-	6	31620012	31620170	ENSG00000204463
12	46766366	46766388	2.32267	1.58957	-	12	46766292	46766650	ENSG00000134294
1	20978743	20978821	2.32188	1.41554	-	1	20974808	20979021	ENSG00000117242
6	43100187	43100279	2.32188	1.41554	+	6	43100159	43101459	ENSG00000112655
14	94849238	94849298	2.31335	0.63139	-	14	94848929	94849716	ENSG00000197249
7	26232883	26232953	2.29446	1.12653	-	7	26232871	26232993	ENSG00000122566
17	80213297	80213363	2.2887	1.67446	-	17	80213006	80213453	ENSG00000141551
11	82879976	82880083	2.2887	1.67446	+	11	82879470	82881037	ENSG00000165494
1	11986016	11986057	2.28191	2.15989	-	1	11985262	11986485	ENSG00000116685
6	33163818	33163891	2.28191	2.15989	-	6	33163562	33164383	ENSG00000204231
7	44617728	44617793	2.28191	2.15989	-	7	44617493	44619227	ENSG00000158604
1	53377738	53377792	2.28191	2.15989	-	1	53377395	53377897	ENSG00000121310
X	55208097	55208151	2.28191	2.15989	-	X	55207824	55208944	ENSG00000256045
8	57874359	57874443	2.28191	2.15989	-	8	57870492	57876623	ENSG00000104331
11	118919037	118919082	2.28191	2.15989	-	11	118918960	118919275	ENSG00000149428
7	2394914	2394966	2.28191	2.15989	+	7	2394501	2395055	ENSG00000106263
22	38013599	38013646	2.28191	2.15989	+	22	38012929	38014153	ENSG00000100083
11	65823015	65823058	2.28191	2.15989	+	11	65823006	65823311	ENSG00000087365
11	65191674	65191708	2.27861	0.688466	+	11	65190245	65213011	ENSG00000245532
12	393833	393885	2.2723	2.84438	-	12	389295	394828	ENSG00000073614
5	883167	883195	2.2723	2.84438	-	5	883071	884185	ENSG00000028310
7	922708	922740	2.2723	2.84438	+	7	919427	926184	ENSG00000273151
11	2699721	2699734	2.2723	2.84438	-	11	2629558	2721224	ENSG00000269821
19	3547873	3547910	2.2723	2.84438	-	19	3547846	3548028	ENSG00000161091
17	4174069	4174096	2.2723	2.84438	-	17	4172554	4175811	ENSG00000132388
17	4862607	4862653	2.2723	2.84438	-	17	4862521	4863211	ENSG00000091640
19	5896908	5896942	2.2723	2.84438	-	19	5896916	5897008	ENSG00000130383
1	9811659	9811680	2.2723	2.84438	-	1	9811531	9811739	ENSG00000171603
19	12810980	12811015	2.2723	2.84438	-	19	12810008	12812057	ENSG00000105576
17	18266573	18266616	2.2723	2.84438	-	17	18266302	18266660	ENSG00000176974
21	18899479	18899506	2.2723	2.84438	+	21	18899458	18899565	ENSG00000200754
9	19380120	19380135	2.2723	2.84438	-	9	19378706	19380252	ENSG00000137154
2	20232886	20232894	2.2723	2.84438	-	2	20232411	20233040	ENSG00000068697
22	22330086	22330129	2.2723	2.84438	-	22	22330012	22330559	ENSG00000100038
22	24951023	24951080	2.2723	2.84438	-	22	24950917	24951284	ENSG00000138867
7	27153356	27153385	2.2723	2.84438	-	7	27153244	27153464	ENSG00000105997
2	27566333	27566358	2.2723	2.84438	-	2	27566175	27566445	ENSG00000115207
6	30256909	30256938	2.2723	2.84438	-	6	30255174	30257271	ENSG00000231074
16	30535493	30535509	2.2723	2.84438	-	16	30535325	30537372	ENSG00000169957
1	33790341	33790379	2.2723	2.84438	-	1	33789224	33790620	ENSG00000134686
17	34868499	34868541	2.2723	2.84438	-	17	34868501	34868622	ENSG00000141140
2	37368695	37368731	2.2723	2.84438	-	2	37368696	37368844	ENSG00000055332
22	39135887	39135945	2.2723	2.84438	-	22	39135727	39135948	ENSG00000100242
19	43013304	43013337	2.2723	2.84438	-	19	43011456	43013380	ENSG00000079385
6	43490887	43490940	2.2723	2.84438	-	6	43490072	43491743	ENSG00000124571
7	43945732	43945776	2.2723	2.84438	-	7	43945220	43945910	ENSG00000106608
20	43955275	43955322	2.2723	2.84438	-	20	43953928	43956055	ENSG00000124145
16	47345300	47345326	2.2723	2.84438	-	16	47345151	47345323	ENSG00000129636
19	47987376	47987421	2.2723	2.84438	-	19	47987192	47987525	ENSG00000118162
11	60668356	60668397	2.2723	2.84438	-	11	60668326	60668401	ENSG00000110107
20	62337776	62337789	2.2723	2.84438	-	20	62337709	62337791	ENSG00000101246
4	69203464	69203514	2.2723	2.84438	-	4	69203290	69203618	ENSG00000083896
16	69752064	69752093	2.2723	2.84438	-	16	69751896	69752156	ENSG00000181019
2	70278270	70278299	2.2723	2.84438	-	2	70277732	70278437	ENSG00000179818
11	73429718	73429741	2.2723	2.84438	-	11	73429658	73429763	ENSG00000175582
16	74526864	74526873	2.2723	2.84438	-	16	74526855	74527038	ENSG00000090863
14	74761808	74761857	2.2723	2.84438	-	14	74760014	74761901	ENSG00000258559
17	76673536	76673559	2.2723	2.84438	-	17	76670130	76674553	ENSG00000108669
17	79873750	79873814	2.2723	2.84438	-	17	79869815	79875029	ENSG00000187531
2	96521109	96521157	2.2723	2.84438	-	2	96521014	96521928	ENSG00000174501
2	96918867	96918911	2.2723	2.84438	-	2	96914254	96919853	ENSG00000135956
9	96939872	96939914	2.2723	2.84438	+	9	96938884	96940013	ENSG00000230262
2	100055643	100055673	2.2723	2.84438	-	2	100055036	100055772	ENSG00000135945
7	100230561	100230611	2.2723	2.84438	-	7	100230392	100230746	ENSG00000106327
10	103454452	103454472	2.2723	2.84438	-	10	103454138	103455052	ENSG00000107829
12	106633163	106633220	2.2723	2.84438	-	12	106631655	106634127	ENSG00000136026
11	108368959	108369023	2.2723	2.84438	-	11	108368892	108369159	ENSG00000178202
11	118966074	118966121	2.2723	2.84438	-	11	118964564	118966177	ENSG00000188486
12	125396359	125396413	2.2723	2.84438	-	12	125396150	125399894	ENSG00000150991
9	130705953	130705982	2.2723	2.84438	-	9	130702858	130706963	ENSG00000167106
8	145582109	145582148	2.2723	2.84438	-	8	145580468	145582889	ENSG00000182325
2	152646295	152646325	2.2723	2.84438	-	2	152646149	152646396	ENSG00000162980
X	153197594	153197642	2.2723	2.84438	-	X	153197224	153197884	ENSG00000102030
4	159092502	159092531	2.2723	2.84438	-	4	159089506	159092751	ENSG00000164125
6	167345321	167345337	2.2723	2.84438	-	6	167344532	167346537	ENSG00000026297
1	179198457	179198519	2.2723	2.84438	-	1	179198376	179198819	ENSG00000143322
2	191878816	191878859	2.2723	2.84438	-	2	191878744	191878976	ENSG00000115415
2	220082894	220082936	2.2723	2.84438	-	2	220082847	220085174	ENSG00000115657
2	230643190	230643209	2.2723	2.84438	-	2	230643149	230643303	ENSG00000153827
1	235383642	235383678	2.2723	2.84438	-	1	235383617	235383860	ENSG00000054267
16	2653446	2653499	2.2723	2.84438	+	16	2653351	2653728	ENSG00000215154
19	5641767	5641795	2.2723	2.84438	+	19	5641751	5641957	ENSG00000160633
12	6635337	6635363	2.2723	2.84438	+	12	6635234	6635366	ENSG00000010292
12	7285602	7285643	2.2723	2.84438	+	12	7284982	7285742	ENSG00000139182
19	8550869	8550884	2.2723	2.84438	+	19	8550487	8551289	ENSG00000099783
5	10401758	10401785	2.2723	2.84438	+	5	10400896	10402251	ENSG00000145495
14	20924087	20924109	2.2723	2.84438	+	14	20923350	20924260	ENSG00000100823
14	24616935	24616980	2.2723	2.84438	+	14	24616588	24617099	ENSG00000092098
6	30548240	30548288	2.2723	2.84438	+	6	30548183	30548296	ENSG00000204574
17	34171505	34171523	2.2723	2.84438	+	17	34171481	34172042	ENSG00000172660
19	34942926	34942958	2.2723	2.84438	+	19	34942886	34943052	ENSG00000126261
6	36652149	36652187	2.2723	2.84438	+	6	36651874	36652323	ENSG00000124762
17	37076057	37076076	2.2723	2.84438	+	17	37074858	37078023	ENSG00000002834
17	37618487	37618516	2.2723	2.84438	+	17	37617764	37619370	ENSG00000167258
1	39747894	39747940	2.2723	2.84438	+	1	39747880	39748740	ENSG00000127603
19	39965520	39965572	2.2723	2.84438	+	19	39965155	39965865	ENSG00000196235
19	41771057	41771091	2.2723	2.84438	+	19	41770752	41771248	ENSG00000105323
8	42176373	42176416	2.2723	2.84438	+	8	42176070	42176382	ENSG00000104365
19	42773473	42773518	2.2723	2.84438	+	19	42773376	42773533	ENSG00000079432
1	43149073	43149074	2.2723	2.84438	+	1	43148658	43149137	ENSG00000065978
19	45381479	45381482	2.2723	2.84438	+	19	45381480	45382198	ENSG00000130202
16	47533667	47533690	2.2723	2.84438	+	16	47533667	47533805	ENSG00000102893
3	52722936	52722961	2.2723	2.84438	+	3	52722898	52723222	ENSG00000252787
20	57020198	57020233	2.2723	2.84438	+	20	57019133	57026157	ENSG00000124164
16	70399359	70399395	2.2723	2.84438	+	16	70397204	70400764	ENSG00000168872
17	72439456	72439500	2.2723	2.84438	+	17	72439216	72440051	ENSG00000170412
15	74912694	74912731	2.2723	2.84438	+	15	74912308	74914901	ENSG00000179335
15	89173440	89173499	2.2723	2.84438	+	15	89173289	89175513	ENSG00000181026
6	89793485	89793537	2.2723	2.84438	+	6	89793472	89794879	ENSG00000146278
13	92002087	92002134	2.2723	2.84438	+	13	92001952	92004656	ENSG00000215417
2	96936995	96937050	2.2723	2.84438	+	2	96936849	96939087	ENSG00000144021
9	96939872	96939914	2.2723	2.84438	+	9	96938740	96940174	ENSG00000269929
6	105405979	105406002	2.2723	2.84438	+	6	105405974	105406161	ENSG00000187772
X	107845114	107845129	2.2723	2.84438	+	X	107845115	107845219	ENSG00000188153
12	132612346	132612400	2.2723	2.84438	+	12	132610921	132613029	ENSG00000185684
X	153657466	153657511	2.2723	2.84438	+	X	153656978	153660003	ENSG00000071553
1	156169693	156169723	2.2723	2.84438	+	1	156165996	156170263	ENSG00000160785
4	159092502	159092531	2.2723	2.84438	-	4	159091904	159092632	ENSG00000248429
5	170818491	170818507	2.2723	2.84438	+	5	170818087	170818803	ENSG00000181163
2	170857835	170857870	2.2723	2.84438	+	2	170857814	170857924	ENSG00000144357
3	186760455	186760484	2.2723	2.84438	+	3	186760442	186761098	ENSG00000073849
2	233742186	233742209	2.2723	2.84438	+	2	233740957	233743418	ENSG00000182600
2	242663315	242663359	2.2723	2.84438	+	2	242663206	242663453	ENSG00000168395
11	18425308	18425358	2.26849	1.46356	+	11	18425241	18425358	ENSG00000134333
15	66794355	66794429	2.26831	1.05679	-	15	66793898	66795867	ENSG00000174444
2	216256420	216256443	2.26771	0.835955	-	2	216256355	216258444	ENSG00000115414
17	79869128	79869187	2.2656	1.78549	-	17	79868777	79869340	ENSG00000185813
4	1795118	1795142	2.2656	1.78549	+	4	1795034	1795192	ENSG00000068078
21	18937745	18937775	2.2656	1.78549	+	21	18937746	18942418	ENSG00000154639
1	116931301	116931327	2.2656	1.78549	+	1	116931260	116931394	ENSG00000163399
9	139735326	139735379	2.2656	1.78549	+	9	139734774	139735639	ENSG00000196642
11	2711046	2711109	2.26212	1.02769	-	11	2629558	2721224	ENSG00000269821
12	57038813	57038846	2.25985	0.978135	-	12	57038811	57038885	ENSG00000207031
X	20284722	20284769	2.25949	1.00162	-	X	20284682	20284958	ENSG00000177189
1	1252426	1252475	2.2594	1.93749	-	1	1251537	1252830	ENSG00000127054
X	153589819	153589869	2.2594	1.93749	-	X	153589676	153589938	ENSG00000196924
7	5459787	5459806	2.2594	1.93749	-	7	5459458	5459899	ENSG00000241269
1	27022599	27022638	2.2594	1.93749	+	1	27022524	27024031	ENSG00000117713
2	73476237	73476287	2.2594	1.93749	+	2	73476119	73476307	ENSG00000135624
17	78078402	78078479	2.2594	1.93749	+	17	78078354	78078931	ENSG00000171298
17	79674274	79674322	2.2594	1.93749	+	17	79674154	79674556	ENSG00000262660
2	97482728	97482755	2.2594	1.93749	+	2	97481982	97483239	ENSG00000168763
13	113512467	113512488	2.2594	1.93749	+	13	113512132	113513766	ENSG00000068650
2	178083876	178083888	2.2594	1.93749	+	2	178083765	178083887	ENSG00000170144
2	220043136	220043225	2.2594	1.93749	+	2	220042939	220043355	ENSG00000144567
11	65269642	65269693	2.25256	0.457686	+	11	65265233	65273940	ENSG00000251562
2	676335	676378	2.24934	3.52246	-	2	675510	676787	ENSG00000151353
7	920195	920212	2.24934	3.52246	+	7	919427	926184	ENSG00000273151
20	1165026	1165068	2.24934	3.52246	-	20	1164415	1165319	ENSG00000125895
19	2234508	2234547	2.24934	3.52246	-	19	2234149	2236951	ENSG00000104886
19	2430168	2430185	2.24934	3.52246	-	19	2428164	2430950	ENSG00000176619
20	3146161	3146203	2.24934	3.52246	-	20	3146143	3147006	ENSG00000088899
6	3723762	3723776	2.24934	3.52246	-	6	3722848	3723970	ENSG00000168994
20	6057222	6057266	2.24934	3.52246	-	20	6055492	6057993	ENSG00000101311
19	7120687	7120719	2.24934	3.52246	-	19	7120631	7120760	ENSG00000171105
17	8064893	8064935	2.24934	3.52246	-	17	8064926	8065084	ENSG00000220205
5	16694593	16694642	2.24934	3.52246	-	5	16694480	16694723	ENSG00000145555
19	17342759	17342780	2.24934	3.52246	-	19	17342692	17343435	ENSG00000160113
11	19262450	19262493	2.24934	3.52246	-	11	19262095	19262498	ENSG00000129173
14	24777079	24777111	2.24934	3.52246	-	14	24777024	24777469	ENSG00000136305
14	24909185	24909224	2.24934	3.52246	+	14	24908972	24910182	ENSG00000100445
17	27215970	27216006	2.24934	3.52246	-	17	27215963	27216044	ENSG00000132589
18	29488265	29488268	2.24934	3.52246	-	18	29488266	29488381	ENSG00000153339
18	29488268	29488281	2.24934	3.52246	-	18	29488266	29488381	ENSG00000153339
10	29769330	29769350	2.24934	3.52246	+	10	29769090	29769742	ENSG00000197321
22	30737762	30737803	2.24934	3.52246	-	22	30737681	30737874	ENSG00000099995
22	32794062	32794088	2.24934	3.52246	-	22	32793928	32794087	ENSG00000100220
5	34919068	34919110	2.24934	3.52246	+	5	34918627	34919094	ENSG00000113456
9	35101170	35101205	2.24934	3.52246	-	9	35101132	35101276	ENSG00000165283
21	35281489	35281522	2.24934	3.52246	-	21	35281118	35281515	ENSG00000241837
9	35707776	35707816	2.24934	3.52246	-	9	35707728	35707964	ENSG00000137076
19	36297525	36297562	2.24934	3.52246	-	19	36297332	36298023	ENSG00000250799
6	36485538	36485579	2.24934	3.52246	-	6	36485494	36485617	ENSG00000112079
3	38173677	38173707	2.24934	3.52246	-	3	38173417	38174043	ENSG00000060971
22	38689137	38689179	2.24934	3.52246	-	22	38688915	38689325	ENSG00000213923
17	40271638	40271673	2.24934	3.52246	-	17	40271555	40271736	ENSG00000108773
13	41331099	41331126	2.24934	3.52246	-	13	41331009	41331149	ENSG00000102738
17	43471707	43471750	2.24934	3.52246	-	17	43471275	43472999	ENSG00000159314
15	43651181	43651225	2.24934	3.52246	-	15	43650370	43654139	ENSG00000140265
7	43945873	43945915	2.24934	3.52246	-	7	43945220	43945910	ENSG00000106608
21	44514309	44514342	2.24934	3.52246	-	21	44513066	44514673	ENSG00000160201
19	46272047	46272091	2.24934	3.52246	-	19	46271300	46272484	ENSG00000177045
16	46865073	46865114	2.24934	3.52246	-	16	46864996	46865323	ENSG00000155330
3	46964597	46964621	2.24934	3.52246	-	3	46963216	46965649	ENSG00000160799
19	47249562	47249604	2.24934	3.52246	+	19	47249406	47250251	ENSG00000090372
18	47812402	47812440	2.24934	3.52246	-	18	47812119	47812700	ENSG00000154832
12	49332168	49332194	2.24934	3.52246	-	12	49329506	49332891	ENSG00000134287
3	49413023	49413025	2.24934	3.52246	-	3	49412867	49413024	ENSG00000067560
19	49496307	49496349	2.24934	3.52246	-	19	49496252	49496567	ENSG00000104812
16	50351423	50351459	2.24934	3.52246	-	16	50347398	50353177	ENSG00000166164
22	50945670	50945706	2.24934	3.52246	-	22	50945211	50945679	ENSG00000100258
3	52563172	52563177	2.24934	3.52246	-	3	52563166	52563350	ENSG00000168268
12	53295501	53295532	2.24934	3.52246	-	12	53294372	53295988	ENSG00000170421
X	53436127	53436173	2.24934	3.52246	-	X	53435993	53436200	ENSG00000072501
12	53927033	53927064	2.24934	3.52246	-	12	53926944	53927043	ENSG00000170653
6	56371236	56371264	2.24934	3.52246	-	6	56371241	56371342	ENSG00000151914
17	59944977	59945011	2.24934	3.52246	-	17	59942731	59945087	ENSG00000108506
11	62566348	62566400	2.24934	3.52246	-	11	62566011	62567958	ENSG00000162231
11	62603166	62603187	2.24934	3.52246	-	11	62602369	62604148	ENSG00000133316
17	65119131	65119160	2.24934	3.52246	-	17	65119086	65119276	ENSG00000198265
15	65476775	65476810	2.24934	3.52246	-	15	65476704	65476822	ENSG00000166855
16	66544007	66544051	2.24934	3.52246	-	16	66541906	66545969	ENSG00000166548
16	66836840	66836871	2.24934	3.52246	-	16	66836778	66837021	ENSG00000159593
16	67765042	67765052	2.24934	3.52246	-	16	67764932	67765487	ENSG00000141084
16	67765052	67765081	2.24934	3.52246	-	16	67764932	67765487	ENSG00000141084
4	71705559	71705602	2.24934	3.52246	-	4	71704894	71705662	ENSG00000132463
11	71718617	71718657	2.24934	3.52246	-	11	71718235	71719891	ENSG00000137497
2	74597312	74597347	2.24934	3.52246	-	2	74597313	74597472	ENSG00000204843
7	75103948	75103985	2.24934	3.52246	-	7	75103970	75104148	ENSG00000135213
14	77272978	77273022	2.24934	3.52246	-	14	77272759	77273192	ENSG00000013523
17	77808407	77808440	2.24934	3.52246	-	17	77806955	77809319	ENSG00000141582
16	89712040	89712088	2.24934	3.52246	-	16	89710839	89712495	ENSG00000131165
5	89813380	89813424	2.24934	3.52246	-	5	89811428	89815301	ENSG00000176018
3	98309862	98309898	2.24934	3.52246	-	3	98309856	98309999	ENSG00000080819
10	102729370	102729387	2.24934	3.52246	+	10	102729215	102729661	ENSG00000055950
12	104169371	104169409	2.24934	3.52246	-	12	104166088	104171859	ENSG00000111696
11	111613155	111613198	2.24934	3.52246	-	11	111612777	111613389	ENSG00000137713
12	112599153	112599177	2.24934	3.52246	-	12	112597992	112600327	ENSG00000173064
11	118923016	118923025	2.24934	3.52246	-	11	118923007	118924948	ENSG00000149428
11	119188843	119188852	2.24934	3.52246	-	11	119188808	119189087	ENSG00000076706
11	119188852	119188884	2.24934	3.52246	-	11	119188808	119189087	ENSG00000076706
10	121341270	121341293	2.24934	3.52246	-	10	121341245	121341521	ENSG00000151923
12	123900399	123900441	2.24934	3.52246	-	12	123899936	123900468	ENSG00000150977
3	125856783	125856804	2.24934	3.52246	-	3	125856656	125856803	ENSG00000144908
3	128840510	128840528	2.24934	3.52246	-	3	128840129	128840647	ENSG00000172780
8	130892651	130892700	2.24934	3.52246	-	8	130892622	130892704	ENSG00000153310
9	131869799	131869839	2.24934	3.52246	-	9	131869613	131870356	ENSG00000095321
6	131908353	131908382	2.24934	3.52246	-	6	131907873	131908986	ENSG00000112282
12	133348341	133348355	2.24934	3.52246	-	12	133345495	133349880	ENSG00000090615
7	137531604	137531641	2.24934	3.52246	-	7	137531208	137531838	ENSG00000157680
9	138396075	138396110	2.24934	3.52246	+	9	138396082	138396165	ENSG00000226706
7	150076949	150077002	2.24934	3.52246	+	7	150076943	150077277	ENSG00000239377
1	150551545	150551563	2.24934	3.52246	-	1	150551319	150552066	ENSG00000143384
1	151317238	151317280	2.24934	3.52246	-	1	151317204	151317323	ENSG00000143390
4	153456899	153456920	2.24934	3.52246	-	4	153456093	153457253	ENSG00000109670
1	153935153	153935190	2.24934	3.52246	-	1	153935005	153935951	ENSG00000143570
1	156721511	156721553	2.24934	3.52246	-	1	156721135	156721536	ENSG00000143321
2	177039664	177039686	2.24934	3.52246	-	2	177037923	177041420	ENSG00000224189
5	179023578	179023606	2.24934	3.52246	+	5	179022905	179023594	ENSG00000244945
5	179299835	179299856	2.24934	3.52246	-	5	179299416	179299990	ENSG00000197226
2	191114987	191115001	2.24934	3.52246	-	2	191114986	191115239	ENSG00000198130
1	200522655	200522693	2.24934	3.52246	-	1	200520628	200522895	ENSG00000118193
2	220252505	220252551	2.24934	3.52246	-	2	220252298	220252737	ENSG00000123992
2	242072543	242072586	2.24934	3.52246	-	2	242072289	242074184	ENSG00000115687
5	235436	235455	2.24934	3.52246	+	5	234536	236714	ENSG00000073578
20	361505	361514	2.24934	3.52246	+	20	361261	361813	ENSG00000101255
16	447747	447762	2.24934	3.52246	+	16	447742	448179	ENSG00000103202
19	806291	806315	2.24934	3.52246	+	19	804829	808762	ENSG00000011304
4	985838	985880	2.24934	3.52246	-	4	985613	986018	ENSG00000127415
19	1418253	1418263	2.24934	3.52246	+	19	1418203	1418369	ENSG00000071626
20	1902161	1902202	2.24934	3.52246	+	20	1902041	1902358	ENSG00000198053
19	2244929	2244970	2.24934	3.52246	+	19	2244543	2245185	ENSG00000104897
16	2821355	2821385	2.24934	3.52246	+	16	2820859	2821604	ENSG00000167978
4	2902407	2902448	2.24934	3.52246	+	4	2899911	2904641	ENSG00000087274
10	5149752	5149785	2.24934	3.52246	+	10	5149653	5149878	ENSG00000196139
5	10390551	10390564	2.24934	3.52246	+	5	10390444	10390612	ENSG00000145495
1	10477545	10477563	2.24934	3.52246	+	1	10477433	10477566	ENSG00000142657
19	17692272	17692295	2.24934	3.52246	+	19	17691986	17693971	ENSG00000130309
17	18820722	18820758	2.24934	3.52246	+	17	18820745	18820849	ENSG00000141127
17	19504630	19504663	2.24934	3.52246	+	17	19504576	19504658	ENSG00000266179
19	19646866	19646907	2.24934	3.52246	+	19	19646338	19646885	ENSG00000258674
15	22998503	22998547	2.24934	3.52246	+	15	22998424	22998518	ENSG00000068793
16	23689041	23689061	2.24934	3.52246	+	16	23688977	23691573	ENSG00000166851
14	24777079	24777111	2.24934	3.52246	-	14	24774144	24781259	ENSG00000196943
14	24909185	24909224	2.24934	3.52246	+	14	24906242	24910540	ENSG00000100441
2	26513172	26513209	2.24934	3.52246	+	2	26512786	26513336	ENSG00000138029
2	26587170	26587197	2.24934	3.52246	+	2	26587170	26587238	ENSG00000138018
2	27305860	27305901	2.24934	3.52246	+	2	27304951	27306894	ENSG00000138080
2	28615910	28615947	2.24934	3.52246	+	2	28615725	28616689	ENSG00000075426
6	30593369	30593401	2.24934	3.52246	+	6	30593279	30594172	ENSG00000204568
6	30852242	30852282	2.24934	3.52246	+	6	30852130	30852604	ENSG00000204580
22	31957264	31957303	2.24934	3.52246	+	22	31957276	31957378	ENSG00000198089
7	33045125	33045155	2.24934	3.52246	+	7	33044787	33046543	ENSG00000122642
6	33381822	33381851	2.24934	3.52246	+	6	33381818	33381886	ENSG00000112511
20	35221010	35221036	2.24934	3.52246	+	20	35219313	35222353	ENSG00000118707
7	35872502	35872510	2.24934	3.52246	+	7	35872408	35872510	ENSG00000122545
6	36078175	36078178	2.24934	3.52246	+	6	36076157	36079013	ENSG00000112062
5	37063909	37063937	2.24934	3.52246	+	5	37063892	37064292	ENSG00000164190
X	37313046	37313089	2.24934	3.52246	+	X	37312389	37316548	ENSG00000130962
2	37469285	37469327	2.24934	3.52246	+	2	37468721	37469836	ENSG00000003509
22	38028833	38028863	2.24934	3.52246	+	22	38028608	38029571	ENSG00000100083
19	39670654	39670686	2.24934	3.52246	+	19	39669064	39673456	ENSG00000130669
8	42178319	42178355	2.24934	3.52246	+	8	42176788	42179463	ENSG00000104365
6	43111217	43111234	2.24934	3.52246	+	6	43109910	43111358	ENSG00000112655
6	43406275	43406309	2.24934	3.52246	+	6	43405672	43406533	ENSG00000124574
15	44092596	44092621	2.24934	3.52246	+	15	44088340	44092982	ENSG00000242028
19	45404613	45404650	2.24934	3.52246	+	19	45404465	45406946	ENSG00000130204
10	45479692	45479733	2.24934	3.52246	+	10	45478358	45480418	ENSG00000107551
21	45753839	45753877	2.24934	3.52246	-	21	45753085	45755734	ENSG00000184441
22	45921528	45921545	2.24934	3.52246	+	22	45921423	45921558	ENSG00000077942
11	45949817	45949857	2.24934	3.52246	+	11	45949728	45949923	ENSG00000165905
19	46272047	46272091	2.24934	3.52246	-	19	46271645	46273064	ENSG00000259605
1	46489459	46489474	2.24934	3.52246	+	1	46489444	46490036	ENSG00000086015
21	46565325	46565357	2.24934	3.52246	+	21	46565079	46566210	ENSG00000197381
3	47882360	47882396	2.24934	3.52246	+	3	47882367	47882668	ENSG00000132153
16	50351423	50351459	2.24934	3.52246	-	16	50349270	50352046	ENSG00000121281
13	52598645	52598686	2.24934	3.52246	+	13	52598142	52599073	ENSG00000253710
3	52838593	52838616	2.24934	3.52246	+	3	52837871	52838750	ENSG00000162267
1	53222243	53222286	2.24934	3.52246	+	1	53222130	53222295	ENSG00000162378
17	53246746	53246786	2.24934	3.52246	+	17	53246184	53250993	ENSG00000261589
19	54632480	54632520	2.24934	3.52246	+	19	54632432	54632745	ENSG00000105618
19	55998199	55998231	2.24934	3.52246	+	19	55997028	55998935	ENSG00000090971
19	56208619	56208668	2.24934	3.52246	+	19	56207681	56208795	ENSG00000267018
12	56492320	56492343	2.24934	3.52246	+	12	56492035	56492764	ENSG00000065361
16	56977307	56977340	2.24934	3.52246	+	16	56977038	56977798	ENSG00000051108
14	58766131	58766179	2.24934	3.52246	+	14	58766049	58766578	ENSG00000032219
15	63336263	63336305	2.24934	3.52246	+	15	63334831	63336351	ENSG00000140416
2	64751607	64751639	2.24934	3.52246	+	2	64751465	64751746	ENSG00000119844
11	65404862	65404892	2.24934	3.52246	+	11	65404237	65404910	ENSG00000197136
11	67075880	67075907	2.24934	3.52246	+	11	67075883	67075929	ENSG00000172830
11	67663181	67663212	2.24934	3.52246	+	11	67663102	67663208	ENSG00000206587
16	67917956	67917994	2.24934	3.52246	+	16	67916332	67920275	ENSG00000038358
16	68385684	68385725	2.24934	3.52246	+	16	68385293	68385959	ENSG00000132600
5	68513767	68513808	2.24934	3.52246	+	5	68513587	68513942	ENSG00000134056
2	71366546	71366575	2.24934	3.52246	+	2	71365620	71366555	ENSG00000124383
2	71366984	71366993	2.24934	3.52246	+	2	71366925	71366992	ENSG00000124383
16	71890751	71890792	2.24934	3.52246	+	16	71883527	71891231	ENSG00000224470
2	74684715	74684753	2.24934	3.52246	+	2	74684461	74685087	ENSG00000115274
11	76495203	76495247	2.24934	3.52246	+	11	76495192	76495409	ENSG00000182704
14	77928560	77928584	2.24934	3.52246	+	14	77928503	77928662	ENSG00000100591
15	79184632	79184664	2.24934	3.52246	+	15	79184554	79185360	ENSG00000185787
16	89215814	89215859	2.24934	3.52246	+	16	89213975	89222254	ENSG00000176715
15	93545400	93545419	2.24934	3.52246	+	15	93545407	93545547	ENSG00000173575
9	96294594	96294609	2.24934	3.52246	+	9	96294437	96294871	ENSG00000048828
3	100428799	100428841	2.24934	3.52246	+	3	100428814	100429139	ENSG00000114354
3	100429016	100429056	2.24934	3.52246	+	3	100428814	100429139	ENSG00000114354
X	100667265	100667308	2.24934	3.52246	+	X	100666924	100669121	ENSG00000257529
10	102729370	102729387	2.24934	3.52246	+	10	102729275	102729681	ENSG00000095539
1	104068426	104068447	2.24934	3.52246	+	1	104068313	104068884	ENSG00000185946
X	107844690	107844693	2.24934	3.52246	+	X	107844623	107844715	ENSG00000188153
7	112098919	112098951	2.24934	3.52246	+	7	112098916	112099073	ENSG00000006652
10	114186018	114186031	2.24934	3.52246	+	10	114186016	114186366	ENSG00000197142
3	124438267	124438298	2.24934	3.52246	+	3	124437772	124445172	ENSG00000160145
12	125605528	125605573	2.24934	3.52246	+	12	125604404	125609582	ENSG00000081760
12	132426044	132426089	2.24934	3.52246	+	12	132425472	132426529	ENSG00000177192
9	138396075	138396110	2.24934	3.52246	+	9	138395388	138396519	ENSG00000122140
8	144343469	144343489	2.24934	3.52246	+	8	144341945	144344875	ENSG00000181638
6	160147666	160147710	2.24934	3.52246	-	6	160146617	160148365	ENSG00000146457
5	179023578	179023606	2.24934	3.52246	+	5	179023561	179023682	ENSG00000176783
1	204088029	204088038	2.24934	3.52246	+	1	204086721	204088987	ENSG00000143842
1	204088038	204088067	2.24934	3.52246	+	1	204086721	204088987	ENSG00000143842
1	206905690	206905712	2.24934	3.52246	+	1	206905151	206907628	ENSG00000162889
1	214788257	214788295	2.24934	3.52246	+	1	214788175	214788533	ENSG00000117724
2	217363837	217363849	2.24934	3.52246	+	2	217362912	217368274	ENSG00000197756
2	220151285	220151326	2.24934	3.52246	+	2	220149354	220151622	ENSG00000135924
1	220284127	220284142	2.24934	3.52246	+	1	220284128	220284279	ENSG00000067704
1	228332870	228332903	2.24934	3.52246	+	1	228332598	228334653	ENSG00000143774
2	241402820	241402862	2.24934	3.52246	+	2	241402764	241404163	ENSG00000063660
2	241531070	241531113	2.24934	3.52246	+	2	241529301	241531567	ENSG00000142330
2	242651005	242651047	2.24934	3.52246	+	2	242650792	242651038	ENSG00000168395
2	21260085	21260124	2.24665	0.581834	-	2	21259972	21260127	ENSG00000084674
11	65208631	65208661	2.23773	0.715101	+	11	65190245	65213011	ENSG00000245532
11	93464144	93464187	2.23188	0.496616	-	11	93463114	93464382	ENSG00000166012
2	88425704	88425748	2.21819	1.13779	-	2	88425431	88425867	ENSG00000163586
10	102121525	102121587	2.21529	0.886867	+	10	102120491	102124591	ENSG00000099194
4	74304014	74304021	2.21123	0.65335	+	4	74303891	74304023	ENSG00000081051
6	32157523	32157607	2.20803	1.52246	-	6	32157472	32157963	ENSG00000204304
3	48671062	48671134	2.20803	1.52246	-	3	48670910	48671760	ENSG00000225697
19	54971498	54971526	2.20803	1.52246	+	19	54969493	54973217	ENSG00000167615
9	128000868	128000919	2.20445	1.25942	-	9	128000869	128001106	ENSG00000044574
22	38202517	38202636	2.19086	0.832796	+	22	38201114	38203442	ENSG00000189060
6	30692286	30692324	2.19001	1.06302	+	6	30691117	30693203	ENSG00000196230
3	133474271	133474325	2.17113	0.569762	+	3	133474207	133474655	ENSG00000091513
8	22885232	22885273	2.16602	1.59646	-	8	22885235	22885481	ENSG00000120889
2	61764879	61764907	2.16602	1.59646	-	2	61764697	61765418	ENSG00000082898
8	101721934	101721960	2.16602	1.59646	-	8	101721687	101722075	ENSG00000070756
19	49606186	49606192	2.16602	1.59646	+	19	49605371	49607992	ENSG00000104852
7	100137073	100137098	2.16602	1.59646	+	7	100136834	100137190	ENSG00000106351
11	65212287	65212336	2.16314	0.51759	+	11	65190245	65213011	ENSG00000245532
7	26231908	26231966	2.16194	0.856875	-	7	26229547	26232197	ENSG00000122566
4	74276028	74276078	2.16106	0.383451	+	4	74276029	74276126	ENSG00000163631
16	2579623	2579660	2.14856	2.30006	+	16	2579631	2581420	ENSG00000205923
16	18863388	18863430	2.14856	2.30006	-	16	18863389	18863527	ENSG00000157106
1	22149159	22149219	2.14856	2.30006	-	1	22148738	22149981	ENSG00000142798
20	22542797	22542841	2.14856	2.30006	-	20	22541191	22545754	ENSG00000259974
21	27423388	27423399	2.14856	2.30006	-	21	27423316	27423509	ENSG00000142192
22	32080897	32080955	2.14856	2.30006	-	22	32077333	32081789	ENSG00000183530
6	33267479	33267526	2.14856	2.30006	-	6	33267471	33269548	ENSG00000231925
15	34673416	34673457	2.14856	2.30006	-	15	34671269	34673814	ENSG00000175265
17	40497590	40497633	2.14856	2.30006	-	17	40497432	40497675	ENSG00000168610
19	43031327	43031363	2.14856	2.30006	-	19	43031193	43031552	ENSG00000079385
10	43047763	43047807	2.14856	2.30006	-	10	43046005	43048270	ENSG00000234420
12	53292293	53292304	2.14856	2.30006	-	12	53292245	53292683	ENSG00000170421
2	55776666	55776726	2.14856	2.30006	-	2	55774428	55777142	ENSG00000138041
11	61036817	61036830	2.14856	2.30006	-	11	61036394	61036889	ENSG00000167992
2	61167800	61167847	2.14856	2.30006	-	2	61167357	61169568	ENSG00000162927
2	61169278	61169316	2.14856	2.30006	-	2	61167357	61169568	ENSG00000162927
16	70011104	70011150	2.14856	2.30006	-	16	70010714	70012015	ENSG00000196696
16	74502910	74502939	2.14856	2.30006	-	16	74501654	74503971	ENSG00000090863
9	139964934	139964982	2.14856	2.30006	-	9	139964342	139965040	ENSG00000186193
1	160970873	160970908	2.14856	2.30006	-	1	160970810	160971143	ENSG00000158769
6	167357866	167357898	2.14856	2.30006	-	6	167357853	167359332	ENSG00000197146
5	172755199	172755248	2.14856	2.30006	-	5	172755046	172756506	ENSG00000113739
1	228582187	228582234	2.14856	2.30006	-	1	228581374	228582953	ENSG00000154370
16	2579623	2579660	2.14856	2.30006	+	16	2578237	2581423	ENSG00000162066
12	7283087	7283148	2.14856	2.30006	+	12	7282795	7283308	ENSG00000139182
1	22149159	22149219	2.14856	2.30006	-	1	22148217	22151714	ENSG00000187942
14	24901042	24901080	2.14856	2.30006	+	14	24900669	24901816	ENSG00000100441
17	31258364	31258416	2.14856	2.30006	+	17	31258052	31258677	ENSG00000006042
16	31714563	31714594	2.14856	2.30006	+	16	31714477	31714688	ENSG00000131797
6	31996268	31996309	2.14856	2.30006	+	6	31996234	31996309	ENSG00000224389
18	33744724	33744783	2.14856	2.30006	+	18	33744438	33745188	ENSG00000134759
21	34927286	34927324	2.14856	2.30006	+	21	34921782	34927697	ENSG00000159140
20	36011034	36011046	2.14856	2.30006	+	20	36011022	36011190	ENSG00000197122
17	40766391	40766432	2.14856	2.30006	+	17	40766278	40766430	ENSG00000131462
17	46137376	46137414	2.14856	2.30006	+	17	46135657	46138849	ENSG00000082641
3	49572399	49572429	2.14856	2.30006	+	3	49568230	49573048	ENSG00000173402
19	50358400	50358427	2.14856	2.30006	+	19	50357909	50358901	ENSG00000104960
17	56429262	56429324	2.14856	2.30006	-	17	56429096	56429275	ENSG00000265148
20	62365564	62365586	2.14856	2.30006	+	20	62364939	62366916	ENSG00000197114
11	73373236	73373295	2.14856	2.30006	+	11	73372511	73373864	ENSG00000021300
9	99212566	99212605	2.14856	2.30006	+	9	99212483	99212910	ENSG00000130956
14	102463536	102463587	2.14856	2.30006	+	14	102463372	102463611	ENSG00000197102
12	110765420	110765460	2.14856	2.30006	+	12	110765358	110765822	ENSG00000174437
9	131371210	131371255	2.14856	2.30006	+	9	131371153	131371256	ENSG00000197694
12	132403076	132403126	2.14856	2.30006	+	12	132402847	132403226	ENSG00000177169
2	241812780	241812848	2.14856	2.30006	+	2	241812396	241812885	ENSG00000172482
2	242255573	242255599	2.14856	2.30006	+	2	242255418	242255990	ENSG00000168385
2	216264015	216264073	2.14484	0.538456	-	2	216263980	216264074	ENSG00000115414
9	127998564	127998612	2.14199	1.15049	-	9	127997132	127999433	ENSG00000044574
19	39138366	39138405	2.14199	1.15049	+	19	39138289	39138547	ENSG00000130402
2	54858548	54858593	2.14199	1.15049	+	2	54857992	54858748	ENSG00000115306
11	65273171	65273214	2.13752	0.517524	+	11	65265233	65273940	ENSG00000251562
11	10823837	10823877	2.13212	1.69238	-	11	10823841	10823982	ENSG00000110321
16	89712202	89712287	2.13212	1.69238	-	16	89710839	89712495	ENSG00000131165
9	136231872	136231901	2.13212	1.69238	-	9	136231716	136231902	ENSG00000148248
13	113973894	113973964	2.13212	1.69238	+	13	113973784	113973971	ENSG00000185896
2	171573302	171573337	2.13212	1.69238	+	2	171572769	171574588	ENSG00000204335
11	2682980	2683029	2.13075	1.40698	-	11	2629558	2721224	ENSG00000269821
11	2703020	2703052	2.13075	1.40698	-	11	2629558	2721224	ENSG00000269821
20	60963356	60963406	2.13075	1.40698	+	20	60962667	60963576	ENSG00000171858
2	216298060	216298105	2.12753	0.527618	-	2	216298047	216298184	ENSG00000115414
9	116840429	116840495	2.12366	0.63732	-	9	116840373	116840752	ENSG00000106927
1	228763905	228763950	2.11897	0.487266	-	1	228763895	228764013	ENSG00000201321
12	69743886	69743930	2.11858	0.65078	+	12	69743888	69744286	ENSG00000090382
4	53578834	53578872	2.11547	0.665581	+	4	53578849	53578914	ENSG00000264585
1	22175135	22175194	2.11075	1.82202	-	1	22175136	22175287	ENSG00000142798
19	51848463	51848508	2.11075	1.82202	-	19	51848423	51848635	ENSG00000105379
1	87329023	87329048	2.11075	1.82202	-	1	87328132	87329288	ENSG00000183291
6	167358964	167359000	2.11075	1.82202	-	6	167357853	167359332	ENSG00000197146
22	20068071	20068144	2.11075	1.82202	+	22	20068092	20068208	ENSG00000128191
17	39969229	39969268	2.11075	1.82202	+	17	39969183	39969531	ENSG00000141756
19	51848463	51848508	2.11075	1.82202	-	19	51848423	51848500	ENSG00000267984
12	57522697	57522740	2.11075	1.82202	+	12	57522276	57522814	ENSG00000123384
11	62648504	62648596	2.11075	1.82202	+	11	62648344	62648919	ENSG00000168003
11	66384654	66384682	2.11075	1.82202	+	11	66384600	66385021	ENSG00000239306
X	115567830	115567926	2.11075	1.82202	+	X	115567790	115567925	ENSG00000087916
1	20979343	20979382	2.11031	2.00788	-	1	20979344	20979577	ENSG00000244038
14	24777284	24777337	2.11031	2.00788	+	14	24777024	24777469	ENSG00000136305
17	61919937	61919994	2.11031	2.00788	-	17	61919741	61920300	ENSG00000108604
2	74756047	74756080	2.11031	2.00788	-	2	74755878	74756626	ENSG00000115307
6	86329036	86329070	2.11031	2.00788	-	6	86328986	86329135	ENSG00000135316
2	96954773	96954856	2.11031	2.00788	-	2	96954775	96954855	ENSG00000144028
4	110670443	110670464	2.11031	2.00788	-	4	110670374	110670477	ENSG00000205403
4	122599076	122599108	2.11031	2.00788	-	4	122599049	122599477	ENSG00000164111
3	145878814	145878847	2.11031	2.00788	-	3	145878576	145878954	ENSG00000152952
6	7585408	7585433	2.11031	2.00788	+	6	7582875	7586950	ENSG00000096696
16	15130495	15130539	2.11031	2.00788	+	16	15129873	15131552	ENSG00000179889
14	24777284	24777337	2.11031	2.00788	+	14	24774144	24781259	ENSG00000196943
18	29172959	29172990	2.11031	2.00788	+	18	29172859	29173508	ENSG00000118271
6	31638837	31638877	2.11031	2.00788	+	6	31637613	31639061	ENSG00000204435
1	36755046	36755055	2.11031	2.00788	+	1	36754661	36755365	ENSG00000054118
17	56160839	56160880	2.11031	2.00788	+	17	56160776	56161044	ENSG00000264364
3	58139294	58139324	2.11031	2.00788	+	3	58139102	58139368	ENSG00000136068
11	61595752	61595794	2.11031	2.00788	+	11	61595233	61596069	ENSG00000134824
17	66521053	66521085	2.11031	2.00788	+	17	66521053	66521099	ENSG00000267009
10	70101581	70101601	2.11031	2.00788	+	10	70100931	70101608	ENSG00000096746
5	74646123	74646161	2.11031	2.00788	+	5	74646083	74646199	ENSG00000113161
7	100781122	100781195	2.11031	2.00788	+	7	100780686	100782547	ENSG00000106366
8	110346676	110346744	2.11031	2.00788	+	8	110346553	110348817	ENSG00000120533
12	121416456	121416531	2.11031	2.00788	+	12	121416346	121416897	ENSG00000135100
5	179921539	179921607	2.11031	2.00788	+	5	179921412	179921763	ENSG00000113300
1	203800786	203800831	2.11031	2.00788	+	1	203800789	203800899	ENSG00000058673
10	7751033	7751059	2.10143	0.981888	+	10	7750985	7751154	ENSG00000151655
19	6692948	6692988	2.1012	1.00788	-	19	6692935	6693094	ENSG00000125730
11	2151950	2151990	2.09451	0.572209	-	11	2150342	2154453	ENSG00000167244
2	21260831	21260834	2.08979	0.756921	-	2	21260830	21260983	ENSG00000084674
2	216245757	216245792	2.08979	0.756921	-	2	216243853	216247048	ENSG00000115414
11	2713070	2713087	2.07501	1.45833	-	11	2629558	2721224	ENSG00000269821
12	76444308	76444351	2.07501	1.45833	-	12	76444311	76444433	ENSG00000187109
12	6646264	6646293	2.07501	1.45833	+	12	6645850	6647162	ENSG00000111640
11	129939930	129939973	2.07501	1.45833	+	11	129939732	129939977	ENSG00000084234
2	232327910	232327995	2.0704	0.804227	-	2	232327703	232328027	ENSG00000115053
12	53292462	53292507	2.05076	1.52246	-	12	53292245	53292683	ENSG00000170421
2	27255923	27256024	2.05076	1.52246	+	2	27255778	27256034	ENSG00000119777
5	138629581	138629634	2.05076	1.52246	+	5	138629337	138629789	ENSG00000015479
5	170837770	170837836	2.03276	1.07767	+	5	170837531	170838141	ENSG00000181163
11	2703408	2703474	2.03042	0.937493	-	11	2629558	2721224	ENSG00000269821
7	1007906	1007944	2.02752	2.52246	-	7	1005711	1009092	ENSG00000240230
17	1559941	1559977	2.02752	2.52246	-	17	1559942	1560055	ENSG00000174231
19	1878432	1878477	2.02752	2.52246	-	19	1877507	1880114	ENSG00000129968
19	2234030	2234060	2.02752	2.52246	-	19	2233148	2234060	ENSG00000104886
16	3712102	3712118	2.02752	2.52246	-	16	3711988	3712268	ENSG00000126602
20	3765710	3765762	2.02752	2.52246	-	20	3764498	3767337	ENSG00000125817
17	6588254	6588282	2.02752	2.52246	-	17	6588032	6593401	ENSG00000141485
11	6638291	6638337	2.02752	2.52246	-	11	6638206	6638659	ENSG00000166340
12	9094179	9094224	2.02752	2.52246	-	12	9092959	9094536	ENSG00000003056
3	9438621	9438670	2.02752	2.52246	-	3	9435634	9438752	ENSG00000206573
X	16862958	16863007	2.02752	2.52246	-	X	16862464	16863226	ENSG00000102054
22	19164091	19164110	2.02752	2.52246	-	22	19164091	19164206	ENSG00000100075
8	22423810	22423853	2.02752	2.52246	+	8	22423510	22423957	ENSG00000254230
1	23632834	23632869	2.02752	2.52246	-	1	23631181	23637559	ENSG00000125944
6	24705393	24705428	2.02752	2.52246	-	6	24705089	24706490	ENSG00000112308
13	30086838	30086866	2.02752	2.52246	-	13	30083547	30088720	ENSG00000139514
20	32260109	32260116	2.02752	2.52246	-	20	32259840	32260228	ENSG00000125967
6	35543456	35543510	2.02752	2.52246	-	6	35541362	35543719	ENSG00000096060
22	36697693	36697705	2.02752	2.52246	-	22	36697580	36697760	ENSG00000100345
3	38167610	38167644	2.02752	2.52246	-	3	38167317	38168191	ENSG00000060971
22	38887046	38887071	2.02752	2.52246	-	22	38883878	38888120	ENSG00000100201
22	39131334	39131371	2.02752	2.52246	-	22	39130730	39132385	ENSG00000100242
1	40775931	40775970	2.02752	2.52246	-	1	40775936	40775989	ENSG00000049089
20	42933134	42933183	2.02752	2.52246	-	20	42931478	42935880	ENSG00000197296
20	43129868	43129900	2.02752	2.52246	-	20	43129714	43129941	ENSG00000132824
18	43669571	43669624	2.02752	2.52246	-	18	43669395	43669698	ENSG00000152234
3	49162763	49162821	2.02752	2.52246	-	3	49162686	49163323	ENSG00000172037
22	50728066	50728100	2.02752	2.52246	-	22	50727946	50729026	ENSG00000196576
5	55264143	55264175	2.02752	2.52246	-	5	55264104	55264224	ENSG00000134352
12	56665925	56665971	2.02752	2.52246	-	12	56665483	56667580	ENSG00000062485
14	58761744	58761776	2.02752	2.52246	-	14	58760032	58762529	ENSG00000257621
11	62290081	62290125	2.02752	2.52246	-	11	62283377	62301546	ENSG00000124942
17	65069690	65069728	2.02752	2.52246	-	17	65066554	65074702	ENSG00000198265
17	65074085	65074122	2.02752	2.52246	-	17	65066554	65074702	ENSG00000198265
16	70285583	70285635	2.02752	2.52246	-	16	70284134	70285833	ENSG00000223496
2	70313579	70313604	2.02752	2.52246	-	2	70312679	70313617	ENSG00000179818
17	71223304	71223350	2.02752	2.52246	-	17	71223304	71223403	ENSG00000133193
11	72423597	72423608	2.02752	2.52246	-	11	72423483	72424288	ENSG00000186635
5	73925629	73925646	2.02752	2.52246	-	5	73923234	73925817	ENSG00000171617
2	74438946	74438991	2.02752	2.52246	+	2	74438731	74438954	ENSG00000264324
17	80021971	80022013	2.02752	2.52246	-	17	80022002	80022131	ENSG00000169718
14	81941665	81941712	2.02752	2.52246	-	14	81937893	81943525	ENSG00000071537
10	91404756	91404808	2.02752	2.52246	-	10	91404357	91405215	ENSG00000152782
7	107621075	107621099	2.02752	2.52246	-	7	107621054	107621256	ENSG00000091136
13	111298508	111298557	2.02752	2.52246	-	13	111298277	111299586	ENSG00000134905
12	120597945	120597959	2.02752	2.52246	-	12	120597946	120598107	ENSG00000089154
7	139791800	139791843	2.02752	2.52246	-	7	139791604	139791941	ENSG00000006459
8	144991131	144991176	2.02752	2.52246	-	8	144989321	144996563	ENSG00000178209
8	145980004	145980049	2.02752	2.52246	-	8	145979577	145981802	ENSG00000198169
5	149827050	149827085	2.02752	2.52246	-	5	149826365	149829319	ENSG00000164587
7	150777771	150777816	2.02752	2.52246	-	7	150775649	150777953	ENSG00000164896
1	150946903	150946937	2.02752	2.52246	-	1	150946794	150946953	ENSG00000143418
X	151140589	151140632	2.02752	2.52246	-	X	151139612	151141132	ENSG00000102287
1	160276952	160276976	2.02752	2.52246	-	1	160276953	160277035	ENSG00000122218
2	220081264	220081309	2.02752	2.52246	-	2	220081086	220081554	ENSG00000198925
1	235813169	235813189	2.02752	2.52246	-	1	235812962	235813293	ENSG00000168243
18	3450238	3450293	2.02752	2.52246	+	18	3449702	3450503	ENSG00000177426
2	3627856	3627908	2.02752	2.52246	+	2	3623407	3628509	ENSG00000171863
16	3712102	3712118	2.02752	2.52246	-	16	3710743	3715473	ENSG00000213918
3	5025588	5025633	2.02752	2.52246	+	3	5024521	5027008	ENSG00000134107
4	6288876	6288902	2.02752	2.52246	+	4	6288820	6289004	ENSG00000109501
19	11145795	11145851	2.02752	2.52246	+	19	11145590	11145808	ENSG00000127616
16	15130188	15130219	2.02752	2.52246	+	16	15129873	15131552	ENSG00000179889
1	16481990	16482007	2.02752	2.52246	-	1	16481706	16482250	ENSG00000227959
19	18682742	18682789	2.02752	2.52246	+	19	18682540	18683417	ENSG00000221983
8	22423810	22423853	2.02752	2.52246	+	8	22423179	22423997	ENSG00000120896
14	23780498	23780524	2.02752	2.52246	+	14	23778025	23780968	ENSG00000129473
14	24707788	24707819	2.02752	2.52246	+	14	24707394	24708448	ENSG00000100938
17	25634566	25634611	2.02752	2.52246	+	17	25633808	25636298	ENSG00000109046
2	27305744	27305799	2.02752	2.52246	+	2	27304951	27306894	ENSG00000138080
16	29911890	29911927	2.02752	2.52246	+	16	29911696	29913241	ENSG00000174939
6	31600159	31600189	2.02752	2.52246	+	6	31598916	31600769	ENSG00000204469
6	32943822	32943856	2.02752	2.52246	+	6	32943808	32943946	ENSG00000204256
6	34842408	34842454	2.02752	2.52246	+	6	34840090	34845291	ENSG00000065060
19	35749905	35749943	2.02752	2.52246	+	19	35749848	35749967	ENSG00000105699
3	39452550	39452564	2.02752	2.52246	+	3	39451750	39453268	ENSG00000168028
21	40178449	40178503	2.02752	2.52246	+	21	40178375	40178732	ENSG00000157557
17	41363079	41363124	2.02752	2.52246	+	17	41361920	41363708	ENSG00000188554
[truncated: 10,978 more rows]

## Sheet: B_496_02
chr	start	stop	p value -log10	FC log2	strand	ID chr	ID start	ID stop	ID
12	7076508	7076609	400	2.10944	-	12	7076334	7076769	ENSG00000215021
11	17097341	17097377	400	4.72265	-	11	17096644	17097567	ENSG00000110700
20	17943408	17943418	400	2.30438	-	20	17943353	17943589	ENSG00000212232
20	17943418	17943450	400	2.46354	-	20	17943353	17943589	ENSG00000212232
20	17943456	17943462	400	2.41736	-	20	17943353	17943589	ENSG00000212232
20	17943466	17943470	400	3.43933	-	20	17943353	17943589	ENSG00000212232
20	17943470	17943501	400	3.48052	-	20	17943353	17943589	ENSG00000212232
20	17943531	17943561	400	2.20994	-	20	17943353	17943589	ENSG00000212232
9	35657890	35657891	400	3.45852	-	9	35657748	35658015	ENSG00000269900
9	35657891	35657892	400	3.43387	-	9	35657748	35658015	ENSG00000269900
9	35657895	35657897	400	3.42769	-	9	35657748	35658015	ENSG00000269900
9	35657897	35657899	400	3.46567	-	9	35657748	35658015	ENSG00000269900
9	35657899	35657905	400	3.54151	-	9	35657748	35658015	ENSG00000269900
9	35657905	35657921	400	3.41543	-	9	35657748	35658015	ENSG00000269900
9	35657921	35657931	400	3.1898	-	9	35657748	35658015	ENSG00000269900
9	35657931	35657937	400	3.22912	-	9	35657748	35658015	ENSG00000269900
9	35657937	35657942	400	3.14141	-	9	35657748	35658015	ENSG00000269900
9	35657942	35657964	400	2.89642	-	9	35657748	35658015	ENSG00000269900
11	62620381	62620386	400	5.21998	-	11	62620221	62621204	ENSG00000255717
11	62620386	62620414	400	3.88174	-	11	62620221	62621204	ENSG00000255717
11	62620414	62620420	400	3.18438	-	11	62620221	62621204	ENSG00000255717
11	62620424	62620438	400	3.63161	-	11	62620221	62621204	ENSG00000255717
11	62620440	62620449	400	3.59737	-	11	62620221	62621204	ENSG00000255717
11	62620449	62620474	400	4.07158	-	11	62620221	62621204	ENSG00000255717
11	62620474	62620479	400	4.26423	-	11	62620221	62621204	ENSG00000255717
15	66795148	66795202	400	3.83454	-	15	66793898	66795867	ENSG00000174444
15	66795202	66795250	400	3.96328	-	15	66793898	66795867	ENSG00000174444
11	116706933	116707023	400	3.18743	-	11	116706467	116707127	ENSG00000118137
11	122928782	122928812	400	2.59584	-	11	122928785	122928869	ENSG00000200879
11	122928812	122928826	400	2.43822	-	11	122928785	122928869	ENSG00000200879
11	122928826	122928864	400	2.57539	-	11	122928785	122928869	ENSG00000200879
11	122930041	122930067	400	2.8574	-	11	122928960	122931134	ENSG00000109971
11	122930067	122930110	400	2.91383	-	11	122928960	122931134	ENSG00000109971
5	137896738	137896770	400	4.17558	-	5	137896732	137896799	ENSG00000206989
3	160232702	160232764	400	3.95653	-	3	160232695	160233024	ENSG00000238741
3	160232764	160232809	400	3.41272	-	3	160232695	160233024	ENSG00000238741
3	160232809	160232899	400	2.55257	-	3	160232695	160233024	ENSG00000238741
20	2637285	2637342	400	4.05027	+	20	2637270	2638296	ENSG00000229686
21	9826227	9826247	400	4.89867	+	21	9826203	9826263	ENSG00000264063
17	19091386	19091438	400	2.92798	+	17	19091329	19092027	ENSG00000263934
6	31803069	31803099	400	5.02719	+	6	31803040	31803228	ENSG00000201823
19	45412233	45412367	400	3.31159	+	19	45411790	45412650	ENSG00000130203
7	45928247	45928352	400	3.22968	+	7	45927956	45928600	ENSG00000146678
7	45928391	45928497	400	3.18119	+	7	45927956	45928600	ENSG00000146678
20	47896882	47896892	400	3.22411	+	20	47896856	47896946	ENSG00000222365
20	47896892	47896914	400	3.10174	+	20	47896856	47896946	ENSG00000222365
19	49993236	49993304	400	2.99465	+	19	49993107	49994804	ENSG00000142541
1	76252789	76252839	400	4.28706	+	1	76252384	76256202	ENSG00000137955
1	76253570	76253660	400	2.79069	+	1	76252384	76256202	ENSG00000137955
1	109642934	109642950	400	3.17403	+	1	109642815	109643241	ENSG00000270066
1	109642950	109642961	400	3.55245	+	1	109642815	109643241	ENSG00000270066
1	109642961	109642993	400	3.53779	+	1	109642815	109643241	ENSG00000270066
1	109643005	109643028	400	3.28624	+	1	109642815	109643241	ENSG00000270066
1	109643028	109643039	400	3.333	+	1	109642815	109643241	ENSG00000270066
1	109643058	109643066	400	3.81268	+	1	109642815	109643241	ENSG00000270066
1	109643066	109643093	400	4.20735	+	1	109642815	109643241	ENSG00000270066
1	109643097	109643111	400	3.82502	+	1	109642815	109643241	ENSG00000270066
11	116706933	116707023	400	3.18743	-	11	116706833	116706955	ENSG00000235910
6	133136467	133136513	400	4.28435	+	6	133136446	133136518	ENSG00000206754
9	136216285	136216320	400	3.6419	+	9	136216242	136216555	ENSG00000148303
5	172447785	172447829	400	3.41951	+	5	172447731	172447931	ENSG00000212402
3	186338448	186338563	400	2.36435	+	3	186338375	186339107	ENSG00000145192
3	186504471	186504518	400	2.76415	+	3	186501992	186507689	ENSG00000156976
3	186504529	186504532	400	4.13821	+	3	186501992	186507689	ENSG00000156976
3	186504532	186504571	400	4.0243	+	3	186501992	186507689	ENSG00000156976
3	186504571	186504592	400	2.91566	+	3	186501992	186507689	ENSG00000156976
2	234184516	234184580	400	2.61963	+	2	234184373	234184648	ENSG00000252010
3	186502590	186502650	85.3894	3.20651	+	3	186501992	186507689	ENSG00000156976
11	75111429	75111532	84.4825	2.90493	+	11	75111435	75111629	ENSG00000206941
1	76255166	76255234	83.5566	3.11352	+	1	76252384	76256202	ENSG00000137955
1	148241537	148241574	82.4365	2.66594	+	1	148241465	148241628	ENSG00000207501
11	116707773	116707872	80.8187	2.51479	-	11	116707717	116707873	ENSG00000118137
18	47340655	47340766	79.4486	2.34569	+	18	47340731	47340813	ENSG00000252139
2	207026994	207027030	78.701	2.30367	+	2	207026952	207027338	ENSG00000114942
17	7480126	7480202	78.5189	2.2292	+	17	7479842	7483645	ENSG00000265500
17	27047594	27047628	75.0113	3.33204	+	17	27047568	27048279	ENSG00000238423
19	6710649	6710770	74.8756	3.14524	-	19	6710650	6710968	ENSG00000125730
1	28906310	28906394	74.8421	2.85726	-	1	28906045	28908384	ENSG00000197989
9	127533502	127533516	72.7232	3.27655	+	9	127533299	127533589	ENSG00000148200
9	127533516	127533528	72.7232	3.27655	+	9	127533299	127533589	ENSG00000148200
6	31508891	31508923	72.0908	2.18921	-	6	31508099	31510225	ENSG00000198563
2	203142872	203142904	70.9135	4.02299	+	2	203142831	203143052	ENSG00000212309
4	53578877	53578908	67.6434	3.86369	+	4	53578849	53578914	ENSG00000264585
7	45928497	45928547	65.0342	3.61215	+	7	45927956	45928600	ENSG00000146678
7	45928565	45928600	62.8867	4.05136	+	7	45927956	45928600	ENSG00000146678
2	101889416	101889455	61.8151	3.00447	-	2	101889304	101889511	ENSG00000163162
5	138614495	138614536	60.0593	3.20378	+	5	138614470	138614667	ENSG00000200959
1	173833527	173833551	59.6092	2.92634	-	1	173833038	173834685	ENSG00000234741
2	207026984	207026994	58.3626	2.46159	+	2	207026952	207027338	ENSG00000114942
16	2012971	2012989	58.2587	3.50697	-	16	2012053	2013257	ENSG00000140988
11	75115489	75115529	58.0797	2.78903	+	11	75115465	75115610	ENSG00000207445
12	6619601	6619676	57.086	2.74601	+	12	6619388	6619717	ENSG00000239002
3	133473374	133473484	56.3336	2.38149	+	3	133473339	133473515	ENSG00000091513
2	216300435	216300527	56.2098	1.80645	-	2	216300378	216300895	ENSG00000115414
1	173833974	173834040	55.6285	3.45603	-	1	173833038	173834685	ENSG00000234741
3	186338659	186338714	54.9443	2.82456	+	3	186338375	186339107	ENSG00000145192
2	232321152	232321187	53.3516	2.72351	-	2	232321155	232321234	ENSG00000207280
7	140086571	140086616	52.9931	3.48224	-	7	140086581	140086707	ENSG00000202472
20	47897236	47897284	52.4348	2.11678	+	20	47897220	47897309	ENSG00000212304
3	133476694	133476733	52.242	2.85624	+	3	133476613	133476790	ENSG00000091513
20	2635772	2635786	52.077	1.77837	+	20	2635713	2636158	ENSG00000271798
1	230846464	230846574	51.9509	2.65012	-	1	230845741	230846599	ENSG00000135744
11	46783939	46784044	51.2677	2.68645	-	11	46783939	46784049	ENSG00000212135
14	94847390	94847478	51.2308	2.15568	-	14	94846988	94847478	ENSG00000197249
9	136217726	136217762	51.1622	2.47013	+	9	136217702	136217926	ENSG00000252542
4	74277711	74277760	50.6359	2.16212	+	4	74277713	74277944	ENSG00000163631
19	6696413	6696475	50.6316	3.21306	-	19	6696390	6696476	ENSG00000125730
4	53578789	53578877	50.4778	2.48238	+	4	53578849	53578914	ENSG00000264585
3	133476733	133476755	50.3777	2.91838	+	3	133476613	133476790	ENSG00000091513
9	116823829	116823871	50.2573	3.26895	-	9	116823190	116823871	ENSG00000106927
12	98993545	98993602	50.1266	2.6371	+	12	98993413	98993905	ENSG00000212443
12	6619541	6619601	49.2062	2.70644	+	12	6619388	6619717	ENSG00000239002
8	33371055	33371091	49.1538	2.43426	+	8	33369485	33371119	ENSG00000129696
8	33371055	33371091	49.1538	2.43426	+	8	33370993	33371096	ENSG00000239039
3	186335014	186335041	49.1416	2.36506	+	3	186334973	186335778	ENSG00000145192
1	173836808	173836880	49.0948	3.55444	-	1	173836129	173836953	ENSG00000234741
6	86387031	86387086	48.4082	2.858	-	6	86386725	86388451	ENSG00000203875
20	47895500	47895550	48.0363	2.15395	+	20	47895477	47895565	ENSG00000209042
15	66794365	66794394	47.7437	3.45345	-	15	66793898	66795867	ENSG00000174444
1	45242181	45242216	46.8653	3.18247	+	1	45242162	45242265	ENSG00000200913
9	116840410	116840493	46.788	2.52788	-	9	116840373	116840752	ENSG00000106927
20	2635786	2635838	46.3469	1.56872	+	20	2635713	2636158	ENSG00000271798
16	2012989	2013014	45.7451	2.82257	-	16	2012053	2013257	ENSG00000140988
2	216296620	216296687	45.6588	2.26535	-	2	216296556	216296687	ENSG00000115414
2	216295493	216295574	45.0859	2.21458	-	2	216295438	216295575	ENSG00000115414
14	94849149	94849220	44.776	2.13961	-	14	94848929	94849716	ENSG00000197249
1	28906272	28906310	44.6873	3.06901	-	1	28906045	28908384	ENSG00000197989
20	2637615	2637650	44.4559	2.03277	+	20	2637270	2638296	ENSG00000229686
2	207027030	207027053	44.3313	2.42646	+	2	207026952	207027338	ENSG00000114942
2	232321187	232321235	44.1101	2.57675	-	2	232321155	232321234	ENSG00000207280
2	86363007	86363131	44.0673	2.24958	+	2	86362993	86363129	ENSG00000208772
11	122929619	122929653	43.8199	2.51262	-	11	122928960	122931134	ENSG00000109971
3	133475680	133475762	43.7151	2.54597	+	3	133475675	133475853	ENSG00000091513
11	75115550	75115570	43.1247	3.14865	+	11	75115465	75115610	ENSG00000207445
2	85770472	85770551	42.2809	3.27267	+	2	85770024	85770731	ENSG00000168906
11	116706873	116706933	42.2471	2.70801	-	11	116706467	116707127	ENSG00000118137
11	116706873	116706933	42.2471	2.70801	-	11	116706833	116706955	ENSG00000235910
19	49606695	49606796	41.839	3.54504	+	19	49605371	49607992	ENSG00000104852
14	95999710	95999745	41.5009	2.18174	-	14	95999692	95999966	ENSG00000252481
3	179879688	179879711	41.2799	2.47197	-	3	179879674	179879765	ENSG00000201822
3	133472483	133472545	40.6373	2.65397	+	3	133472439	133472924	ENSG00000091513
14	21865465	21865515	40.5951	2.48738	-	14	21865451	21865560	ENSG00000200785
19	45411829	45411921	40.4671	2.62573	+	19	45411790	45412650	ENSG00000130203
14	95999790	95999831	40.2144	1.86518	-	14	95999692	95999966	ENSG00000252481
18	47340472	47340531	39.8582	2.48278	+	18	47340503	47340646	ENSG00000251992
11	93464155	93464206	39.3779	1.94665	-	11	93463114	93464382	ENSG00000166012
17	8076780	8076840	38.9639	1.33584	-	17	8076555	8079717	ENSG00000179029
9	139621197	139621312	38.603	2.23166	-	9	139619686	139621538	ENSG00000233016
2	216243914	216244007	38.1717	2.05629	-	2	216243853	216247048	ENSG00000115414
2	216249609	216249696	37.8758	1.97457	-	2	216248743	216249699	ENSG00000115414
3	186335041	186335080	37.8629	2.34767	+	3	186334973	186335778	ENSG00000145192
19	6711007	6711088	37.8249	2.282	-	19	6710998	6711207	ENSG00000125730
19	6709810	6709852	37.7433	3.24958	-	19	6709695	6709853	ENSG00000125730
3	133467288	133467431	37.7357	1.89594	+	3	133466984	133467513	ENSG00000091513
7	45932586	45932637	37.7139	3.07711	+	7	45932559	45933267	ENSG00000146678
3	186334982	186335014	37.6714	2.0207	+	3	186334973	186335778	ENSG00000145192
17	76968385	76968522	37.6591	3.15647	-	17	76967320	76969425	ENSG00000108679
19	6696389	6696413	37.2084	3.22449	-	19	6696390	6696476	ENSG00000125730
3	179879711	179879729	36.8478	2.10094	-	3	179879674	179879765	ENSG00000201822
9	116831982	116832022	36.58	2.79104	-	9	116831979	116832186	ENSG00000106927
9	116822465	116822532	36.2937	2.75048	-	9	116822407	116822550	ENSG00000106927
17	7481347	7481399	36.2257	1.1341	+	17	7479842	7483645	ENSG00000265500
11	116706681	116706762	36.0412	2.30562	-	11	116706467	116707127	ENSG00000118137
2	216296554	216296620	35.7371	2.263	-	2	216296556	216296687	ENSG00000115414
11	62622784	62622821	35.2971	1.76771	-	11	62621273	62623386	ENSG00000255717
14	94849038	94849091	34.318	2.3167	-	14	94848929	94849716	ENSG00000197249
21	9825936	9825975	33.8811	2.94417	+	21	9825832	9826011	ENSG00000264462
3	186336366	186336404	33.2342	2.65484	+	3	186336325	186336426	ENSG00000145192
19	13054649	13054730	33.1924	2.52334	+	19	13054527	13055303	ENSG00000179218
14	94849436	94849521	33.1624	1.31194	-	14	94848929	94849716	ENSG00000197249
19	6707826	6707887	32.0297	2.66121	-	19	6707811	6707940	ENSG00000125730
3	133494323	133494408	31.8717	2.1341	+	3	133491596	133494461	ENSG00000091513
6	133137948	133138003	31.662	1.90013	+	6	133137941	133138016	ENSG00000221500
2	216286815	216286878	31.3153	2.22756	-	2	216286814	216286966	ENSG00000115414
3	186333522	186333576	30.0673	2.16469	+	3	186333474	186333584	ENSG00000145192
3	133474211	133474331	30.0326	1.81911	+	3	133474207	133474655	ENSG00000091513
19	6712289	6712409	29.779	2.01897	-	19	6712268	6712417	ENSG00000125730
19	6707230	6707277	29.704	2.98655	-	19	6707087	6707284	ENSG00000125730
16	31197324	31197420	29.6342	2.93838	+	16	31196260	31199678	ENSG00000089280
11	62620820	62620848	29.0849	2.53115	-	11	62620221	62621204	ENSG00000255717
2	216298045	216298063	29.0326	2.14267	-	2	216298047	216298184	ENSG00000115414
17	7480202	7480268	28.9165	1.87813	+	17	7479842	7483645	ENSG00000265500
10	95353596	95353644	28.9071	2.7801	-	10	95353580	95353792	ENSG00000138207
1	155889696	155889818	28.5789	1.58662	-	1	155889700	155889836	ENSG00000207475
3	133489373	133489409	28.5408	2.50649	+	3	133489352	133489800	ENSG00000091513
3	39449962	39450011	28.5345	1.35697	+	3	39449695	39450477	ENSG00000168028
2	216271075	216271164	28.2723	1.70032	-	2	216270961	216271233	ENSG00000115414
19	6719327	6719406	28.0289	2.24958	-	19	6719222	6719414	ENSG00000125730
19	6692968	6693053	27.7185	2.44223	-	19	6692935	6693094	ENSG00000125730
19	45411921	45411980	27.6575	2.68074	+	19	45411790	45412650	ENSG00000130203
19	49993878	49993952	27.639	1.7156	+	19	49993107	49994804	ENSG00000142541
19	45412096	45412191	27.4688	2.43082	+	19	45411790	45412650	ENSG00000130203
1	230846048	230846087	27.3717	2.77721	-	1	230845741	230846599	ENSG00000135744
2	216230227	216230322	27.3588	1.87107	-	2	216230228	216230476	ENSG00000115414
4	74277760	74277825	27.1729	1.51985	+	4	74277713	74277944	ENSG00000163631
6	31504153	31504177	27.0831	3.03385	-	6	31504151	31504226	ENSG00000201785
2	216262469	216262573	27.0567	1.64588	-	2	216262403	216262571	ENSG00000115414
11	811697	811815	27.0552	2.24958	+	11	811372	811839	ENSG00000177600
5	180668815	180668870	26.852	2.24086	-	5	180668437	180669345	ENSG00000204628
15	66793600	66793627	26.7739	3.06901	-	15	66793287	66793842	ENSG00000174444
2	216298063	216298116	26.6863	1.90854	-	2	216298047	216298184	ENSG00000115414
19	6694615	6694645	26.5626	2.9519	-	19	6694442	6694645	ENSG00000125730
18	47018032	47018083	26.5381	2.46842	-	18	47016631	47018210	ENSG00000265681
3	133476755	133476792	26.4681	2.55444	+	3	133476613	133476790	ENSG00000091513
3	186336324	186336343	26.3703	2.3073	+	3	186336325	186336426	ENSG00000145192
11	10823026	10823061	26.2856	1.23193	-	11	10822509	10823155	ENSG00000110321
11	10823026	10823061	26.2856	1.23193	-	11	10823002	10823172	ENSG00000255125
19	6707892	6707933	26.0146	3.07782	-	19	6707811	6707940	ENSG00000125730
11	93463680	93463710	25.865	2.19805	-	11	93463114	93464382	ENSG00000166012
9	116824959	116824989	25.7944	2.95585	-	9	116824957	116825038	ENSG00000106927
20	2443626	2443680	25.78	2.81348	-	20	2443608	2443683	ENSG00000251806
20	47896928	47896940	25.5754	2.34269	+	20	47896856	47896946	ENSG00000222365
22	39709823	39709917	25.5117	1.68215	-	22	39708887	39710413	ENSG00000100316
3	133489409	133489416	25.4895	2.75437	+	3	133489352	133489800	ENSG00000091513
11	9450336	9450376	25.4471	2.98655	+	11	9450320	9450501	ENSG00000201998
3	133465256	133465328	25.4253	1.59408	+	3	133464800	133465327	ENSG00000091513
4	155507562	155507719	25.3911	2.24036	-	4	155506412	155508070	ENSG00000171560
14	95999847	95999940	24.8959	1.85417	-	14	95999692	95999966	ENSG00000252481
14	95999847	95999940	24.8959	1.85417	-	14	95999840	96000140	ENSG00000182512
19	6696605	6696648	24.8161	2.7159	-	19	6696604	6696670	ENSG00000125730
3	133475762	133475811	24.6196	2.24958	+	3	133475675	133475853	ENSG00000091513
19	6707505	6707543	24.6155	2.93408	-	19	6707477	6707548	ENSG00000125730
9	116823262	116823310	24.6035	2.34688	-	9	116823190	116823871	ENSG00000106927
2	216246936	216247007	24.3862	1.83454	-	2	216243853	216247048	ENSG00000115414
19	6718257	6718318	24.3714	2.47785	-	19	6718258	6718423	ENSG00000125730
19	6709742	6709782	24.3493	3.02719	-	19	6709695	6709853	ENSG00000125730
14	95081238	95081359	24.3011	2.64692	+	14	95079684	95081421	ENSG00000196136
3	133478017	133478045	24.1529	2.60105	+	3	133478019	133478173	ENSG00000091513
3	133478045	133478106	24.0885	2.43245	+	3	133478019	133478173	ENSG00000091513
3	186330934	186330995	23.9549	1.50197	+	3	186330712	186331143	ENSG00000145192
17	80186937	80186984	23.9139	2.99804	+	17	80186908	80189802	ENSG00000141526
3	186335122	186335139	23.8435	2.39044	+	3	186334973	186335778	ENSG00000145192
2	234184499	234184516	23.6467	2.07966	+	2	234184373	234184648	ENSG00000252010
3	186504597	186504620	23.6348	1.28122	+	3	186501992	186507689	ENSG00000156976
2	216285393	216285440	23.1527	1.87827	-	2	216285396	216285993	ENSG00000115414
2	29136543	29136617	23.1187	1.80971	+	2	29136530	29136614	ENSG00000264994
19	6720524	6720642	22.6924	1.49591	-	19	6720527	6720693	ENSG00000125730
17	79801917	79801969	22.6382	2.38474	-	17	79801035	79801968	ENSG00000185624
11	62622767	62622779	22.3335	1.74143	-	11	62621273	62623386	ENSG00000255717
2	234197339	234197441	22.0408	2.29502	+	2	234197322	234197586	ENSG00000251791
11	75111532	75111577	21.9032	2.91701	+	11	75111435	75111629	ENSG00000206941
3	186505181	186505224	21.8714	2.01599	+	3	186501992	186507689	ENSG00000156976
7	45928179	45928218	21.7959	2.53756	+	7	45927956	45928600	ENSG00000146678
3	39449908	39449961	21.7717	1.59449	+	3	39449695	39450477	ENSG00000168028
4	155507454	155507562	21.6681	2.42426	-	4	155506412	155508070	ENSG00000171560
19	6694454	6694495	21.6538	2.74143	-	19	6694442	6694645	ENSG00000125730
2	62932987	62933048	21.4361	2.68022	+	2	62932877	62933187	ENSG00000115504
11	65191454	65191543	21.4299	1.77816	+	11	65190245	65213011	ENSG00000245532
4	74276027	74276088	21.409	1.39774	+	4	74276029	74276126	ENSG00000163631
3	133494275	133494294	21.3199	2.71907	+	3	133491596	133494461	ENSG00000091513
17	80195121	80195234	21.268	2.62509	+	17	80191563	80195769	ENSG00000141526
17	75085429	75085472	21.2268	2.76179	+	17	75084755	75086180	ENSG00000234912
2	232325093	232325118	21.1844	2.39597	-	2	232325082	232325151	ENSG00000202400
2	21266824	21266926	21.1168	1.17256	-	2	21266736	21266945	ENSG00000084674
1	43424382	43424494	21.019	1.93951	-	1	43424305	43424530	ENSG00000117394
3	186333477	186333490	20.813	2.63899	+	3	186333474	186333584	ENSG00000145192
2	216248767	216248832	20.7585	1.76214	-	2	216248743	216249699	ENSG00000115414
19	6713259	6713301	20.754	2.83454	-	19	6713200	6713326	ENSG00000125730
3	133475126	133475170	20.7062	2.19594	+	3	133475126	133475181	ENSG00000091513
3	133486887	133486953	20.6419	2.27323	+	3	133486873	133487008	ENSG00000091513
9	116825010	116825035	20.5541	2.71525	-	9	116824957	116825038	ENSG00000106927
3	186504620	186504638	20.2022	1.4595	+	3	186501992	186507689	ENSG00000156976
1	173835129	173835164	20.1193	2.73501	-	1	173834956	173835934	ENSG00000234741
1	230840054	230840082	20.1089	2.54914	-	1	230839939	230840083	ENSG00000135744
1	230839018	230839048	19.6002	2.64813	-	1	230838269	230839075	ENSG00000135744
3	133467254	133467288	19.4879	1.60148	+	3	133466984	133467513	ENSG00000091513
12	6619485	6619541	19.4176	2.12405	+	12	6619388	6619717	ENSG00000239002
3	186334975	186334982	19.2567	1.85365	+	3	186334973	186335778	ENSG00000145192
12	104332117	104332238	19.0513	2.2373	+	12	104332016	104332237	ENSG00000166598
4	74275159	74275205	19.043	1.28074	+	4	74275057	74275204	ENSG00000163631
1	230846419	230846452	19.0348	2.47699	-	1	230845741	230846599	ENSG00000135744
19	51305582	51305670	18.8869	1.90425	-	19	51305246	51305907	ENSG00000167747
9	116835210	116835253	18.6878	2.27581	-	9	116835205	116835306	ENSG00000106927
19	45411131	45411190	18.5728	2.33447	+	19	45411017	45411209	ENSG00000130203
3	186330883	186330934	18.5226	1.45793	+	3	186330712	186331143	ENSG00000145192
16	71792313	71792383	18.4955	2.77796	-	16	71792305	71792390	ENSG00000223224
3	169482395	169482434	18.4955	2.77796	-	3	169482308	169482848	ENSG00000270141
1	173834488	173834550	18.364	2.22449	-	1	173833038	173834685	ENSG00000234741
2	216300713	216300776	18.1848	1.57639	-	2	216300378	216300895	ENSG00000115414
14	94849244	94849299	18.1021	1.89964	-	14	94848929	94849716	ENSG00000197249
1	230839997	230840026	18.0784	2.49351	-	1	230839939	230840083	ENSG00000135744
2	203156089	203156142	18.0784	2.49351	+	2	203156055	203156144	ENSG00000271852
2	216271026	216271069	18.066	2.04605	-	2	216270961	216271233	ENSG00000115414
17	79918654	79918767	18.0448	2.44889	-	17	79918463	79919169	ENSG00000185269
4	74274418	74274489	18.0147	1.37511	+	4	74274311	74274664	ENSG00000163631
11	62622487	62622533	17.7281	1.73021	-	11	62621273	62623386	ENSG00000255717
3	186338780	186338817	17.6518	1.82125	+	3	186338375	186339107	ENSG00000145192
19	49994194	49994225	17.5243	1.53589	+	19	49993107	49994804	ENSG00000142541
22	43011324	43011363	17.4553	0.78874	+	22	43011250	43011913	ENSG00000270022
11	65267098	65267173	17.4511	1.82775	+	11	65265233	65273940	ENSG00000251562
9	136216973	136217001	17.4314	2.29265	+	9	136216767	136217582	ENSG00000148303
9	116838981	116839014	17.3747	2.32435	-	9	116838878	116839020	ENSG00000106927
12	9251278	9251352	17.367	1.63101	-	12	9250978	9251352	ENSG00000175899
19	48259125	48259196	17.2429	1.87107	+	19	48259013	48260001	ENSG00000105373
17	79803018	79803064	17.2263	2.15173	-	17	79803020	79803332	ENSG00000185624
13	45911611	45911626	17.1288	1.90381	-	13	45911008	45911744	ENSG00000133112
2	101889462	101889505	17.0247	2.60425	-	2	101889304	101889511	ENSG00000163162
3	133475811	133475853	16.8672	2.12828	+	3	133475675	133475853	ENSG00000091513
14	94844921	94844969	16.8411	1.79428	-	14	94843084	94844977	ENSG00000197249
14	95088727	95088830	16.8299	2.4446	+	14	95088678	95089100	ENSG00000196136
11	65191323	65191395	16.776	1.46237	+	11	65190245	65213011	ENSG00000245532
2	216279597	216279659	16.7475	1.49001	-	2	216279384	216279681	ENSG00000115414
19	6677991	6678024	16.7348	2.58079	-	19	6677715	6678341	ENSG00000125730
4	74280828	74280882	16.6271	1.19316	+	4	74280752	74281112	ENSG00000163631
2	21266733	21266773	16.5936	1.54597	-	2	21266736	21266945	ENSG00000084674
2	207027053	207027082	16.5829	2.42574	+	2	207026952	207027338	ENSG00000114942
17	64224196	64224235	16.5632	2.62042	-	17	64224138	64224314	ENSG00000091583
2	216283989	216284051	16.5543	1.81348	-	2	216283965	216284108	ENSG00000115414
16	30081276	30081350	16.2691	2.59576	+	16	30081151	30081778	ENSG00000149925
14	94844861	94844914	16.2042	1.58545	-	14	94843084	94844977	ENSG00000197249
2	216298116	216298184	16.1521	1.54697	-	2	216298047	216298184	ENSG00000115414
2	216270967	216271020	16.1186	1.72109	-	2	216270961	216271233	ENSG00000115414
2	232320569	232320599	15.9684	1.91894	-	2	232320511	232320647	ENSG00000206885
22	39711215	39711307	15.9446	1.42408	-	22	39711218	39711312	ENSG00000209482
3	133485193	133485252	15.9044	1.81263	+	3	133485122	133485277	ENSG00000091513
4	74279136	74279154	15.8674	1.7919	+	4	74278974	74279351	ENSG00000163631
19	50000993	50001059	15.818	1.75362	+	19	50000430	50001508	ENSG00000142534
14	94845799	94845873	15.7288	1.59892	-	14	94845450	94845948	ENSG00000197249
8	8751034	8751049	15.6576	5.30848	-	8	8747571	8751155	ENSG00000147324
8	8751049	8751061	15.6576	5.24958	-	8	8747571	8751155	ENSG00000147324
4	13544062	13544075	15.6576	8.6419	-	4	13542454	13544152	ENSG00000109705
4	13544075	13544093	15.6576	8.6419	-	4	13542454	13544152	ENSG00000109705
17	19015876	19015916	15.6576	5.76054	-	17	19015313	19015949	ENSG00000262202
17	19093447	19093513	15.6576	4.1477	-	17	19092978	19093558	ENSG00000264940
20	26189931	26190027	15.6576	4.31098	-	20	26189759	26190098	ENSG00000227195
17	27049606	27049672	15.6576	3.3706	+	17	27049428	27049895	ENSG00000264577
1	31441008	31441084	15.6576	4.90493	-	1	31441011	31441083	ENSG00000200181
6	86387323	86387354	15.6576	3.74966	-	6	86386725	86388451	ENSG00000203875
15	96826149	96826155	15.6576	7.92201	-	15	96826061	96826218	ENSG00000247809
15	96826155	96826168	15.6576	7.92201	-	15	96826061	96826218	ENSG00000247809
2	101889397	101889410	15.6576	3.39642	-	2	101889304	101889511	ENSG00000163162
5	109035433	109035484	15.6576	6.83454	-	5	109035201	109035535	ENSG00000202512
2	133015223	133015265	15.6576	6.41951	-	2	133015102	133015542	ENSG00000163046
9	139698707	139698774	15.6576	5.92201	+	9	139698379	139700036	ENSG00000228544
6	167369856	167369934	15.6576	4.23047	-	6	167369585	167370190	ENSG00000026297
1	173835444	173835496	15.6576	5.30848	-	1	173834956	173835934	ENSG00000234741
19	893559	893589	15.6576	4.74528	+	19	893484	893590	ENSG00000207507
21	9825852	9825882	15.6576	4.11208	+	21	9825832	9826011	ENSG00000264462
17	18965278	18965321	15.6576	8.58943	+	17	18965225	18965807	ENSG00000265185
17	18965398	18965449	15.6576	10.5625	+	17	18965225	18965807	ENSG00000265185
17	27049606	27049672	15.6576	3.3706	+	17	27049600	27049671	ENSG00000238578
1	31316729	31316775	15.6576	5.92201	+	1	31316670	31316957	ENSG00000222784
7	39663480	39663501	15.6576	7.69253	+	7	39663485	39664026	ENSG00000006451
7	45930147	45930165	15.6576	3.83454	+	7	45930147	45930316	ENSG00000146678
17	48828073	48828159	15.6576	3.77796	+	17	48827862	48833574	ENSG00000108848
10	70514930	70514997	15.6576	4.62304	+	10	70514929	70515042	ENSG00000221182
17	74557733	74557787	15.6576	3.98655	+	17	74557370	74557833	ENSG00000163597
1	76252757	76252789	15.6576	3.55701	+	1	76252384	76256202	ENSG00000137955
3	133496146	133496205	15.6576	4.83454	+	3	133495893	133497850	ENSG00000091513
3	160122385	160122408	15.6576	10.2775	+	3	160122376	160122473	ENSG00000207779
3	160122408	160122416	15.6576	10.2775	+	3	160122376	160122473	ENSG00000207779
2	203141177	203141235	15.6576	4.9297	+	2	203141154	203141241	ENSG00000212534
2	203157796	203157854	15.6576	4.96007	+	2	203157772	203157859	ENSG00000238317
3	133483055	133483111	15.617	1.87519	+	3	133483026	133483119	ENSG00000091513
19	13054730	13054780	15.6164	2.39397	+	19	13054527	13055303	ENSG00000179218
8	56986398	56986424	15.4814	3.3565	-	8	56985506	56987069	ENSG00000008988
14	23771051	23771055	15.4237	7.6419	+	14	23770507	23771067	ENSG00000235194
14	23771055	23771076	15.4237	7.6419	+	14	23770507	23771067	ENSG00000235194
3	49940108	49940112	15.4237	7.6419	-	3	49939813	49941299	ENSG00000164078
3	49940112	49940128	15.4237	7.6419	-	3	49939813	49941299	ENSG00000164078
2	234197441	234197507	15.3654	2.05531	+	2	234197322	234197586	ENSG00000251791
19	6710770	6710835	15.3626	2.02719	-	19	6710650	6710968	ENSG00000125730
2	216245535	216245587	15.2699	1.73879	-	2	216243853	216247048	ENSG00000115414
19	6707089	6707142	15.2144	2.07373	-	19	6707087	6707284	ENSG00000125730
11	2713176	2713296	15.1535	2.3565	-	11	2629558	2721224	ENSG00000269821
17	16343340	16343423	15.0513	2.00566	+	17	16342136	16343567	ENSG00000175061
3	186331046	186331056	15.046	2.19069	+	3	186330712	186331143	ENSG00000145192
2	216288071	216288099	14.9826	1.77565	-	2	216288073	216288249	ENSG00000115414
1	230841758	230841796	14.9772	2.15102	-	1	230841679	230841946	ENSG00000135744
3	133497428	133497480	14.9757	1.59825	+	3	133495893	133497850	ENSG00000091513
2	216286942	216286967	14.8346	1.86849	-	2	216286814	216286966	ENSG00000115414
2	216300527	216300574	14.8303	1.29069	-	2	216300378	216300895	ENSG00000115414
20	2635752	2635772	14.7619	1.1512	+	20	2635713	2636158	ENSG00000271798
2	216251485	216251558	14.739	1.57151	-	2	216251412	216251681	ENSG00000115414
17	74557209	74557231	14.7217	3.5242	+	17	74557191	74557274	ENSG00000199961
11	10823016	10823026	14.7138	1.00729	-	11	10822509	10823155	ENSG00000110321
11	10823016	10823026	14.7138	1.00729	-	11	10823002	10823172	ENSG00000255125
17	76972116	76972229	14.7086	2.31997	-	17	76972035	76972238	ENSG00000108679
11	65212054	65212103	14.7046	1.85993	+	11	65190245	65213011	ENSG00000245532
12	57038810	57038844	14.6425	2.4057	-	12	57038811	57038885	ENSG00000207031
3	186334301	186334316	14.6373	1.75417	+	3	186334232	186334316	ENSG00000145192
9	77113737	77113772	14.5479	6.6419	+	9	77113158	77114043	ENSG00000224825
X	135961353	135961421	14.4724	3.36506	-	X	135961176	135961612	ENSG00000147274
11	93466695	93466734	14.4522	1.64106	-	11	93464919	93470405	ENSG00000166012
14	39649807	39649895	14.4381	3.71425	+	14	39649707	39652422	ENSG00000100941
4	74280781	74280828	14.4196	1.17523	+	4	74280752	74281112	ENSG00000163631
17	79966130	79966229	14.3308	3.15005	+	17	79962221	79967067	ENSG00000169696
19	6718359	6718392	14.1639	2.46531	-	19	6718258	6718423	ENSG00000125730
19	45411025	45411076	14.104	2.08452	+	19	45411017	45411209	ENSG00000130203
19	45412430	45412495	14.0898	2.05164	+	19	45411790	45412650	ENSG00000130203
19	6718120	6718155	14.002	2.30403	-	19	6718045	6718175	ENSG00000125730
2	216269286	216269335	13.9758	1.69437	-	2	216269112	216269378	ENSG00000115414
14	23790802	23790921	13.9629	2.21679	+	14	23790839	23791027	ENSG00000268702
14	23790802	23790921	13.9629	2.21679	+	14	23790498	23791504	ENSG00000100836
2	216274655	216274697	13.8984	1.49872	-	2	216274286	216274837	ENSG00000115414
11	2160298	2160362	13.8744	1.00898	-	11	2159459	2160619	ENSG00000167244
2	216226728	216226769	13.8685	1.7238	-	2	216226692	216228363	ENSG00000115414
11	93465523	93465644	13.8205	1.17234	-	11	93464919	93470405	ENSG00000166012
2	216271954	216272023	13.7793	1.66462	-	2	216271850	216272044	ENSG00000115414
14	94849521	94849574	13.7642	1.04896	-	14	94848929	94849716	ENSG00000197249
19	41271182	41271243	13.7038	4.41951	+	19	41270913	41271294	ENSG00000077312
20	2637276	2637285	13.686	2.36988	+	20	2637270	2638296	ENSG00000229686
14	95999745	95999753	13.6763	1.56508	-	14	95999692	95999966	ENSG00000252481
2	216235098	216235148	13.666	1.74897	-	2	216235017	216235243	ENSG00000115414
2	216269167	216269246	13.6333	1.54849	-	2	216269112	216269378	ENSG00000115414
7	45928124	45928159	13.6107	2.04605	+	7	45927956	45928600	ENSG00000146678
20	307187	307219	13.4219	6.53498	-	20	306207	310865	ENSG00000177732
16	2015253	2015302	13.3341	3.59354	+	16	2014960	2015510	ENSG00000255198
12	6619676	6619717	13.2744	3.45122	+	12	6619388	6619717	ENSG00000239002
1	230838973	230838996	13.1966	2.37511	-	1	230838269	230839075	ENSG00000135744
11	2151109	2151162	13.1533	1.49319	-	11	2150342	2154453	ENSG00000167244
17	79963777	79963830	13.1448	3.10872	+	17	79962221	79967067	ENSG00000169696
1	988236	988289	13.118	7.41951	+	1	987366	989357	ENSG00000188157
3	56106187	56106234	13.118	7.41951	+	3	56106132	56106435	ENSG00000200379
5	175055256	175055295	13.118	7.41951	+	5	175055191	175055465	ENSG00000222111
5	180670318	180670344	13.0911	2.2682	-	5	180669554	180670405	ENSG00000204628
2	216292902	216292946	12.9945	1.61421	-	2	216292903	216293061	ENSG00000115414
3	186337685	186337710	12.8781	1.87407	+	3	186337646	186337729	ENSG00000145192
2	216279559	216279589	12.7476	1.86409	-	2	216279384	216279681	ENSG00000115414
3	133496044	133496083	12.7131	1.59576	+	3	133495893	133497850	ENSG00000091513
2	216239953	216240004	12.6795	1.61005	-	2	216239937	216240116	ENSG00000115414
16	88709847	88709986	12.6351	3.01142	-	16	88709691	88709989	ENSG00000051523
2	216273096	216273148	12.6135	1.5577	-	2	216273021	216273149	ENSG00000115414
2	216244007	216244040	12.5738	1.5401	-	2	216243853	216247048	ENSG00000115414
17	62223740	62223757	12.5716	1.26508	+	17	62223590	62223836	ENSG00000266402
1	93302840	93302924	12.5675	1.82508	+	1	93302167	93303190	ENSG00000122406
11	63676607	63676623	12.4086	4.00447	+	11	63676349	63678491	ENSG00000072518
19	6685004	6685060	12.2249	1.87636	-	19	6684999	6685157	ENSG00000125730
3	169482612	169482668	12.1769	2.06317	-	3	169482308	169482848	ENSG00000270141
2	234184589	234184635	12.1769	2.06317	+	2	234184373	234184648	ENSG00000252010
17	27050464	27050510	12.1283	4.37511	+	17	27050318	27050818	ENSG00000198242
11	63676597	63676607	12.1227	3.91701	+	11	63676349	63678491	ENSG00000072518
14	94847218	94847338	12.0906	1.19344	-	14	94846988	94847478	ENSG00000197249
11	93454736	93454793	12.0784	3.18818	+	11	93454679	93455032	ENSG00000254911
5	138611898	138611939	12.0637	1.34756	+	5	138611869	138612009	ENSG00000252213
4	74277825	74277842	11.871	1.37935	+	4	74277713	74277944	ENSG00000163631
11	65191219	65191256	11.8596	2.07204	+	11	65190245	65213011	ENSG00000245532
14	21865515	21865562	11.855	2.03431	-	14	21865451	21865560	ENSG00000200785
17	80187775	80187824	11.8496	3.83454	+	17	80186908	80189802	ENSG00000141526
1	230841680	230841689	11.8108	2.193	-	1	230841679	230841946	ENSG00000135744
19	6697413	6697469	11.7977	1.61904	-	19	6697355	6697805	ENSG00000125730
11	2151400	2151475	11.7085	1.44223	-	11	2150342	2154453	ENSG00000167244
17	79818224	79818360	11.6655	1.36668	-	17	79818203	79818570	ENSG00000185624
2	216283964	216283989	11.6485	1.91568	-	2	216283965	216284108	ENSG00000115414
1	93306360	93306399	11.6319	1.41175	+	1	93306276	93306408	ENSG00000207523
12	9225283	9225367	11.6123	1.72763	-	12	9225249	9225467	ENSG00000175899
8	145150353	145150431	11.5877	3.75654	+	8	145149930	145150932	ENSG00000179091
11	65211647	65211700	11.5095	1.74262	+	11	65190245	65213011	ENSG00000245532
12	38555267	38555305	11.5065	1.28486	-	12	38555268	38555384	ENSG00000199843
17	16342743	16342786	11.4996	3.92201	+	17	16342136	16343567	ENSG00000175061
19	36631938	36631975	11.4996	3.92201	+	19	36631870	36632122	ENSG00000126247
12	9251219	9251278	11.4226	1.59169	-	12	9250978	9251352	ENSG00000175899
2	216274808	216274835	11.3848	1.83454	-	2	216274286	216274837	ENSG00000115414
4	74279294	74279339	11.3376	1.4179	+	4	74278974	74279351	ENSG00000163631
2	216284085	216284108	11.3108	1.85657	-	2	216283965	216284108	ENSG00000115414
3	184043515	184043549	11.2887	1.72492	+	3	184043484	184043559	ENSG00000212158
1	200379070	200379094	11.2864	4.6419	-	1	200379074	200379184	ENSG00000162702
17	27050718	27050765	11.2864	4.6419	+	17	27050318	27050818	ENSG00000198242
6	165823082	165823122	11.2262	3.83454	+	6	165823051	165823165	ENSG00000199523
8	145150175	145150236	11.1705	4.282	+	8	145149930	145150932	ENSG00000179091
13	27829215	27829272	11.123	2.27161	+	13	27829081	27829993	ENSG00000122026
12	106633171	106633300	11.1185	4.95002	-	12	106631655	106634127	ENSG00000136026
4	881306	881363	11.0531	5.41951	-	4	879571	882758	ENSG00000178950
X	77380695	77380755	11.0531	5.41951	+	X	77380371	77380922	ENSG00000102144
20	17606172	17606227	11.0075	2.86492	-	20	17606157	17606247	ENSG00000125844
2	216295443	216295491	10.9716	1.43318	-	2	216295438	216295575	ENSG00000115414
5	111497264	111497316	10.9507	1.95106	+	5	111497182	111497314	ENSG00000238363
11	2151316	2151379	10.9246	1.15929	-	11	2150342	2154453	ENSG00000167244
2	216259287	216259346	10.9081	1.45712	-	2	216259251	216259442	ENSG00000115414
11	116707086	116707095	10.8958	2.05925	-	11	116706467	116707127	ENSG00000118137
4	74276116	74276126	10.8916	1.64868	+	4	74276029	74276126	ENSG00000163631
20	2635723	2635752	10.8299	1.13953	+	20	2635713	2636158	ENSG00000271798
4	881183	881241	10.8228	7.15647	-	4	879571	882758	ENSG00000178950
14	90088324	90088361	10.8228	7.15647	+	14	90088262	90088551	ENSG00000201027
2	216300384	216300413	10.811	1.81285	-	2	216300378	216300895	ENSG00000115414
9	33934298	33934371	10.7366	2.89867	-	9	33934052	33934374	ENSG00000137073
X	68892366	68892420	10.7348	2.04313	+	X	68892323	68892441	ENSG00000272351
2	234197532	234197587	10.7348	2.04313	+	2	234197322	234197586	ENSG00000251791
10	102120490	102120521	10.6278	2.97205	+	10	102120491	102124591	ENSG00000099194
2	220404807	220404930	10.6242	3.32758	-	2	220403669	220405364	ENSG00000123989
14	94844969	94844977	10.6061	1.82332	-	14	94843084	94844977	ENSG00000197249
2	216261879	216261924	10.5481	1.76214	-	2	216261860	216261946	ENSG00000115414
17	79962313	79962352	10.54	4.04099	+	17	79962221	79967067	ENSG00000169696
7	45144487	45144605	10.5397	1.68645	-	7	45144505	45144641	ENSG00000201772
16	31198249	31198348	10.5282	2.20651	+	16	31196260	31199678	ENSG00000089280
16	2205028	2205094	10.4886	1.53909	-	16	2205024	2205106	ENSG00000206630
19	3982503	3982552	10.427	3.27512	-	19	3982244	3982570	ENSG00000167658
17	76970844	76970899	10.4249	3.41951	-	17	76970713	76971079	ENSG00000108679
19	6719247	6719280	10.4216	2.01142	-	19	6719222	6719414	ENSG00000125730
2	216245599	216245675	10.3815	1.341	-	2	216243853	216247048	ENSG00000115414
15	66795584	66795628	10.3631	1.80112	-	15	66793898	66795867	ENSG00000174444
14	95085735	95085808	10.3448	2.29849	+	14	95083979	95085805	ENSG00000196136
5	79946618	79946646	10.3391	2.18545	-	5	79945819	79946855	ENSG00000271043
10	95360709	95360765	10.2786	1.82296	-	10	95360675	95360803	ENSG00000138207
3	150905887	150905969	10.2692	1.99582	+	3	150905886	150906010	ENSG00000199994
1	230845800	230845822	10.259	2.07966	-	1	230845741	230846599	ENSG00000135744
16	1795084	1795219	10.2242	4.18247	+	16	1793333	1797276	ENSG00000138834
12	9229464	9229531	10.187	1.32758	-	12	9229352	9229532	ENSG00000175899
2	216292946	216293000	10.1663	1.40368	-	2	216292903	216293061	ENSG00000115414
19	6679432	6679454	10.1626	2.86771	-	19	6679393	6679507	ENSG00000125730
2	216289922	216289978	10.1443	1.2016	-	2	216289817	216290008	ENSG00000115414
17	16344566	16344598	10.1228	1.25724	+	17	16344388	16345342	ENSG00000175061
11	62609160	62609203	10.1153	1.67355	-	11	62609041	62609281	ENSG00000133316
1	28834000	28834041	10.0824	1.56274	+	1	28832863	28834782	ENSG00000242125
2	220436207	220436254	10.0711	6.15647	-	2	220434943	220436581	ENSG00000124006
17	62223763	62223802	10.0547	0.770031	+	17	62223590	62223836	ENSG00000266402
2	216272830	216272872	10.029	1.26126	-	2	216272831	216272920	ENSG00000115414
7	26238729	26238842	10.0246	3.46258	-	7	26237242	26241149	ENSG00000122566
5	179048823	179048875	10.0246	3.46258	-	5	179048844	179048977	ENSG00000169045
1	200378842	200378852	9.99353	5.29398	-	1	200374068	200378851	ENSG00000162702
4	74283899	74283934	9.95433	1.46329	+	4	74283723	74284028	ENSG00000163631
11	65191279	65191323	9.87277	1.52642	+	11	65190245	65213011	ENSG00000245532
17	22022643	22022690	9.85511	3.58662	+	17	22022437	22023991	ENSG00000256618
2	207026640	207026664	9.85511	3.58662	+	2	207026602	207026681	ENSG00000207047
11	17096245	17096277	9.82218	3.24958	-	11	17096201	17096291	ENSG00000272034
9	124089628	124089712	9.81192	3.39844	+	9	124089586	124089760	ENSG00000148180
2	216289825	216289854	9.79436	1.98655	-	2	216289817	216290008	ENSG00000115414
17	79966706	79966766	9.78383	2.98655	+	17	79962221	79967067	ENSG00000169696
1	155895746	155895849	9.74352	1.20298	-	1	155895749	155895877	ENSG00000252808
17	79801835	79801892	9.73883	1.90293	-	17	79801035	79801968	ENSG00000185624
3	133476612	133476624	9.73634	2.22573	+	3	133476613	133476790	ENSG00000091513
2	55277233	55277299	9.7176	3.74143	-	2	55276881	55277734	ENSG00000115310
14	21860314	21860405	9.69594	3.08247	-	14	21860309	21860412	ENSG00000199436
1	28905263	28905310	9.69594	3.08247	-	1	28905261	28905334	ENSG00000221539
16	2579612	2579665	9.69186	4.61215	+	16	2579631	2581420	ENSG00000205923
16	2579612	2579665	9.69186	4.61215	+	16	2578237	2581423	ENSG00000162066
2	216274286	216274331	9.66631	1.4738	-	2	216274286	216274837	ENSG00000115414
14	94849369	94849436	9.53802	1.03922	-	14	94848929	94849716	ENSG00000197249
17	80196776	80196816	9.52622	3.03808	+	17	80196578	80197962	ENSG00000141526
11	65268114	65268235	9.48893	1.00695	+	11	65265233	65273940	ENSG00000251562
12	104324216	104324343	9.42676	1.52712	+	12	104323885	104324342	ENSG00000166598
11	116708060	116708073	9.37311	1.65522	-	11	116708061	116708666	ENSG00000118137
17	7481340	7481347	9.36723	0.87995	+	17	7479842	7483645	ENSG00000265500
8	27467994	27468062	9.30989	2.11834	-	8	27467992	27468948	ENSG00000120885
2	216264033	216264074	9.30029	1.47867	-	2	216263980	216264074	ENSG00000115414
1	43424311	43424382	9.2947	1.82172	-	1	43424305	43424530	ENSG00000117394
11	65211586	65211628	9.26266	1.78563	+	11	65190245	65213011	ENSG00000245532
11	65211781	65211821	9.24147	1.69499	+	11	65190245	65213011	ENSG00000245532
19	11558380	11558432	9.23448	3.57151	+	19	11558254	11559444	ENSG00000130175
13	45911626	45911656	9.22353	1.15052	-	13	45911008	45911744	ENSG00000133112
19	6678162	6678172	9.21817	3.22157	-	19	6677715	6678341	ENSG00000125730
4	74279167	74279199	9.2113	1.45345	+	4	74278974	74279351	ENSG00000163631
10	95353644	95353683	9.17394	2.15647	-	10	95353580	95353792	ENSG00000138207
14	103804228	103804313	9.14072	1.27605	+	14	103804186	103804311	ENSG00000272533
5	79946601	79946618	9.13894	2.09758	-	5	79945819	79946855	ENSG00000271043
8	145150676	145150718	9.0928	3.73501	+	8	145149930	145150932	ENSG00000179091
16	72821585	72821656	9.03367	3.16712	-	16	72816784	72822747	ENSG00000140836
7	2703081	2703115	8.99913	3.95002	+	7	2701302	2704436	ENSG00000136295
1	43395297	43395350	8.97196	2.07711	-	1	43395264	43395451	ENSG00000117394
20	32252263	32252299	8.96617	6.00447	-	20	32251172	32253425	ENSG00000149609
3	133495941	133495980	8.94727	1.89344	+	3	133495893	133497850	ENSG00000091513
14	103988909	103988946	8.94348	5.15647	-	14	103987574	103989033	ENSG00000166165
X	152954416	152954464	8.94348	5.15647	+	X	152954270	152954465	ENSG00000130822
2	216272872	216272919	8.94241	1.24958	-	2	216272831	216272920	ENSG00000115414
11	1782576	1782658	8.89825	2.67227	-	11	1782539	1782770	ENSG00000117984
11	1782576	1782658	8.89825	2.67227	-	11	1782549	1783716	ENSG00000235027
17	79964521	79964583	8.89825	2.67227	+	17	79962221	79967067	ENSG00000169696
3	133473484	133473513	8.89096	1.92765	+	3	133473339	133473515	ENSG00000091513
9	128003144	128003186	8.88174	2.76415	-	9	128002955	128003186	ENSG00000044574
2	216229670	216229707	8.84182	1.5362	-	2	216229093	216229708	ENSG00000115414
4	155486966	155487105	8.82218	2.11208	+	4	155486338	155487151	ENSG00000171564
20	33872374	33872469	8.79344	3.41951	-	20	33871979	33872518	ENSG00000242372
11	2151954	2151989	8.76319	1.43245	-	11	2150342	2154453	ENSG00000167244
9	128003282	128003322	8.74352	2.73021	-	9	128003284	128003609	ENSG00000044574
2	216240020	216240068	8.74345	1.28232	-	2	216239937	216240116	ENSG00000115414
22	20113973	20114015	8.71557	1.09964	+	22	20113826	20114878	ENSG00000099901
7	3038795	3038839	8.70642	4.48662	+	7	3038728	3039028	ENSG00000201794
22	20067905	20068011	8.70642	4.48662	+	22	20067755	20067906	ENSG00000128191
3	133478106	133478172	8.62838	1.38709	+	3	133478019	133478173	ENSG00000091513
1	40033115	40033155	8.61824	1.53686	-	1	40033046	40033180	ENSG00000201457
19	10220466	10220494	8.61547	3.19069	+	19	10220433	10220511	ENSG00000238531
19	11560132	11560215	8.61547	3.19069	+	19	11560081	11560802	ENSG00000130175
17	2233584	2233619	8.60741	1.78208	-	17	2233570	2233664	ENSG00000212163
19	6714073	6714092	8.59894	2.79707	-	19	6714003	6714093	ENSG00000125730
17	79804377	79804444	8.58848	1.71525	-	17	79804236	79804547	ENSG00000185624
2	216226769	216226802	8.58366	1.20067	-	2	216226692	216228363	ENSG00000115414
19	616924	616951	8.54166	6.83454	+	19	616709	617159	ENSG00000266939
19	616924	616951	8.54166	6.83454	+	19	615795	617159	ENSG00000099822
17	79963057	79963086	8.51499	3.01512	+	17	79962221	79967067	ENSG00000169696
4	166300374	166300444	8.51499	3.01512	+	4	166300094	166300680	ENSG00000109472
2	216248845	216248887	8.48059	1.54597	-	2	216248743	216249699	ENSG00000115414
14	101200688	101200753	8.46737	2.87519	+	14	101200486	101201539	ENSG00000185559
17	74380179	74380271	8.3903	5.41951	+	17	74379927	74380602	ENSG00000161542
10	7788600	7788666	8.37652	1.69253	+	10	7788556	7788667	ENSG00000151655
17	26697160	26697207	8.35754	4.29398	-	17	26697161	26697843	ENSG00000109072
11	65190386	65190499	8.3358	0.928688	+	11	65190245	65213011	ENSG00000245532
17	80193886	80193938	8.33448	2.10519	+	17	80191563	80195769	ENSG00000141526
11	93454917	93455039	8.27946	1.7801	+	11	93454679	93455032	ENSG00000254911
2	216289878	216289922	8.26289	1.32468	-	2	216289817	216290008	ENSG00000115414
3	48470872	48470901	8.22301	3.62809	-	3	48470662	48470890	ENSG00000164050
X	118921374	118921408	8.22134	2.60188	-	X	118921244	118921447	ENSG00000198918
10	7776938	7777038	8.20185	1.49667	+	10	7776885	7777054	ENSG00000151655
14	95088673	95088720	8.19511	2.92201	+	14	95088678	95089100	ENSG00000196136
6	119670411	119670452	8.19242	1.97893	-	6	119669628	119670452	ENSG00000111885
2	216253006	216253024	8.15764	1.69938	-	2	216252935	216253024	ENSG00000115414
4	74283262	74283354	8.15425	0.879887	+	4	74283248	74283386	ENSG00000163631
16	55862840	55862887	8.09713	3.83454	-	16	55862679	55862886	ENSG00000198848
11	66384673	66384713	8.09713	3.83454	+	11	66384600	66385021	ENSG00000239306
17	79817065	79817151	8.0697	1.6591	-	17	79816690	79817606	ENSG00000185624
2	216235018	216235038	8.05046	1.75362	-	2	216235017	216235243	ENSG00000115414
2	216242974	216242983	8.0468	1.96007	-	2	216242898	216242985	ENSG00000115414
20	37058344	37058403	8.04611	1.71907	-	20	37058313	37058446	ENSG00000201512
6	133138449	133138471	8.04366	0.848091	+	6	133138358	133138487	ENSG00000200534
8	27462574	27462687	8.01731	2.12183	-	8	27462441	27462856	ENSG00000120885
5	179049899	179049947	8.01417	3.15647	-	5	179049850	179051670	ENSG00000169045
17	34151160	34151216	7.99183	3.53498	+	17	34151082	34151293	ENSG00000172660
16	74640616	74640706	7.9751	3.31997	-	16	74640555	74641012	ENSG00000090863
2	216248086	216248132	7.95016	1.43142	-	2	216248051	216248206	ENSG00000115414
2	216269111	216269124	7.89774	1.85031	-	2	216269112	216269378	ENSG00000115414
3	12881808	12881864	7.89507	1.26469	-	3	12881641	12883087	ENSG00000144713
4	144106268	144106295	7.8687	5.83454	+	4	144106070	144107285	ENSG00000170185
6	119669877	119669934	7.85855	2.51262	-	6	119669628	119670452	ENSG00000111885
16	30081150	30081196	7.84683	2.09758	+	16	30081151	30081778	ENSG00000149925
11	93454697	93454725	7.83744	3.09758	+	11	93454679	93455032	ENSG00000254911
2	216256354	216256377	7.83624	1.76415	-	2	216256355	216258444	ENSG00000115414
10	102107169	102107277	7.80886	1.39885	+	10	102106881	102107288	ENSG00000099194
12	104341159	104341208	7.7724	1.83454	+	12	104341089	104341208	ENSG00000166598
19	49606978	49607002	7.74208	3.97205	+	19	49605371	49607992	ENSG00000104852
19	2338152	2338262	7.73495	4.34912	+	19	2338050	2338525	ENSG00000005206
6	133138419	133138449	7.72446	0.796193	+	6	133138358	133138487	ENSG00000200534
3	133485134	133485193	7.7073	1.27596	+	3	133485122	133485277	ENSG00000091513
6	31804853	31804889	7.70571	1.30529	+	6	31804620	31805212	ENSG00000204387
1	28906936	28906950	7.70347	1.05201	-	1	28906045	28908384	ENSG00000197989
6	52860496	52860518	7.67391	0.770031	+	6	52860418	52860748	ENSG00000202198
19	17973482	17973529	7.66518	0.717887	+	19	17971572	17973716	ENSG00000105640
12	9243019	9243079	7.64793	1.27064	-	12	9242952	9243126	ENSG00000175899
17	62223475	62223513	7.57828	0.586983	+	17	62223443	62223512	ENSG00000199753
6	86387006	86387031	7.57489	1.94702	-	6	86386725	86388451	ENSG00000203875
10	102116500	102116521	7.55878	2.52788	+	10	102116289	102116521	ENSG00000099194
2	216240068	216240109	7.53056	1.26007	-	2	216239937	216240116	ENSG00000115414
20	30596188	30596227	7.50238	2.98655	+	20	30596154	30596275	ENSG00000252623
3	52725427	52725455	7.50238	2.98655	+	3	52725394	52725469	ENSG00000222345
7	39368602	39368622	7.48399	4.68254	-	7	39368602	39368733	ENSG00000206947
1	28160928	28160949	7.48399	4.68254	+	1	28160912	28161077	ENSG00000252947
4	119200401	119200473	7.47975	0.811354	+	4	119199864	119200586	ENSG00000269893
1	150947140	150947225	7.47198	2.71255	-	1	150947095	150947479	ENSG00000143418
1	45244089	45244117	7.46238	1.36506	+	1	45243515	45244451	ENSG00000202031
2	216263979	216263988	7.44815	1.38203	-	2	216263980	216264074	ENSG00000115414
12	9229414	9229441	7.43487	1.92765	-	12	9229352	9229532	ENSG00000175899
21	46893808	46893847	7.41443	3.11834	+	21	46893809	46893895	ENSG00000182871
9	128003403	128003466	7.4125	1.53135	-	9	128003284	128003609	ENSG00000044574
3	48470811	48470836	7.40927	4.15647	-	3	48470662	48470890	ENSG00000164050
17	80187675	80187701	7.40927	4.15647	+	17	80186908	80189802	ENSG00000141526
2	118846129	118846205	7.40927	4.15647	+	2	118846126	118846242	ENSG00000125629
4	880809	880849	7.40871	6.6419	-	4	879571	882758	ENSG00000178950
16	33965509	33965532	7.40871	6.6419	+	16	33965426	33965577	ENSG00000200434
14	69726777	69726781	7.40871	6.6419	-	14	69726681	69727184	ENSG00000100626
14	69726781	69726800	7.40871	6.6419	-	14	69726681	69727184	ENSG00000100626
2	134353724	134353765	7.40871	6.6419	+	2	134353662	134353970	ENSG00000200708
2	219824454	219824479	7.40871	6.6419	+	2	219824377	219826876	ENSG00000171450
17	79817216	79817269	7.40643	1.677	-	17	79816690	79817606	ENSG00000185624
6	76311911	76311994	7.36988	3.51262	+	6	76311225	76312292	ENSG00000112701
8	145150014	145150073	7.36988	3.51262	+	8	145149930	145150932	ENSG00000179091
8	145150611	145150644	7.36988	3.51262	+	8	145149930	145150932	ENSG00000179091
17	80037410	80037459	7.36234	2.02719	-	17	80037233	80037805	ENSG00000169710
2	21266773	21266824	7.33183	1.05694	-	2	21266736	21266945	ENSG00000084674
17	79804444	79804495	7.30495	1.66462	-	17	79804236	79804547	ENSG00000185624
19	6714236	6714256	7.30146	2.37511	-	19	6714177	6714362	ENSG00000125730
1	45243522	45243587	7.27617	1.29612	+	1	45243515	45244451	ENSG00000202031
19	45412514	45412609	7.26168	1.14884	+	19	45411790	45412650	ENSG00000130203
19	17973426	17973468	7.22151	0.815412	+	19	17971572	17973716	ENSG00000105640
19	6702151	6702164	7.20928	2.00447	-	19	6702138	6702223	ENSG00000125730
19	572626	572703	7.20928	2.00447	+	19	572565	572701	ENSG00000172270
1	43395549	43395602	7.19894	1.80212	-	1	43395544	43395706	ENSG00000117394
19	6693091	6693095	7.18957	2.88345	-	19	6692935	6693094	ENSG00000125730
2	216256417	216256446	7.1855	1.68398	-	2	216256355	216258444	ENSG00000115414
15	66795695	66795698	7.18323	2.74708	-	15	66793898	66795867	ENSG00000174444
17	79963267	79963277	7.17354	3.21306	+	17	79962221	79967067	ENSG00000169696
11	93466416	93466439	7.16423	1.88969	-	11	93464919	93470405	ENSG00000166012
14	101200513	101200563	7.14056	2.51262	+	14	101200486	101201539	ENSG00000185559
3	9862107	9862161	7.11233	4.41951	+	3	9859329	9862725	ENSG00000214021
9	125642501	125642589	7.11126	3.98655	-	9	125642492	125642602	ENSG00000212447
14	20923894	20924016	7.11126	3.98655	+	14	20923350	20924260	ENSG00000100823
19	6684399	6684414	7.06019	1.9821	-	19	6684244	6684489	ENSG00000125730
20	17601373	17601404	7.04711	2.70526	-	20	17601360	17601452	ENSG00000125844
2	10586838	10586960	7.03593	1.22837	-	2	10586840	10586975	ENSG00000206633
14	95081104	95081169	6.99697	2.38203	+	14	95079684	95081421	ENSG00000196136
2	231902563	231902621	6.97265	3.59354	+	2	231902205	231902914	ENSG00000204128
6	7895406	7895435	6.94885	3.33204	-	6	7895339	7895435	ENSG00000259040
19	10218355	10218377	6.94885	3.33204	+	19	10218327	10218411	ENSG00000209645
16	70563431	70563492	6.94885	3.33204	+	16	70563412	70563491	ENSG00000221514
14	101195371	101195402	6.94885	3.33204	+	14	101195273	101195571	ENSG00000185559
11	65190676	65190757	6.93712	0.993743	+	11	65190245	65213011	ENSG00000245532
11	93464678	93464711	6.9166	1.02392	-	11	93464668	93464740	ENSG00000202314
12	104519047	104519085	6.91614	2.94146	+	12	104519014	104519134	ENSG00000199415
16	88800088	88800141	6.87943	4.83454	-	16	88799996	88800153	ENSG00000103335
4	155527979	155528135	6.8623	1.5782	-	4	155527857	155528134	ENSG00000171557
2	234184472	234184499	6.85155	1.75482	+	2	234184373	234184648	ENSG00000252010
20	26190455	26190491	6.7812	5.6419	-	20	26190379	26190480	ENSG00000227195
8	144997410	144997459	6.7812	5.6419	-	8	144996672	145000052	ENSG00000178209
17	26696597	26696663	6.77963	4.19711	-	17	26696528	26696872	ENSG00000109072
19	3208253	3208312	6.77963	4.19711	+	19	3207627	3209573	ENSG00000125912
17	46137354	46137401	6.77963	4.19711	+	17	46135657	46138849	ENSG00000082641
21	46898240	46898245	6.77963	4.19711	+	21	46898241	46898267	ENSG00000182871
22	39715058	39715106	6.76195	2.88701	-	22	39715033	39715118	ENSG00000100316
2	11484563	11484629	6.75375	3.24958	-	2	11484122	11484711	ENSG00000134318
1	161193264	161193300	6.75375	3.24958	-	1	161192708	161193421	ENSG00000158874
11	75277511	75277616	6.74739	3.48662	+	11	75277361	75278016	ENSG00000149257
17	80188501	80188543	6.74739	3.48662	+	17	80186908	80189802	ENSG00000141526
10	101996895	101996960	6.71985	1.36391	-	10	101996913	101997059	ENSG00000212464
1	43394649	43394693	6.69229	2.38976	-	1	43394603	43394704	ENSG00000117394
15	25342834	25342899	6.69229	2.38976	+	15	25342810	25342901	ENSG00000252326
3	133472438	133472478	6.68472	1.55601	+	3	133472439	133472924	ENSG00000091513
2	21260933	21260981	6.6733	1.33913	-	2	21260830	21260983	ENSG00000084674
11	65195005	65195040	6.65793	1.81662	+	11	65190245	65213011	ENSG00000245532
6	167426988	167427140	6.64917	3.01142	+	6	167426996	167427055	ENSG00000213066
2	216300574	216300608	6.62456	1.11465	-	2	216300378	216300895	ENSG00000115414
11	65194508	65194575	6.62361	1.39512	+	11	65190245	65213011	ENSG00000245532
2	216299419	216299436	6.61961	1.46531	-	2	216299419	216299547	ENSG00000115414
6	30691228	30691289	6.61297	2.83454	+	6	30690882	30691654	ENSG00000272540
6	30691228	30691289	6.61297	2.83454	+	6	30691117	30693203	ENSG00000196230
9	124062159	124062289	6.58439	1.96781	+	9	124062071	124062283	ENSG00000148180
2	219263771	219263880	6.58236	3.69704	+	2	219263466	219263942	ENSG00000273361
1	55527105	55527157	6.58236	3.69704	+	1	55527048	55527229	ENSG00000169174
2	219263771	219263880	6.58236	3.69704	+	2	219263426	219263933	ENSG00000144579
20	61452532	61452568	6.56799	3.17158	+	20	61452533	61452568	ENSG00000092758
X	153628654	153628696	6.53814	1.79892	+	X	153627679	153630680	ENSG00000147403
12	9227287	9227324	6.53768	1.67161	-	12	9227156	9227379	ENSG00000175899
17	26696402	26696450	6.53521	3.38709	-	17	26696310	26696449	ENSG00000109072
14	20791383	20791424	6.53503	1.00084	-	14	20791338	20791485	ENSG00000222489
4	3521796	3521842	6.49039	4.51262	-	4	3521799	3521956	ENSG00000163956
12	6709078	6709151	6.49039	4.51262	-	12	6708939	6709178	ENSG00000111642
19	15442641	15442711	6.49039	4.51262	-	19	15442647	15442718	ENSG00000141867
19	58863729	58863789	6.49039	4.51262	-	19	58862757	58863921	ENSG00000121410
16	22339658	22339702	6.49039	4.51262	+	16	22337082	22340412	ENSG00000058600
6	43109769	43109817	6.49039	4.51262	+	6	43109669	43109819	ENSG00000112655
19	58863729	58863789	6.49039	4.51262	-	19	58863336	58864410	ENSG00000268895
X	105970283	105970382	6.49039	4.51262	+	X	105969894	105970627	ENSG00000133135
2	21260840	21260884	6.4841	1.37909	-	2	21260830	21260983	ENSG00000084674
10	328005	328054	6.47847	4.00447	-	10	327955	328065	ENSG00000201861
2	220406804	220406848	6.47847	4.00447	-	2	220406182	220406911	ENSG00000123989
21	46909419	46909433	6.47847	4.00447	+	21	46909400	46909435	ENSG00000182871
2	97482051	97482100	6.47847	4.00447	+	2	97481982	97483239	ENSG00000168763
3	96336815	96336837	6.44188	1.94473	-	3	96335981	96337000	ENSG00000269028
2	216300615	216300702	6.43877	0.802293	-	2	216300378	216300895	ENSG00000115414
2	216299472	216299501	6.41187	1.58358	-	2	216299419	216299547	ENSG00000115414
8	27457352	27457527	6.38091	2.30403	-	8	27455977	27457532	ENSG00000120885
2	29150859	29150927	6.35513	1.30403	+	2	29150849	29150926	ENSG00000265706
20	60897096	60897155	6.34573	3.57151	-	20	60897075	60897224	ENSG00000130702
12	57535266	57535295	6.34573	3.57151	+	12	57535157	57535294	ENSG00000123384
17	79972797	79972821	6.34573	3.57151	+	17	79971110	79975009	ENSG00000169696
6	7899808	7899831	6.33461	3.29398	-	6	7899809	7900475	ENSG00000239264
12	57599137	57599194	6.33461	3.29398	+	12	57599134	57599268	ENSG00000123384
16	88709727	88709803	6.33339	2.89113	-	16	88709691	88709989	ENSG00000051523
14	103804181	103804228	6.32651	1.81569	+	14	103804186	103804311	ENSG00000272533
4	881462	881506	6.28383	5.05694	-	4	879571	882758	ENSG00000178950
14	64971195	64971265	6.28383	5.05694	+	14	64971205	64971931	ENSG00000089775
6	64282234	64282269	6.28241	6.41951	+	6	64280910	64282313	ENSG00000266680
6	64282234	64282269	6.28241	6.41951	+	6	64281917	64282624	ENSG00000112245
15	81071934	81071970	6.28241	6.41951	+	15	81071684	81071955	ENSG00000103888
9	117073060	117073078	6.28241	6.41951	+	9	117072829	117074791	ENSG00000196739
6	119669662	119669713	6.28042	2.36742	-	6	119669628	119670452	ENSG00000111885
17	79918844	79918893	6.23837	2.57151	-	17	79918463	79919169	ENSG00000185269
20	57467263	57467310	6.22134	3.02719	+	20	57467036	57467264	ENSG00000087460
3	48665303	48665370	6.2037	3.83454	-	3	48664309	48665974	ENSG00000225697
21	45733786	45733878	6.2037	3.83454	+	21	45733796	45736222	ENSG00000141959
19	49424495	49424567	6.2037	3.83454	+	19	49424411	49424581	ENSG00000104805
2	97482336	97482418	6.2037	3.83454	+	2	97481982	97483239	ENSG00000168763
2	76672383	76672437	6.19518	2.6877	-	2	76672205	76672536	ENSG00000200488
19	49607642	49607684	6.19518	2.6877	+	19	49605371	49607992	ENSG00000104852
11	62609146	62609160	6.18627	1.58662	-	11	62609041	62609281	ENSG00000133316
11	65211511	65211540	6.18627	1.58662	+	11	65190245	65213011	ENSG00000245532
22	36684372	36684444	6.18429	2.83454	-	22	36684298	36684459	ENSG00000100345
1	27022841	27022947	6.18429	2.83454	+	1	27022524	27024031	ENSG00000117713
17	79963015	79963038	6.18429	2.83454	+	17	79962221	79967067	ENSG00000169696
17	79804314	79804353	6.1762	2.33704	-	17	79804236	79804547	ENSG00000185624
12	8025383	8025455	6.14831	4.24958	-	12	8025318	8025398	ENSG00000173262
12	8025383	8025455	6.14831	4.24958	-	12	8025403	8026080	ENSG00000173262
14	104165208	104165293	6.14831	4.24958	+	14	104163946	104165354	ENSG00000126215
2	70488343	70488360	6.14831	4.24958	+	2	70488344	70488518	ENSG00000116005
16	28875334	28875461	6.1446	3.20651	+	16	28874125	28878354	ENSG00000178188
17	78093487	78093602	6.1446	3.20651	+	17	78093071	78093678	ENSG00000171298
6	167369986	167370005	6.12436	3.45603	-	6	167369585	167370190	ENSG00000026297
14	90178929	90178987	6.12436	3.45603	+	14	90178855	90179167	ENSG00000200312
8	145150283	145150322	6.12436	3.45603	+	8	145149930	145150932	ENSG00000179091
11	129998970	129999044	6.11776	2.53198	+	11	129998943	129999101	ENSG00000084234
2	216273020	216273056	6.08965	1.25609	-	2	216273021	216273149	ENSG00000115414
6	7888935	7889062	6.08145	2.40828	-	6	7888938	7889678	ENSG00000239264
17	76972046	76972116	6.08145	2.40828	-	17	76972035	76972238	ENSG00000108679
2	10927415	10927467	6.05909	2.96007	-	2	10927407	10927565	ENSG00000143870
13	45910502	45910541	6.04716	1.3073	-	13	45910449	45910582	ENSG00000253051
1	20987722	20987805	6.04058	2.7801	-	1	20987690	20988000	ENSG00000244038
19	13051556	13051595	6.04058	2.7801	+	19	13051558	13051701	ENSG00000179218
14	95080864	95080949	6.01675	1.63576	+	14	95079684	95081421	ENSG00000196136
19	6682222	6682239	5.99482	2.19711	-	19	6682153	6683371	ENSG00000125730
6	7910835	7910981	5.97609	1.71353	-	6	7910747	7911047	ENSG00000239264
19	11546934	11547013	5.97388	2.37511	+	19	11546561	11547326	ENSG00000130175
8	144675090	144675135	5.96417	3.12405	-	8	144674817	144675112	ENSG00000104529
16	31196540	31196578	5.96417	3.12405	+	16	31196260	31199678	ENSG00000089280
1	228763913	228763962	5.96369	1.07421	-	1	228763895	228764013	ENSG00000201321
2	216238062	216238099	5.95884	1.38388	-	2	216238045	216238134	ENSG00000115414
16	88800330	88800390	5.95117	3.68254	-	16	88800314	88800462	ENSG00000103335
14	107092695	107092724	5.95117	3.68254	+	14	107092677	107092791	ENSG00000199480
X	152953562	152953590	5.95117	3.68254	+	X	152953554	152954291	ENSG00000130821
11	61595870	61595949	5.93817	2.5975	+	11	61595922	61596180	ENSG00000149485
11	61595870	61595949	5.93817	2.5975	+	11	61595233	61596069	ENSG00000134824
1	1164082	1164127	5.91686	3.34912	-	1	1163848	1164326	ENSG00000078808
8	144671692	144671747	5.91686	3.34912	-	8	144670998	144672630	ENSG00000104529
6	43745435	43745493	5.91686	3.34912	+	6	43740909	43746501	ENSG00000112715
17	46127988	46128052	5.91686	3.34912	+	17	46127969	46128990	ENSG00000082641
20	61449880	61449906	5.91686	3.34912	+	20	61449870	61449905	ENSG00000092758
11	129939923	129939955	5.90344	2.89594	+	11	129939732	129939977	ENSG00000084234
8	27463913	27464040	5.90309	2.17158	-	8	27463871	27464041	ENSG00000120885
19	6714177	6714181	5.90205	2.72763	-	19	6714177	6714362	ENSG00000125730
7	148712072	148712117	5.90205	2.72763	-	7	148711996	148712134	ENSG00000155660
1	230846574	230846599	5.87713	2.24958	-	1	230845741	230846599	ENSG00000135744
12	9244004	9244025	5.8706	1.69704	-	12	9243797	9244025	ENSG00000175899
7	33102135	33102186	5.86999	4.6419	-	7	33102180	33102409	ENSG00000122643
20	44992908	44992981	5.86999	4.6419	-	20	44992679	44993000	ENSG00000080189
11	66114428	66114487	5.86999	4.6419	-	11	66113961	66115163	ENSG00000174684
19	34890165	34890184	5.86999	4.6419	+	19	34888188	34893061	ENSG00000105220
9	134361076	134361136	5.86999	4.6419	+	9	134361052	134361137	ENSG00000235284
16	30078765	30078844	5.86934	2.34269	+	16	30078555	30080311	ENSG00000149925
11	721761	721812	5.84315	4.02719	+	11	721565	722584	ENSG00000177106
1	976560	976596	5.84315	4.02719	+	1	976553	976777	ENSG00000188157
3	52835111	52835154	5.84315	4.02719	+	3	52834981	52835162	ENSG00000162267
11	65195392	65195434	5.83484	1.90381	+	11	65190245	65213011	ENSG00000245532
11	65194832	65194866	5.82667	1.60748	+	11	65190245	65213011	ENSG00000245532
19	18717461	18717529	5.81333	2.14649	-	19	18717352	18717660	ENSG00000006016
19	6697504	6697539	5.81085	1.50112	-	19	6697355	6697805	ENSG00000125730
3	133476652	133476678	5.78146	2.22157	+	3	133476613	133476790	ENSG00000091513
11	65202192	65202242	5.78091	1.56369	+	11	65190245	65213011	ENSG00000245532
1	43408898	43408913	5.76802	2.677	-	1	43408897	43408992	ENSG00000117394
17	79813086	79813118	5.76802	2.677	-	17	79813018	79813327	ENSG00000185624
9	124064322	124064405	5.76802	2.677	+	9	124064241	124064445	ENSG00000148180
2	231902701	231902752	5.75424	2.83454	+	2	231902205	231902914	ENSG00000204128
2	216232724	216232747	5.72527	1.40349	-	2	216232402	216232750	ENSG00000115414
6	30711212	30711261	5.71783	3.54504	-	6	30710976	30712331	ENSG00000137331
17	79818017	79818038	5.71783	3.54504	-	17	79817687	79818087	ENSG00000185624
11	118921757	118921839	5.71783	3.54504	-	11	118921747	118921885	ENSG00000149428
6	30711212	30711261	5.71783	3.54504	-	6	30711011	30711369	ENSG00000272273
14	76070544	76070593	5.71783	3.54504	+	14	76070516	76070621	ENSG00000201096
8	48650523	48650552	5.70531	5.41951	-	8	48649471	48651648	ENSG00000221869
16	88767291	88767354	5.70531	5.41951	-	16	88767164	88767348	ENSG00000158717
10	1054907	1054978	5.70531	5.41951	+	10	1054898	1054975	ENSG00000107937
19	11350929	11350988	5.70531	5.41951	+	19	11350811	11350972	ENSG00000130173
2	28615891	28615942	5.70531	5.41951	+	2	28615725	28616689	ENSG00000075426
16	89787920	89787958	5.70531	5.41951	+	16	89787952	89788253	ENSG00000158805
6	111804925	111804979	5.70531	5.41951	+	6	111804714	111805348	ENSG00000231889
2	216271857	216271875	5.69342	1.55075	-	2	216271850	216272044	ENSG00000115414
2	216289997	216290008	5.65066	1.4784	-	2	216289817	216290008	ENSG00000115414
18	47340770	47340796	5.64737	1.32113	+	18	47340731	47340813	ENSG00000252139
12	6619420	6619462	5.64336	1.57973	+	12	6619388	6619717	ENSG00000239002
17	79801761	79801807	5.6006	1.61215	-	17	79801035	79801968	ENSG00000185624
17	79801761	79801807	5.6006	1.61215	-	17	79801475	79801834	ENSG00000262831
19	6711200	6711207	5.57482	1.85726	-	19	6710998	6711207	ENSG00000125730
19	3062311	3062369	5.56815	3.83454	-	19	3062172	3062555	ENSG00000104964
6	31910750	31910788	5.56815	3.83454	+	6	31910692	31910876	ENSG00000166278
14	70238288	70238362	5.56162	2.34912	+	14	70237911	70238722	ENSG00000100650
5	179153688	179153758	5.56162	2.34912	+	5	179153681	179153760	ENSG00000127022
19	17973468	17973482	5.54549	0.643916	+	19	17971572	17973716	ENSG00000105640
17	79813390	79813442	5.54391	1.69015	-	17	79813329	79813886	ENSG00000185624
8	144940533	144940591	5.537	3.15647	-	8	144939497	144947466	ENSG00000227184
16	30721949	30721975	5.537	3.15647	+	16	30721858	30721986	ENSG00000206755
19	49606426	49606450	5.537	3.15647	+	19	49605371	49607992	ENSG00000104852
12	57579320	57579372	5.537	3.15647	+	12	57579314	57579691	ENSG00000123384
11	93466629	93466678	5.53486	1.15994	-	11	93464919	93470405	ENSG00000166012
8	67834723	67834757	5.52978	1.26423	-	8	67834506	67834960	ENSG00000245910
7	22896271	22896304	5.52166	1.30492	+	7	22896232	22896305	ENSG00000221740
20	26188996	26189059	5.51527	4.31997	-	20	26188939	26189080	ENSG00000227195
2	242440778	242440832	5.51527	4.31997	-	2	242440772	242441214	ENSG00000115694
1	12010460	12010503	5.51527	4.31997	+	1	12010414	12010577	ENSG00000083444
11	62655606	62655626	5.51527	4.31997	+	11	62655342	62655690	ENSG00000168003
7	100779054	100779080	5.51527	4.31997	+	7	100778996	100779082	ENSG00000106366
16	2802849	2802901	5.50086	3.41951	+	16	2802330	2802855	ENSG00000167978
9	124065219	124065332	5.47289	2.71907	+	9	124065189	124065343	ENSG00000148180
20	61459272	61459325	5.4725	2.90166	+	20	61459275	61459328	ENSG00000092758
9	124091172	124091238	5.4725	2.90166	+	9	124091131	124091593	ENSG00000148180
19	6694566	6694580	5.46852	2.43245	-	19	6694442	6694645	ENSG00000125730
2	216241233	216241303	5.45586	0.991952	-	2	216241221	216241397	ENSG00000115414
1	28834045	28834085	5.4295	1.31517	+	1	28832863	28834782	ENSG00000242125
19	6686266	6686279	5.42772	1.77226	-	19	6686135	6686913	ENSG00000125730
17	76975905	76975951	5.38049	2.19069	-	17	76975906	76976191	ENSG00000108679
4	74283354	74283385	5.36369	0.963723	+	4	74283248	74283386	ENSG00000163631
19	49611358	49611398	5.36241	3.06901	+	19	49611052	49611862	ENSG00000104852
9	95054762	95054795	5.35013	1.4057	-	9	95054743	95054875	ENSG00000239183
20	23618392	23618478	5.34375	1.22157	-	20	23618257	23618663	ENSG00000101439
2	54197870	54197952	5.33989	2.66462	-	2	54197680	54197977	ENSG00000068878
17	79963191	79963207	5.33989	2.66462	+	17	79962221	79967067	ENSG00000169696
3	96336837	96336857	5.3332	2.08912	-	3	96335981	96337000	ENSG00000269028
3	183171627	183171731	5.3332	2.08912	+	3	183171431	183171881	ENSG00000240024
11	65194614	65194646	5.32876	1.81218	+	11	65190245	65213011	ENSG00000245532
8	97506295	97506375	5.32876	1.81218	+	8	97505579	97506563	ENSG00000169439
12	9227334	9227367	5.32696	1.56865	-	12	9227156	9227379	ENSG00000175899
2	11484391	11484439	5.32294	2.83454	-	2	11484122	11484711	ENSG00000134318
16	30080138	30080276	5.32064	1.70069	+	16	30078555	30080311	ENSG00000149925
14	95081007	95081052	5.32064	1.70069	+	14	95079684	95081421	ENSG00000196136
16	29985223	29985297	5.31785	3.66462	+	16	29984962	29985969	ENSG00000149930
8	145151243	145151270	5.31785	3.66462	+	8	145151240	145151647	ENSG00000179091
2	29149976	29150008	5.30024	1.23508	+	2	29149933	29150010	ENSG00000265145
9	6645428	6645508	5.2986	3.30403	-	9	6645245	6645650	ENSG00000178445
21	46897857	46897878	5.2986	3.30403	+	21	46897664	46897879	ENSG00000182871
12	57537461	57537485	5.2986	3.30403	+	12	57537462	57537581	ENSG00000123384
16	31198373	31198437	5.28929	2.16212	+	16	31196260	31199678	ENSG00000089280
19	18499371	18499436	5.27499	2.49059	+	19	18499096	18499986	ENSG00000130513
17	79803578	79803611	5.26082	2.24958	-	17	79803437	79803867	ENSG00000185624
17	1303004	1303046	5.25337	4.83454	-	17	1302127	1303672	ENSG00000108953
17	73774822	73774862	5.25337	4.83454	-	17	73772515	73775861	ENSG00000132475
15	78369928	78369969	5.25337	4.83454	-	15	78369635	78370066	ENSG00000167202
9	138899163	138899202	5.25337	4.83454	-	9	138898383	138903870	ENSG00000148411
1	147834562	147834592	5.25337	4.83454	-	1	147834502	147834665	ENSG00000207340
1	27023143	27023184	5.25337	4.83454	+	1	27022524	27024031	ENSG00000117713
1	36789303	36789365	5.25337	4.83454	+	1	36789335	36790484	ENSG00000116883
20	62566847	62566889	5.25337	4.83454	+	20	62562818	62567384	ENSG00000101152
16	66974466	66974534	5.25337	4.83454	+	16	66974340	66974598	ENSG00000172831
9	139685977	139686016	5.25337	4.83454	+	9	139685807	139686229	ENSG00000244187
6	158834203	158834298	5.25337	4.83454	+	6	158834097	158834225	ENSG00000130338
19	6693422	6693432	5.25321	2.3565	-	19	6693423	6693498	ENSG00000125730
19	6686179	6686197	5.24887	2.06403	-	19	6686135	6686913	ENSG00000125730
2	216236931	216236966	5.24369	1.29022	-	2	216236587	216237205	ENSG00000115414
3	131197966	131198003	5.2391	1.55444	-	3	131197941	131198077	ENSG00000249020
11	65194728	65194764	5.21717	1.68254	+	11	65190245	65213011	ENSG00000245532
11	75283244	75283348	5.21176	2.61215	+	11	75282826	75283828	ENSG00000149257
17	79963972	79963996	5.21176	2.61215	+	17	79962221	79967067	ENSG00000169696
2	216241316	216241375	5.20778	1.01845	-	2	216241221	216241397	ENSG00000115414
1	16464831	16464878	5.20502	4.05694	-	1	16464770	16464925	ENSG00000142627
16	50903360	50903400	5.20502	4.05694	-	16	50903366	50903486	ENSG00000199771
8	145638911	145638952	5.20502	4.05694	-	8	145638621	145638975	ENSG00000147804
6	167345327	167345362	5.20502	4.05694	-	6	167344532	167346537	ENSG00000026297
8	28387962	28388012	5.20502	4.05694	+	8	28387928	28388036	ENSG00000202411
2	120189659	120189701	5.20502	4.05694	+	2	120189666	120189826	ENSG00000171227
20	23618318	23618375	5.20486	1.73218	-	20	23618257	23618663	ENSG00000101439
6	132271467	132271523	5.19997	2.1341	-	6	132271432	132271683	ENSG00000118523
12	862774	862909	5.19695	2.98655	+	12	861759	863490	ENSG00000060237
1	11994816	11994892	5.19695	2.98655	+	1	11994751	11994912	ENSG00000083444
3	38167739	38167885	5.1798	2.77041	-	3	38167317	38168191	ENSG00000060971
19	54971492	54971536	5.1798	2.77041	+	19	54969493	54973217	ENSG00000167615
2	216236686	216236727	5.17677	1.16527	-	2	216236587	216237205	ENSG00000115414
17	80193858	80193870	5.16539	2.21787	+	17	80191563	80195769	ENSG00000141526
19	4816987	4816997	5.16488	6.15647	-	19	4815944	4818528	ENSG00000127666
19	4816997	4817028	5.16488	6.15647	-	19	4815944	4818528	ENSG00000127666
19	47249850	47249899	5.16488	6.15647	+	19	47249406	47250251	ENSG00000090372
15	59052746	59052783	5.16488	6.15647	-	15	59052666	59052880	ENSG00000200318
19	10224949	10224997	5.16488	6.15647	+	19	10224309	10226048	ENSG00000244165
11	16863805	16863853	5.16488	6.15647	+	11	16863800	16864134	ENSG00000199883
21	45881313	45881362	5.16488	6.15647	+	21	45879814	45882078	ENSG00000269430
11	73536833	73536875	5.16488	6.15647	+	11	73536753	73536841	ENSG00000175581
10	101295274	101295309	5.16488	6.15647	+	10	101294742	101296278	ENSG00000119919
2	231902303	231902326	5.16488	6.15647	+	2	231902205	231902914	ENSG00000204128
14	23790981	23791049	5.16128	2.44752	+	14	23790839	23791027	ENSG00000268702
14	23790981	23791049	5.16128	2.44752	+	14	23790498	23791504	ENSG00000100836
16	30205983	30206063	5.16128	2.44752	+	16	30205208	30206548	ENSG00000132207
12	110719181	110719247	5.16128	2.44752	+	12	110718921	110719723	ENSG00000174437
4	74279257	74279277	5.11287	1.09578	+	4	74278974	74279351	ENSG00000163631
6	132271914	132271970	5.11266	2.10662	-	6	132271910	132272132	ENSG00000118523
1	28906892	28906933	5.11068	0.9208	-	1	28906045	28908384	ENSG00000197989
14	24911468	24911522	5.10913	3.19711	-	14	24910215	24912009	ENSG00000100445
1	43996611	43996656	5.10913	3.19711	+	1	43996547	43996761	ENSG00000142949
17	74381176	74381275	5.10913	3.19711	+	17	74380690	74381250	ENSG00000176170
X	152954090	152954158	5.10913	3.19711	+	X	152953554	152954291	ENSG00000130821
10	101996960	101997026	5.10362	1.24958	-	10	101996913	101997059	ENSG00000212464
5	32173772	32173872	5.08842	3.51262	-	5	32173852	32174456	ENSG00000113384
20	62336264	62336317	5.08842	3.51262	-	20	62333488	62337405	ENSG00000101246
11	66114599	66114646	5.08842	3.51262	-	11	66113961	66115163	ENSG00000174684
1	976145	976175	5.08842	3.51262	+	1	976045	976260	ENSG00000188157
4	83294999	83295059	5.08815	2.56153	-	4	83294599	83295144	ENSG00000138668
4	74272346	74272380	5.08437	0.89382	+	4	74272346	74272478	ENSG00000163631
6	119670346	119670385	5.07222	2.18685	-	6	119669628	119670452	ENSG00000111885
9	124064229	124064322	5.051	2.4057	+	9	124064241	124064445	ENSG00000148180
17	16342827	16342874	5.04939	2.28435	+	17	16342136	16343567	ENSG00000175061
15	90349750	90349793	5.04254	2.70901	-	15	90349201	90350176	ENSG00000166825
16	29708316	29708405	5.03967	2.90854	+	16	29707118	29710020	ENSG00000103485
6	41514443	41514490	5.03967	2.90854	+	6	41514164	41514605	ENSG00000137166
21	46931111	46931136	5.03967	2.90854	+	21	46931025	46931140	ENSG00000182871
17	80196719	80196747	5.03967	2.90854	+	17	80196578	80197962	ENSG00000141526
9	139702497	139702537	5.03967	2.90854	+	9	139702024	139704494	ENSG00000213213
16	2015194	2015253	5.02715	2.07966	+	16	2014960	2015510	ENSG00000255198
19	580416	580462	4.9813	2.15647	+	19	580379	580782	ENSG00000172270
19	13049947	13049976	4.9813	2.15647	+	19	13049392	13050049	ENSG00000179218
19	49606926	49606962	4.96859	2.51262	+	19	49605371	49607992	ENSG00000104852
2	216242897	216242944	4.95183	1.06281	-	2	216242898	216242985	ENSG00000115414
16	30081437	30081466	4.94386	2.36506	+	16	30081151	30081778	ENSG00000149925
X	70519955	70520012	4.94386	2.36506	+	X	70519792	70521018	ENSG00000147140
3	48671363	48671435	4.93107	3.09758	-	3	48670910	48671760	ENSG00000225697
12	8025275	8025339	4.92959	3.83454	-	12	8025318	8025398	ENSG00000173262
20	62335791	62335833	4.92959	3.83454	-	20	62333488	62337405	ENSG00000101246
7	100230682	100230746	4.92959	3.83454	-	7	100230392	100230746	ENSG00000106327
1	981395	981425	4.92959	3.83454	+	1	981344	981468	ENSG00000188157
3	9862161	9862204	4.92959	3.83454	+	3	9859329	9862725	ENSG00000214021
19	10223004	10223051	4.92959	3.83454	+	19	10222780	10223131	ENSG00000244165
19	50358859	50358919	4.92959	3.83454	+	19	50357909	50358901	ENSG00000104960
10	73594168	73594214	4.9108	2.65012	-	10	73594129	73594262	ENSG00000197746
2	54857027	54857093	4.89245	2.12672	+	2	54857029	54857166	ENSG00000115306
9	128003539	128003582	4.89039	1.67408	-	9	128003284	128003609	ENSG00000044574
19	17356018	17356092	4.89008	2.83454	-	19	17355752	17356749	ENSG00000160113
7	75608832	75608881	4.89008	2.83454	+	7	75608769	75609104	ENSG00000127948
14	105259700	105259750	4.88041	4.41951	-	14	105258935	105260865	ENSG00000142208
2	264472	264534	4.88041	4.41951	-	2	264140	264498	ENSG00000143727
17	78392505	78392556	4.88041	4.41951	+	17	78391144	78392637	ENSG00000173818
17	80194804	80194818	4.88041	4.41951	+	17	80191563	80195769	ENSG00000141526
16	89291960	89291990	4.88041	4.41951	+	16	89291963	89292039	ENSG00000170100
13	99858020	99858058	4.88041	4.41951	+	13	99857962	99858260	ENSG00000201793
1	976061	976101	4.8768	3.37511	+	1	976045	976260	ENSG00000188157
17	1657836	1657865	4.8768	3.37511	+	17	1657416	1658562	ENSG00000167711
19	35758055	35758105	4.8768	3.37511	+	19	35758012	35758637	ENSG00000105699
15	44063638	44063682	4.8768	3.37511	+	15	44063303	44065477	ENSG00000167004
2	242611121	242611198	4.8768	3.37511	+	2	242610727	242613272	ENSG00000168397
19	582749	582801	4.87452	1.72602	+	19	582750	583493	ENSG00000172270
7	6056583	6056649	4.85605	2.21563	+	7	6056508	6056642	ENSG00000207217
2	54856215	54856280	4.85605	2.21563	+	2	54856070	54856940	ENSG00000115306
17	80044925	80044950	4.84013	2.32553	-	17	80044926	80045129	ENSG00000169710
1	156348006	156348050	4.84013	2.32553	+	1	156347781	156348190	ENSG00000132677
12	9246060	9246071	4.82582	1.61215	-	12	9246061	9246175	ENSG00000175899
2	10925061	10925141	4.82582	1.61215	-	2	10925060	10925156	ENSG00000143870
2	10925061	10925141	4.82582	1.61215	-	2	10923300	10925236	ENSG00000143882
2	216236644	216236682	4.8246	1.21131	-	2	216236587	216237205	ENSG00000115414
4	119200353	119200401	4.81713	0.831729	+	4	119199864	119200586	ENSG00000269893
2	216256500	216256537	4.81265	0.818242	-	2	216256355	216258444	ENSG00000115414
7	148702249	148702280	4.76346	3.00447	-	7	148702233	148702466	ENSG00000155660
14	95089947	95089958	4.76346	3.00447	+	14	95089948	95090983	ENSG00000273259
2	153191787	153191807	4.76346	3.00447	+	2	153191751	153192234	ENSG00000157827
15	66639538	66639583	4.76296	2.18247	-	15	66639545	66639680	ENSG00000252712
11	2720495	2720559	4.73921	2.28706	-	11	2629558	2721224	ENSG00000269821
6	31901389	31901561	4.73921	2.28706	+	6	31901387	31901560	ENSG00000166278
7	75610850	75610927	4.73921	2.28706	+	7	75610835	75610924	ENSG00000127948
5	176513985	176514041	4.73921	2.28706	+	5	176513887	176514078	ENSG00000160867
14	101193338	101193391	4.70268	1.97656	+	14	101193164	101193472	ENSG00000185559
12	9268359	9268428	4.69551	0.994768	-	12	9268360	9268825	ENSG00000175899
17	17717679	17717723	4.68194	3.6419	-	17	17717559	17718258	ENSG00000072310
11	61197120	61197194	4.68194	3.6419	-	11	61197107	61197187	ENSG00000149532
12	123465319	123465391	4.68194	3.6419	+	12	123463445	123466196	ENSG00000150967
9	131772418	131772493	4.68194	3.6419	-	9	131772399	131776229	ENSG00000148341
14	31028577	31028628	4.68194	3.6419	+	14	31028516	31030048	ENSG00000092140
1	44058127	44058141	4.68194	3.6419	+	1	44058128	44058272	ENSG00000142949
20	61450573	61450586	4.68194	3.6419	+	20	61450574	61450645	ENSG00000092758
11	64009588	64009669	4.68194	3.6419	+	11	64009138	64009685	ENSG00000173486
2	70486678	70486699	4.68194	3.6419	+	2	70486492	70486698	ENSG00000116005
17	80193170	80193187	4.68194	3.6419	+	17	80191563	80195769	ENSG00000141526
12	123465319	123465391	4.68194	3.6419	+	12	123463300	123466426	ENSG00000111325
9	124074725	124074770	4.68194	3.6419	+	9	124070649	124076301	ENSG00000148180
3	133293044	133293091	4.68194	3.6419	+	3	133292574	133293128	ENSG00000091527
1	230849830	230849863	4.67244	2.15005	-	1	230849832	230850043	ENSG00000135744
20	30157058	30157121	4.66214	2.53909	+	20	30156923	30157370	ENSG00000101294
6	31962363	31962411	4.66214	2.53909	+	6	31962185	31962484	ENSG00000244731
8	22472456	22472500	4.64512	5.15647	+	8	22471421	22474170	ENSG00000253200
22	24984963	24984973	4.64512	5.15647	-	22	24984182	24985917	ENSG00000178026
22	24984973	24985005	4.64512	5.15647	-	22	24984182	24985917	ENSG00000178026
7	30053536	30053593	4.64512	5.15647	-	7	30050203	30054509	ENSG00000106080
12	56716764	56716810	4.64512	5.15647	-	12	56715862	56717168	ENSG00000135473
11	75162699	75162750	4.64512	5.15647	-	11	75162378	75163376	ENSG00000158555
17	79880715	79880766	4.64512	5.15647	-	17	79876146	79880933	ENSG00000197063
12	123463567	123463605	4.64512	5.15647	+	12	123463445	123466196	ENSG00000150967
12	123755592	123755648	4.64512	5.15647	-	12	123755434	123755688	ENSG00000111328
1	149933239	149933277	4.64512	5.15647	-	1	149932851	149936274	ENSG00000163113
2	191114972	191115014	4.64512	5.15647	-	2	191114986	191115239	ENSG00000198130
7	1094946	1094957	4.64512	5.15647	-	7	1094915	1095119	ENSG00000164849
19	3537879	3537913	4.64512	5.15647	+	19	3534793	3538328	ENSG00000105325
19	4501746	4501777	4.64512	5.15647	+	19	4501203	4502223	ENSG00000167674
1	18021084	18021107	4.64512	5.15647	+	1	18020542	18021775	ENSG00000074964
8	22472456	22472500	4.64512	5.15647	+	8	22472351	22472514	ENSG00000158941
8	25042419	25042469	4.64512	5.15647	+	8	25042238	25042466	ENSG00000147459
6	33652549	33652589	4.64512	5.15647	+	6	33652551	33652720	ENSG00000096433
19	34888973	34889006	4.64512	5.15647	+	19	34888188	34893061	ENSG00000105220
2	64751703	64751754	4.64512	5.15647	+	2	64751465	64751746	ENSG00000119844
14	85738309	85738340	4.64512	5.15647	+	14	85738276	85738405	ENSG00000252529
16	89291198	89291210	4.64512	5.15647	+	16	89291042	89291210	ENSG00000170100
12	123463567	123463605	4.64512	5.15647	+	12	123463300	123466426	ENSG00000111325
6	160769710	160769733	4.64512	5.15647	+	6	160769300	160769880	ENSG00000146477
6	119670706	119670733	4.64111	2.24958	-	6	119670707	119670926	ENSG00000111885
7	75612858	75612919	4.64111	2.24958	+	7	75612634	75613174	ENSG00000127948
14	95053911	95053970	4.64111	2.24958	+	14	95053683	95054318	ENSG00000188488
12	57522702	57522799	4.63376	2.37511	+	12	57522756	57522883	ENSG00000166888
12	57522702	57522799	4.63376	2.37511	+	12	57522276	57522814	ENSG00000123384
12	104333286	104333312	4.63376	2.37511	+	12	104333287	104333403	ENSG00000166598
11	65190871	65190905	4.62109	1.29658	+	11	65190245	65213011	ENSG00000245532
20	60898642	60898690	4.61083	2.69704	-	20	60898512	60898726	ENSG00000130702
6	29910753	29910795	4.60502	2.91701	+	6	29909852	29910844	ENSG00000227766
2	161349964	161350017	4.60502	2.91701	-	2	161349800	161350305	ENSG00000153250
6	29910753	29910795	4.60502	2.91701	+	6	29910534	29911320	ENSG00000206503
17	42428404	42428436	4.60502	2.91701	+	17	42428279	42428828	ENSG00000030582
17	46128372	46128425	4.60502	2.91701	+	17	46127969	46128990	ENSG00000082641
12	9220801	9220814	4.59767	1.61823	-	12	9220260	9220820	ENSG00000175899
16	603682	603718	4.56288	4.09758	+	16	603561	603847	ENSG00000261691
20	1433242	1433289	4.56288	4.09758	-	20	1433138	1433275	ENSG00000088833
16	4664445	4664502	4.56288	4.09758	-	16	4664494	4665028	ENSG00000153443
8	8243832	8243865	4.56288	4.09758	-	8	8243831	8244008	ENSG00000182319
1	55842414	55842461	4.56288	4.09758	-	1	55842199	55842525	ENSG00000199831
X	130408768	130408831	4.56288	4.09758	-	X	130408573	130408851	ENSG00000147255
6	131383708	131383775	4.56288	4.09758	-	6	131383520	131383716	ENSG00000079819
9	131774348	131774411	4.56288	4.09758	-	9	131772399	131776229	ENSG00000148341
7	150774532	150774575	4.56288	4.09758	-	7	150773711	150775179	ENSG00000164896
16	603682	603718	4.56288	4.09758	+	16	603339	604636	ENSG00000103326
1	979361	979386	4.56288	4.09758	+	1	979203	979403	ENSG00000188157
5	87566576	87566636	4.56288	4.09758	+	5	87566323	87567042	ENSG00000247828
2	131113712	131113766	4.56288	4.09758	+	2	131113580	131113773	ENSG00000072135
5	154136705	154136752	4.56288	4.09758	+	5	154136734	154136850	ENSG00000155506
17	74554877	74554954	4.54068	1.36942	+	17	74553848	74556515	ENSG00000163597
14	101193441	101193471	4.52915	2.33204	+	14	101193164	101193472	ENSG00000185559
12	9251976	9251991	4.52856	1.51262	-	12	9251977	9252119	ENSG00000175899
1	173833297	173833352	4.52682	1.30848	-	1	173833038	173834685	ENSG00000234741
1	19570123	19570202	4.49839	3.1341	-	1	19570108	19570201	ENSG00000127463
20	24943955	24944007	4.49839	3.1341	-	20	24943561	24944658	ENSG00000101474
21	47612249	47612304	4.49839	3.1341	-	21	47611795	47613401	ENSG00000160285
7	73010888	73010906	4.49839	3.1341	-	7	73010694	73011262	ENSG00000009950
X	23802242	23802291	4.49839	3.1341	+	X	23801625	23802528	ENSG00000130066
6	29911896	29911913	4.49839	3.1341	+	6	29911899	29912174	ENSG00000206503
6	52227228	52227287	4.49839	3.1341	+	6	52227244	52227289	ENSG00000170915
8	11705265	11705327	4.4803	2.63291	-	8	11705188	11705331	ENSG00000164733
8	27462750	27462828	4.4803	2.63291	-	8	27462441	27462856	ENSG00000120885
5	79946692	79946725	4.4803	2.63291	-	5	79945819	79946855	ENSG00000271043
1	12009829	12009901	4.4803	2.63291	+	1	12009830	12009963	ENSG00000083444
9	124080951	124081146	4.47703	1.98655	+	9	124080943	124081158	ENSG00000148180
16	89627837	89627909	4.47459	0.87947	+	16	89627065	89630950	ENSG00000167526
2	21263808	21263835	4.46033	1.20067	-	2	21263810	21263955	ENSG00000084674
22	39135763	39135837	4.45755	3.47197	-	22	39135727	39135948	ENSG00000100242
3	49163809	49163862	4.45755	3.47197	-	3	49163796	49163930	ENSG00000172037
17	79861271	79861318	4.45755	3.47197	-	17	79858841	79862820	ENSG00000185813
11	118919449	118919499	4.45755	3.47197	-	11	118919426	118919598	ENSG00000149428
1	1372507	1372581	4.45755	3.47197	+	1	1372187	1372864	ENSG00000179403
11	2685814	2685849	4.45494	2.83454	-	11	2629558	2721224	ENSG00000269821
3	145878698	145878778	4.45494	2.83454	-	3	145878576	145878954	ENSG00000152952
19	11558507	11558541	4.45494	2.83454	+	19	11558254	11559444	ENSG00000130175
11	65192509	65192559	4.45467	1.38709	+	11	65190245	65213011	ENSG00000245532
19	18707782	18707831	4.45284	2.17743	-	19	18707702	18707859	ENSG00000006016
17	79803826	79803848	4.45284	2.17743	-	17	79803437	79803867	ENSG00000185624
2	216243852	216243864	4.43983	1.45603	-	2	216243853	216247048	ENSG00000115414
17	1675206	1675251	4.43168	2.43599	+	17	1675013	1675369	ENSG00000132386
11	46748159	46748174	4.43168	2.43599	+	11	46748048	46748176	ENSG00000180210
1	55505652	55505703	4.43168	2.43599	+	1	55505221	55505717	ENSG00000169174
17	80194727	80194745	4.43168	2.43599	+	17	80191563	80195769	ENSG00000141526
17	1679825	1679881	4.42783	2.29022	+	17	1679744	1680036	ENSG00000132386
16	58582477	58582493	4.40912	1.15212	-	16	58582403	58582537	ENSG00000207493
12	9229941	9229984	4.40687	1.08118	-	12	9229942	9230016	ENSG00000175899
19	6678296	6678299	4.39935	1.96007	-	19	6677715	6678341	ENSG00000125730
1	55505560	55505633	4.39935	1.96007	+	1	55505221	55505717	ENSG00000169174
17	2232420	2232485	4.36901	1.62509	-	17	2232413	2232507	ENSG00000212552
17	1670196	1670289	4.36724	1.48256	+	17	1670197	1670288	ENSG00000132386
8	144678486	144678572	4.35536	2.57151	-	8	144678258	144678924	ENSG00000104529
11	46748262	46748274	4.35536	2.57151	+	11	46748261	46748387	ENSG00000180210
4	53579476	53579535	4.35217	1.00165	+	4	53579416	53579537	ENSG00000212588
19	6678382	6678388	4.33124	2.02719	-	19	6678383	6678466	ENSG00000125730
X	118921313	118921360	4.33124	2.02719	-	X	118921244	118921447	ENSG00000198918
10	7759709	7759737	4.33124	2.02719	+	10	7759589	7759751	ENSG00000151655
3	149089608	149089660	4.32781	3.02719	-	3	149086809	149089654	ENSG00000169908
16	2810063	2810110	4.32781	3.02719	+	16	2809570	2810847	ENSG00000167978
1	12023627	12023687	4.32781	3.02719	+	1	12023589	12023693	ENSG00000083444
14	24619447	24619546	4.32781	3.02719	+	14	24619270	24619657	ENSG00000092098
17	49247297	49247373	4.32781	3.02719	+	17	49246744	49247410	ENSG00000243678
19	579500	579550	4.32331	1.93408	+	19	578848	579979	ENSG00000172270
9	116929988	116930034	4.32248	2.38709	+	9	116929969	116931743	ENSG00000196739
3	148917583	148917648	4.31265	2.75654	-	3	148917499	148917818	ENSG00000047457
6	31895847	31895881	4.31265	2.75654	+	6	31895732	31895969	ENSG00000244255
12	9227228	9227273	4.31175	1.22311	-	12	9227156	9227379	ENSG00000175899
2	216251575	216251624	4.30325	0.982643	-	2	216251412	216251681	ENSG00000115414
17	26696527	26696542	4.28685	3.83454	-	17	26696528	26696872	ENSG00000109072
19	55758344	55758414	4.28685	3.83454	-	19	55758245	55758740	ENSG00000105063
19	56599571	56599611	4.28685	3.83454	-	19	56598732	56600461	ENSG00000142409
19	58858881	58858942	4.28685	3.83454	-	19	58858719	58859023	ENSG00000121410
20	62589141	62589188	4.28685	3.83454	-	20	62588055	62591492	ENSG00000196700
2	86850699	86850734	4.28685	3.83454	-	2	86849784	86850989	ENSG00000239305
13	98829038	98829085	4.28685	3.83454	+	13	98828536	98829519	ENSG00000139797
15	101922306	101922341	4.28685	3.83454	-	15	101922297	101922414	ENSG00000140479
12	125296472	125296507	4.28685	3.83454	-	12	125296416	125296511	ENSG00000073060
2	219144769	219144810	4.28685	3.83454	-	2	219144749	219145715	ENSG00000135926
19	4930841	4930870	4.28685	3.83454	+	19	4930728	4930888	ENSG00000034063
3	49045582	49045635	4.28685	3.83454	+	3	49045494	49045831	ENSG00000178252
19	49422441	49422483	4.28685	3.83454	+	19	49421633	49422543	ENSG00000104805
2	170440947	170440993	4.28685	3.83454	+	2	170440850	170441007	ENSG00000138398
1	183095307	183095356	4.28685	3.83454	+	1	183095255	183095397	ENSG00000135862
19	18707536	18707588	4.27466	2.10872	-	19	18707432	18707600	ENSG00000006016
16	31102372	31102416	4.25243	3.31997	-	16	31102163	31102663	ENSG00000167397
11	60658477	60658547	4.25243	3.31997	-	11	60658202	60658735	ENSG00000110107
11	118922800	118922869	4.25243	3.31997	-	11	118922802	118922884	ENSG00000149428
11	118925930	118925976	4.25243	3.31997	-	11	118925696	118926130	ENSG00000149428
1	155532247	155532310	4.25243	3.31997	-	1	155531944	155532484	ENSG00000116539
17	79964085	79964091	4.25243	3.31997	+	17	79962221	79967067	ENSG00000169696
9	96051235	96051325	4.25243	3.31997	+	9	96051070	96051902	ENSG00000165238
1	155532247	155532310	4.25243	3.31997	-	1	155531821	155533775	ENSG00000235919
19	2040135	2040176	4.24352	4.57151	-	19	2037470	2041206	ENSG00000099875
20	3175964	3175981	4.24352	4.57151	-	20	3175877	3175999	ENSG00000198171
4	3533836	3533882	4.24352	4.57151	-	4	3533710	3533876	ENSG00000163956
19	36297511	36297565	4.24352	4.57151	-	19	36297332	36298023	ENSG00000250799
9	37592516	37592568	4.24352	4.57151	-	9	37592250	37592639	ENSG00000175768
6	41691414	41691459	4.24352	4.57151	-	6	41691199	41691464	ENSG00000112561
21	46194405	46194445	4.24352	4.57151	-	21	46193462	46195351	ENSG00000184787
21	47629525	47629546	4.24352	4.57151	-	21	47629468	47629539	ENSG00000160285
12	48386693	48386715	4.24352	4.57151	-	12	48386661	48386714	ENSG00000139219
20	55933778	55933812	4.24352	4.57151	-	20	55933496	55934878	ENSG00000256222
14	74755327	74755380	4.24352	4.57151	-	14	74754513	74756656	ENSG00000119688
14	78174221	78174267	4.24352	4.57151	-	14	78174165	78174363	ENSG00000100601
5	121413560	121413610	4.24352	4.57151	-	5	121413050	121413980	ENSG00000113083
12	124017951	124017999	4.24352	4.57151	-	12	124017721	124018265	ENSG00000188026
6	167358314	167358324	4.24352	4.57151	-	6	167357853	167359332	ENSG00000197146
3	194182873	194182923	4.24352	4.57151	-	3	194182869	194182965	ENSG00000133657
11	20139908	20139953	4.24352	4.57151	+	11	20139679	20143144	ENSG00000166833
22	32009340	32009388	4.24352	4.57151	+	22	32009340	32009516	ENSG00000198089
20	33508781	33508822	4.24352	4.57151	+	20	33508752	33508942	ENSG00000131069
15	50647668	50647710	4.24352	4.57151	+	15	50647525	50648129	ENSG00000244879
19	50902290	50902311	4.24352	4.57151	+	19	50902105	50902310	ENSG00000062822
19	50902627	50902654	4.24352	4.57151	+	19	50902628	50902741	ENSG00000062822
7	72350417	72350453	4.24352	4.57151	+	7	72349936	72350456	ENSG00000196313
6	88210295	88210345	4.24352	4.57151	+	6	88210226	88210385	ENSG00000164414
1	109289387	109289407	4.24352	4.57151	+	1	109289296	109289408	ENSG00000116266
12	123461852	123461904	4.24352	4.57151	+	12	123461418	123463116	ENSG00000111325
9	140710012	140710053	4.24352	4.57151	+	9	140709788	140710514	ENSG00000181090
17	76973277	76973295	4.23545	2.51262	-	17	76972907	76973298	ENSG00000108679
1	116931312	116931379	4.23545	2.51262	+	1	116931260	116931394	ENSG00000163399
17	38183808	38183876	4.23418	2.21005	-	17	38183795	38183898	ENSG00000238793
14	101200855	101200893	4.21703	2.33978	+	14	101200486	101201539	ENSG00000185559
5	176525006	176525060	4.18903	2.07555	+	5	176524528	176525145	ENSG00000160867
16	88713508	88713559	4.17731	2.68254	-	16	88711150	88713583	ENSG00000051523
17	79964134	79964136	4.17731	2.68254	+	17	79962221	79967067	ENSG00000169696
9	33952782	33952806	4.16794	2.92765	-	9	33952767	33952848	ENSG00000238886
19	805698	805749	4.16794	2.92765	+	19	804829	808762	ENSG00000011304
9	127998874	127998932	4.15292	1.52969	-	9	127997132	127999433	ENSG00000044574
16	30080942	30080995	4.15292	1.52969	+	16	30080583	30080994	ENSG00000149925
12	9254053	9254082	4.13851	1.48091	-	12	9254043	9254270	ENSG00000175899
19	51302700	51302775	4.13137	0.875607	-	19	51302699	51302789	ENSG00000221241
4	1976376	1976492	4.1205	1.32819	+	4	1976363	1976487	ENSG00000249784
17	79910784	79910813	4.12039	2.45603	-	17	79910388	79911143	ENSG00000185269
1	957595	957648	4.12039	2.45603	+	1	957581	957842	ENSG00000188157
9	124094713	124094774	4.12039	2.45603	+	9	124094712	124095121	ENSG00000148180
5	179146668	179146720	4.12039	2.45603	+	5	179146669	179146782	ENSG00000127022
10	98346674	98346768	4.11515	2.29398	-	10	98346491	98346809	ENSG00000077147
12	9227167	9227179	4.09583	1.94146	-	12	9227156	9227379	ENSG00000175899
11	102323375	102323483	4.09466	1.56776	-	11	102323255	102323775	ENSG00000152558
11	65195535	65195574	4.09466	1.56776	+	11	65190245	65213011	ENSG00000245532
12	49061281	49061328	4.06987	1.51262	-	12	49061240	49061376	ENSG00000207313
11	118923457	118923522	4.06394	3.18247	-	11	118923007	118924948	ENSG00000149428
12	57595638	57595689	4.06394	3.18247	+	12	57595563	57595730	ENSG00000123384
11	62653052	62653081	4.06394	3.18247	+	11	62652649	62653080	ENSG00000168003
17	80187127	80187135	4.06394	3.18247	+	17	80186908	80189802	ENSG00000141526
9	117052368	117052385	4.06394	3.18247	+	9	117052338	117052391	ENSG00000196739
X	118557769	118557807	4.06394	3.18247	+	X	118557705	118557868	ENSG00000207175
5	135394805	135394874	4.06394	3.18247	+	5	135394456	135394903	ENSG00000120708
16	1371126	1371166	4.05933	5.83454	+	16	1367892	1371912	ENSG00000261505
19	1815281	1815324	4.05933	5.83454	+	19	1815248	1816568	ENSG00000079313
19	4103100	4103137	4.05933	5.83454	-	19	4102374	4103211	ENSG00000126934
17	17723057	17723086	4.05933	5.83454	-	17	17722852	17724178	ENSG00000072310
4	39319684	39319727	4.05933	5.83454	-	4	39319484	39319690	ENSG00000035928
22	40807078	40807113	4.05933	5.83454	-	22	40806285	40807911	ENSG00000196588
11	61571407	61571441	4.05933	5.83454	-	11	61571142	61572152	ENSG00000149485
17	61781514	61781523	4.05933	5.83454	-	17	61780192	61783884	ENSG00000266173
17	61781523	61781554	4.05933	5.83454	-	17	61780192	61783884	ENSG00000266173
15	73052779	73052817	4.05933	5.83454	-	15	73052564	73052868	ENSG00000159322
13	77900799	77900820	4.05933	5.83454	-	13	77900609	77901185	ENSG00000005810
4	78740400	78740445	4.05933	5.83454	-	4	78740387	78740544	ENSG00000138767
11	94965533	94965537	4.05933	5.83454	+	11	94965321	94965705	ENSG00000149212
11	94965537	94965551	4.05933	5.83454	+	11	94965321	94965705	ENSG00000149212
9	99180080	99180118	4.05933	5.83454	-	9	99179895	99180611	ENSG00000165244
10	100193659	100193703	4.05933	5.83454	-	10	100193697	100193848	ENSG00000107521
8	101154092	101154100	4.05933	5.83454	-	8	101152911	101154396	ENSG00000156509
8	101154100	101154127	4.05933	5.83454	-	8	101152911	101154396	ENSG00000156509
11	102319845	102319868	4.05933	5.83454	-	11	102319846	102320183	ENSG00000152558
14	105714200	105714237	4.05933	5.83454	-	14	105713408	105715248	ENSG00000185024
9	123169451	123169488	4.05933	5.83454	-	9	123168424	123170746	ENSG00000136861
8	124192694	124192729	4.05933	5.83454	-	8	124192551	124192765	ENSG00000221461
7	127950924	127950965	4.05933	5.83454	-	7	127937738	127950984	ENSG00000106344
X	154009524	154009534	4.05933	5.83454	-	X	154009514	154009871	ENSG00000130830
X	154009534	154009565	4.05933	5.83454	-	X	154009514	154009871	ENSG00000130830
2	164467855	164467896	4.05933	5.83454	-	2	164459121	164468316	ENSG00000182263
1	238108330	238108357	4.05933	5.83454	-	1	238107024	238108575	ENSG00000270188
11	280583	280603	4.05933	5.83454	+	11	280084	281839	ENSG00000174885
11	609238	609272	4.05933	5.83454	+	11	607066	609720	ENSG00000070047
5	893012	893049	4.05933	5.83454	+	5	892758	893205	ENSG00000071539
16	1371126	1371166	4.05933	5.83454	+	16	1370439	1371777	ENSG00000103275
19	1815281	1815324	4.05933	5.83454	+	19	1815248	1815585	ENSG00000267007
7	3341440	3341469	4.05933	5.83454	+	7	3341080	3341516	ENSG00000146555
4	3433469	3433513	4.05933	5.83454	+	4	3432134	3433977	ENSG00000159788
11	14665374	14665404	4.05933	5.83454	+	11	14665269	14666599	ENSG00000152270
14	23947908	23947943	4.05933	5.83454	+	14	23946409	23948032	ENSG00000129460
10	24544354	24544394	4.05933	5.83454	+	10	24544257	24544525	ENSG00000120549
12	31254487	31254531	4.05933	5.83454	+	12	31254447	31254916	ENSG00000013573
6	31966954	31966968	4.05933	5.83454	+	6	31966782	31967496	ENSG00000244731
6	31967082	31967085	4.05933	5.83454	+	6	31966782	31967496	ENSG00000244731
6	31967085	31967101	4.05933	5.83454	+	6	31966782	31967496	ENSG00000244731
3	45441782	45441816	4.05933	5.83454	+	3	45441737	45441865	ENSG00000011376
3	50295518	50295561	4.05933	5.83454	+	3	50294932	50295598	ENSG00000114353
5	56180641	56180643	4.05933	5.83454	+	5	56180491	56180653	ENSG00000095015
5	56180643	56180653	4.05933	5.83454	+	5	56180491	56180653	ENSG00000095015
5	56181759	56181765	4.05933	5.83454	+	5	56181759	56181890	ENSG00000095015
20	57020893	57020936	4.05933	5.83454	+	20	57019133	57026157	ENSG00000124164
11	64973809	64973842	4.05933	5.83454	+	11	64973728	64974145	ENSG00000014216
17	79981565	79981617	4.05933	5.83454	+	17	79981178	79981739	ENSG00000169683
17	79991686	79991725	4.05933	5.83454	+	17	79991575	79992080	ENSG00000169750
16	89980462	89980497	4.05933	5.83454	+	16	89979640	89981576	ENSG00000258839
7	99048447	99048454	4.05933	5.83454	-	7	99048087	99048702	ENSG00000160917
7	99048454	99048477	4.05933	5.83454	-	7	99048087	99048702	ENSG00000160917
14	105182031	105182073	4.05933	5.83454	+	14	105182062	105182354	ENSG00000203485
10	122665962	122665999	4.05933	5.83454	+	10	122665388	122666367	ENSG00000120008
8	124192694	124192729	4.05933	5.83454	-	8	124192582	124192959	ENSG00000147689
9	130579544	130579577	4.05933	5.83454	+	9	130578345	130579622	ENSG00000225032
2	131414634	131414667	4.05933	5.83454	+	2	131414122	131415664	ENSG00000222038
1	202781211	202781255	4.05933	5.83454	+	1	202781151	202781284	ENSG00000228288
2	239360803	239360845	4.05933	5.83454	+	2	239355025	239360891	ENSG00000065802
12	9243831	9243866	4.05686	1.3167	-	12	9243797	9244025	ENSG00000175899
17	7010549	7010571	4.04842	2.61215	-	17	7010550	7010636	ENSG00000161944
19	18499484	18499522	4.04842	2.61215	+	19	18499096	18499986	ENSG00000130513
11	10529898	10529931	4.04287	3.61215	-	11	10529434	10530723	ENSG00000255823
22	39136362	39136437	4.04287	3.61215	-	22	39136272	39137055	ENSG00000100242
17	39968092	39968141	4.04287	3.61215	-	17	39967706	39968451	ENSG00000141696
11	62302491	62302559	4.04287	3.61215	-	11	62302475	62302662	ENSG00000124942
11	64084809	64084849	4.04287	3.61215	-	11	64083932	64085556	ENSG00000173113
17	72744889	72744897	4.04287	3.61215	+	17	72744712	72745051	ENSG00000266036
5	73936471	73936520	4.04287	3.61215	-	5	73936132	73937249	ENSG00000171617
5	172755208	172755266	4.04287	3.61215	-	5	172755046	172756506	ENSG00000113739
4	3447350	3447402	4.04287	3.61215	+	4	3446992	3447623	ENSG00000109758
16	22339951	22339989	4.04287	3.61215	+	16	22337082	22340412	ENSG00000058600
6	31996279	31996315	4.04287	3.61215	+	6	31996234	31996309	ENSG00000224389
19	42788727	42788794	4.04287	3.61215	+	19	42788172	42788923	ENSG00000079432
16	57220323	57220368	4.04287	3.61215	+	16	57220193	57220962	ENSG00000159579
17	72744889	72744897	4.04287	3.61215	+	17	72744752	72745426	ENSG00000264624
1	112162721	112162775	4.04287	3.61215	+	1	112162769	112162969	ENSG00000116473
2	219677668	219677710	4.04287	3.61215	+	2	219676945	219677819	ENSG00000135929
14	95053733	95053823	4.03475	1.83454	+	14	95053683	95054318	ENSG00000188488
19	1272340	1272414	4.01755	2.83454	+	19	1270273	1274879	ENSG00000099622
20	57467435	57467480	4.01755	2.83454	+	20	57467388	57467561	ENSG00000087460
17	7076841	7076869	4.00979	2.40158	-	17	7076750	7077386	ENSG00000141505
12	46766181	46766262	4.00979	2.40158	-	12	46766104	46766229	ENSG00000134294
17	79913328	79913350	4.00979	2.40158	-	17	79913273	79913420	ENSG00000185269
9	128001224	128001259	4.00979	2.40158	-	9	128001220	128001610	ENSG00000044574
22	29687540	29687609	4.00979	2.40158	+	22	29684595	29688158	ENSG00000182944
19	57351946	57352035	3.98864	1.49574	-	19	57351950	57352097	ENSG00000198300
11	65193877	65193922	3.98864	1.49574	+	11	65190245	65213011	ENSG00000245532
1	8926351	8926401	3.96457	2.09758	-	1	8926338	8926560	ENSG00000074800
12	9221340	9221345	3.96457	2.09758	-	12	9221336	9221674	ENSG00000175899
7	2702262	2702289	3.96457	2.09758	+	7	2701302	2704436	ENSG00000136295
11	65212921	65212948	3.96126	0.820998	+	11	65190245	65213011	ENSG00000245532
4	53579420	53579476	3.95735	1.03326	+	4	53579416	53579537	ENSG00000212588
17	1673195	1673279	3.95343	1.59169	+	17	1672966	1673344	ENSG00000132386
2	216288130	216288158	3.94715	1.14205	-	2	216288073	216288249	ENSG00000115414
4	74279223	74279242	3.93438	1.04605	+	4	74278974	74279351	ENSG00000163631
8	11702592	11702638	3.92555	2.54504	-	8	11700033	11702731	ENSG00000164733
16	29818839	29818928	3.92555	2.54504	+	16	29818552	29819053	ENSG00000259952
20	60893647	60893708	3.92555	2.54504	-	20	60893510	60893706	ENSG00000130702
16	29818839	29818928	3.92555	2.54504	+	16	29818299	29819206	ENSG00000103495
4	166300270	166300316	3.92555	2.54504	+	4	166300094	166300680	ENSG00000109472
17	79915683	79915711	3.92154	2.20651	-	17	79915682	79915784	ENSG00000185269
11	504483	504529	3.91542	4.15647	-	11	504427	504552	ENSG00000023191
19	1010120	1010156	3.91542	4.15647	-	19	1009647	1011797	ENSG00000182087
6	11213516	11213565	3.91542	4.15647	-	6	11213514	11213960	ENSG00000111859
21	47742514	47742558	3.91542	4.15647	-	21	47742553	47743789	ENSG00000160298
19	50165168	50165211	3.91542	4.15647	-	19	50164707	50165586	ENSG00000126456
12	54106493	54106536	3.91542	4.15647	-	12	54104903	54106990	ENSG00000012822
11	57076042	57076092	3.91542	4.15647	-	11	57075869	57078030	ENSG00000149115
11	96122964	96123013	3.91542	4.15647	-	11	96123008	96123087	ENSG00000149231
7	100283624	100283672	3.91542	4.15647	-	7	100283597	100284056	ENSG00000146830
8	145681245	145681304	3.91542	4.15647	-	8	145678605	145683311	ENSG00000187954
1	178694674	178694732	3.91542	4.15647	+	1	178693441	178695420	ENSG00000273062
1	976254	976257	3.91542	4.15647	+	1	976045	976260	ENSG00000188157
1	984810	984829	3.91542	4.15647	+	1	984616	984831	ENSG00000188157
1	2326941	2326986	3.91542	4.15647	+	1	2325444	2327806	ENSG00000157916
12	7269188	7269240	3.91542	4.15647	+	12	7267982	7271273	ENSG00000205885
12	7295852	7295896	3.91542	4.15647	+	12	7295734	7295907	ENSG00000139182
19	11352391	11352432	3.91542	4.15647	+	19	11352336	11352619	ENSG00000130173
17	40998123	40998176	3.91542	4.15647	+	17	40996617	40998231	ENSG00000131480
14	90864304	90864350	3.91542	4.15647	+	14	90864276	90866775	ENSG00000198668
7	111928974	111929007	3.91542	4.15647	+	7	111926928	111929034	ENSG00000198839
9	125832661	125832704	3.91542	4.15647	+	9	125832629	125832703	ENSG00000011454
1	228334444	228334486	3.91542	4.15647	+	1	228332598	228334653	ENSG00000143774
3	149095351	149095402	3.90344	2.34912	-	3	149095158	149095652	ENSG00000169908
17	79801298	79801348	3.89746	1.22968	-	17	79801035	79801968	ENSG00000185624
20	34219487	34219500	3.88975	3.05694	-	20	34219414	34219500	ENSG00000214078
16	55866915	55866939	3.88975	3.05694	-	16	55866916	55867249	ENSG00000198848
11	118917273	118917306	3.88975	3.05694	-	11	118917274	118917514	ENSG00000149428
11	118918678	118918742	3.88975	3.05694	-	11	118918659	118918818	ENSG00000149428
19	2271095	2271179	3.88975	3.05694	+	19	2270290	2273487	ENSG00000104904
17	7126164	7126217	3.88975	3.05694	+	17	7125959	7126556	ENSG00000072778
19	11553271	11553313	3.88975	3.05694	+	19	11553201	11553330	ENSG00000130175
17	79687871	79687917	3.88975	3.05694	+	17	79687006	79688042	ENSG00000183048
11	10530467	10530527	3.8886	1.17743	-	11	10529434	10530723	ENSG00000255823
2	216256460	216256500	3.88233	0.883454	-	2	216256355	216258444	ENSG00000115414
17	7082337	7082362	3.87582	2.74708	-	17	7080300	7082883	ENSG00000141505
20	60902407	60902451	3.87582	2.74708	-	20	60902289	60902462	ENSG00000130702
3	148917519	148917583	3.87582	2.74708	-	3	148917499	148917818	ENSG00000047457
11	709706	709753	3.87582	2.74708	+	11	709553	710486	ENSG00000177106
17	42428133	42428169	3.87582	2.74708	+	17	42428059	42428168	ENSG00000030582
3	50313961	50314010	3.87582	2.74708	+	3	50313136	50314977	ENSG00000012171
20	61467623	61467669	3.87582	2.74708	+	20	61467273	61468011	ENSG00000092758
11	65197428	65197498	3.83171	1.08322	+	11	65190245	65213011	ENSG00000245532
1	8925515	8925541	3.82915	2.16469	-	1	8925344	8925541	ENSG00000074800
17	80043362	80043385	3.82915	2.16469	-	17	80043358	80043747	ENSG00000169710
17	80194670	80194700	3.82915	2.16469	+	17	80191563	80195769	ENSG00000141526
1	45241536	45241612	3.82895	0.719067	+	1	45241308	45241812	ENSG00000142937
3	15901146	15901199	3.82478	3.41951	-	3	15900884	15901278	ENSG00000206560
16	29899020	29899069	3.82478	3.41951	-	16	29898970	29899138	ENSG00000174938
22	50714070	50714105	3.82478	3.41951	-	22	50713408	50714237	ENSG00000196576
22	36661762	36661817	3.82478	3.41951	+	22	36661197	36663576	ENSG00000100342
19	49416386	49416440	3.82478	3.41951	+	19	49416268	49416453	ENSG00000104805
22	50714070	50714105	3.82478	3.41951	-	22	50714103	50714237	ENSG00000268427
2	165697261	165697311	3.82478	3.41951	-	2	165697259	165697332	ENSG00000233255
2	21247901	21247947	3.80967	1.02719	-	2	21247805	21247996	ENSG00000084674
19	42759186	42759238	3.80799	2.48091	-	19	42759130	42759309	ENSG00000105722
17	80044351	80044366	3.80799	2.48091	-	17	80044130	80044434	ENSG00000169710
7	148701268	148701304	3.80799	2.48091	-	7	148700154	148701301	ENSG00000155660
14	95080798	95080864	3.80618	1.33629	+	14	95079684	95081421	ENSG00000196136
14	95999765	95999783	3.80173	0.953189	-	14	95999692	95999966	ENSG00000252481
20	35812733	35812767	3.79697	2.02719	+	20	35812583	35812776	ENSG00000118705
9	136242841	136242913	3.7921	1.92027	-	9	136242793	136242970	ENSG00000148248
11	61633319	61633402	3.7921	1.92027	+	11	61633110	61634826	ENSG00000134824
11	65212297	65212372	3.78447	0.842078	+	11	65190245	65213011	ENSG00000245532
2	21266392	21266425	3.77392	0.890121	-	2	21266385	21266423	ENSG00000084674
11	65268003	65268114	3.74338	0.664619	+	11	65265233	65273940	ENSG00000251562
6	7899857	7899899	3.74184	2.66462	-	6	7899809	7900475	ENSG00000239264
19	11200235	11200294	3.74184	2.66462	+	19	11200038	11200291	ENSG00000130164
22	33197852	33197884	3.74184	2.66462	+	22	33197687	33198108	ENSG00000100234
2	61413149	61413240	3.74184	2.66462	+	2	61412637	61418338	ENSG00000173209
X	152913692	152913735	3.74184	2.66462	+	X	152913373	152913780	ENSG00000130829
6	29910544	29910613	3.73731	1.80901	+	6	29909852	29910844	ENSG00000227766
15	44038782	44038851	3.73731	1.80901	+	15	44038729	44039292	ENSG00000205771
6	29910544	29910613	3.73731	1.80901	+	6	29910534	29911320	ENSG00000206503
15	44038782	44038851	3.73731	1.80901	+	15	44038590	44038904	ENSG00000167004
14	95056488	95056582	3.73731	1.80901	+	14	95056378	95057233	ENSG00000188488
2	20550445	20550491	3.72793	2.94146	-	2	20550358	20550463	ENSG00000055917
16	23160210	23160286	3.72793	2.94146	-	16	23159959	23160591	ENSG00000103404
8	134250100	134250163	3.72793	2.94146	-	8	134249414	134253770	ENSG00000104419
8	144679297	144679331	3.72793	2.94146	-	8	144679025	144679914	ENSG00000104529
6	167358944	167359000	3.72793	2.94146	-	6	167357853	167359332	ENSG00000197146
9	711981	712041	3.72793	2.94146	+	9	710804	713464	ENSG00000107104
14	39650072	39650091	3.72793	2.94146	+	14	39649707	39652422	ENSG00000100941
3	52836779	52836823	3.72793	2.94146	+	3	52836683	52836822	ENSG00000162267
12	57588767	57588778	3.72793	2.94146	+	12	57588768	57588884	ENSG00000123384
12	57592053	57592098	3.72793	2.94146	+	12	57591939	57592126	ENSG00000123384
2	101869590	101869639	3.72793	2.94146	+	2	101869264	101869940	ENSG00000158435
9	117086307	117086360	3.72793	2.94146	+	9	117086298	117086584	ENSG00000229314
5	135382548	135382617	3.72793	2.94146	+	5	135381434	135385496	ENSG00000120708
2	242255690	242255755	3.72793	2.94146	+	2	242255418	242255990	ENSG00000168385
1	203698752	203698811	3.72221	1.5975	+	1	203698709	203698833	ENSG00000221643
11	2683790	2683839	3.70224	2.24958	-	11	2629558	2721224	ENSG00000269821
19	13051453	13051469	3.70224	2.24958	+	19	13051355	13051468	ENSG00000179218
12	9252067	9252084	3.68104	1.43015	-	12	9251977	9252119	ENSG00000175899
20	61594395	61594437	3.6704	1.78392	+	20	61593976	61594721	ENSG00000101194
2	216259249	216259273	3.66204	0.908545	-	2	216259251	216259442	ENSG00000115414
11	2160105	2160234	3.65371	0.470853	-	11	2159459	2160619	ENSG00000167244
12	9225248	9225262	3.64647	1.86256	-	12	9225249	9225467	ENSG00000175899
6	31504184	31504206	3.64647	1.86256	-	6	31504151	31504226	ENSG00000201785
17	79803493	79803523	3.64647	1.86256	-	17	79803437	79803867	ENSG00000185624
11	497989	498032	3.63884	3.83454	-	11	497971	498141	ENSG00000023191
16	4855140	4855180	3.63884	3.83454	-	16	4853204	4855311	ENSG00000140632
16	8942541	8942577	3.63884	3.83454	+	16	8942493	8942581	ENSG00000260350
17	16118727	16118776	3.63884	3.83454	-	17	16118676	16118863	ENSG00000141027
1	19561636	19561686	3.63884	3.83454	-	1	19561624	19561746	ENSG00000127463
7	32931274	32931320	3.63884	3.83454	-	7	32931148	32931509	ENSG00000170852
22	39135884	39135932	3.63884	3.83454	-	22	39135727	39135948	ENSG00000100242
19	40331100	40331148	3.63884	3.83454	-	19	40331054	40331155	ENSG00000105202
9	136279969	136280018	3.63884	3.83454	-	9	136279785	136280131	ENSG00000148300
8	145639133	145639143	3.63884	3.83454	-	8	145639134	145639265	ENSG00000147804
16	4433134	4433185	3.63884	3.83454	+	16	4430870	4433529	ENSG00000168140
12	7295597	7295623	3.63884	3.83454	+	12	7295465	7295622	ENSG00000139182
16	8942541	8942577	3.63884	3.83454	+	16	8941581	8943512	ENSG00000140650
19	11560257	11560289	3.63884	3.83454	+	19	11560081	11560802	ENSG00000130175
16	15501925	15501978	3.63884	3.83454	+	16	15501790	15507125	ENSG00000156968
8	17400954	17401001	3.63884	3.83454	+	8	17400827	17401224	ENSG00000003989
7	30324465	30324508	3.63884	3.83454	+	7	30323923	30325442	ENSG00000180233
3	52834979	52834999	3.63884	3.83454	+	3	52834981	52835162	ENSG00000162267
3	52841065	52841102	3.63884	3.83454	+	3	52840917	52841121	ENSG00000162267
11	61109132	61109171	3.63884	3.83454	+	11	61109147	61109384	ENSG00000149476
20	62564315	62564346	3.63884	3.83454	+	20	62562818	62567384	ENSG00000101152
11	121348877	121348918	3.63884	3.83454	+	11	121348827	121348952	ENSG00000137642
9	133470859	133470900	3.63884	3.83454	+	9	133470870	133470975	ENSG00000107164
8	145066187	145066235	3.63884	3.83454	+	8	145065368	145066541	ENSG00000178719
7	150070077	150070130	3.63884	3.83454	+	7	150068253	150071133	ENSG00000214022
2	239356816	239356859	3.63884	3.83454	+	2	239355025	239360891	ENSG00000065802
2	216237056	216237080	3.63852	1.1341	-	2	216236587	216237205	ENSG00000115414
20	34252683	34252738	3.63846	1.96007	-	20	34252281	34252878	ENSG00000214078
18	51748653	51748681	3.63846	1.96007	-	18	51748654	51748782	ENSG00000207233
2	216299540	216299543	3.63218	1.57581	-	2	216299419	216299547	ENSG00000115414
3	49169990	49170044	3.62764	3.24958	-	3	49169924	49170096	ENSG00000172037
15	90333727	90333763	3.62764	3.24958	-	15	90333691	90333772	ENSG00000166825
1	109893585	109893629	3.62764	3.24958	-	1	109893551	109893624	ENSG00000134243
8	134251057	134251095	3.62764	3.24958	-	8	134249414	134253770	ENSG00000104419
5	149792184	149792237	3.62764	3.24958	-	5	149792188	149792492	ENSG00000019582
19	805886	805929	3.62764	3.24958	+	19	804829	808762	ENSG00000011304
7	7222242	7222295	3.62764	3.24958	+	7	7222178	7222451	ENSG00000106392
6	7562908	7562962	3.62764	3.24958	+	6	7562885	7563013	ENSG00000096696
16	22019509	22019554	3.62764	3.24958	+	16	22019530	22019728	ENSG00000185716
16	30077107	30077136	3.62764	3.24958	+	16	30076469	30077248	ENSG00000149925
5	34192490	34192538	3.62764	3.24958	-	5	34190161	34193758	ENSG00000215156
1	44063650	44063672	3.62764	3.24958	+	1	44063419	44063724	ENSG00000142949
3	49052833	49052877	3.62764	3.24958	+	3	49052258	49053386	ENSG00000178252
12	57566990	57567027	3.62764	3.24958	+	12	57566951	57567133	ENSG00000123384
11	66384733	66384771	3.62764	3.24958	+	11	66384600	66385021	ENSG00000239306
14	101198391	101198393	3.62764	3.24958	+	14	101198379	101198520	ENSG00000185559
7	127484463	127484468	3.62764	3.24958	+	7	127484377	127484477	ENSG00000197157
2	128848914	128848985	3.62764	3.24958	+	2	128848774	128849170	ENSG00000136731
6	155054846	155054897	3.62764	3.24958	+	6	155054459	155055064	ENSG00000213079
6	31903711	31903801	3.61475	2.58662	+	6	31903700	31905236	ENSG00000166278
17	1655980	1656011	3.60695	2.20228	+	17	1655880	1656084	ENSG00000167711
5	1063066	1063088	3.60555	4.83454	-	5	1063011	1063089	ENSG00000263834
19	2426664	2426697	3.60555	4.83454	-	19	2425622	2427044	ENSG00000099800
7	2802575	2802623	3.60555	4.83454	-	7	2802226	2802961	ENSG00000146535
19	5231469	5231504	3.60555	4.83454	-	19	5231321	5231626	ENSG00000105426
18	12657829	12657835	3.60555	4.83454	-	18	12657529	12658133	ENSG00000134278
18	12657835	12657857	3.60555	4.83454	-	18	12657529	12658133	ENSG00000134278
10	13688148	13688189	3.60555	4.83454	+	10	13685706	13689035	ENSG00000151474
10	22292282	22292320	3.60555	4.83454	-	10	22292142	22292698	ENSG00000136770
14	24709140	24709170	3.60555	4.83454	-	14	24708849	24710081	ENSG00000092330
16	25026515	25026559	3.60555	4.83454	-	16	25026530	25026675	ENSG00000140750
17	26940646	26940688	3.60555	4.83454	-	17	26940458	26940838	ENSG00000167524
16	29908235	29908280	3.60555	4.83454	-	16	29908143	29908442	ENSG00000174938
14	35253107	35253136	3.60555	4.83454	-	14	35252968	35253133	ENSG00000198604
17	36862491	36862534	3.60555	4.83454	+	17	36862307	36862514	ENSG00000266040
10	38146874	38146916	3.60555	4.83454	-	10	38146693	38147034	ENSG00000198105
17	40342250	40342291	3.60555	4.83454	-	17	40341961	40342775	ENSG00000167925
22	41924185	41924219	3.60555	4.83454	-	22	41921808	41925340	ENSG00000100413
21	47629519	47629525	3.60555	4.83454	-	21	47629468	47629539	ENSG00000160285
22	50682530	50682567	3.60555	4.83454	-	22	50682148	50683421	ENSG00000128159
22	50725587	50725617	3.60555	4.83454	-	22	50725540	50725693	ENSG00000196576
17	56429854	56429874	3.60555	4.83454	-	17	56429861	56432347	ENSG00000108375
19	58220358	58220369	3.60555	4.83454	+	19	58220307	58220579	ENSG00000179909
11	65382690	65382727	3.60555	4.83454	-	11	65375112	65382853	ENSG00000173327
14	69261262	69261304	3.60555	4.83454	-	14	69259599	69261453	ENSG00000185650
17	73837169	73837211	3.60555	4.83454	-	17	73837038	73837237	ENSG00000092929
17	77769039	77769084	3.60555	4.83454	-	17	77765931	77769357	ENSG00000141570
17	79859843	79859881	3.60555	4.83454	-	17	79858841	79862820	ENSG00000185813
9	93868880	93868924	3.60555	4.83454	-	9	93868747	93868953	ENSG00000230537
15	101866658	101866679	3.60555	4.83454	-	15	101866582	101866684	ENSG00000140479
13	111567147	111567161	3.60555	4.83454	-	13	111567072	111567416	ENSG00000088448
12	120572440	120572479	3.60555	4.83454	-	12	120572337	120572530	ENSG00000089154
8	134254136	134254162	3.60555	4.83454	-	8	134254117	134254317	ENSG00000104419
8	134309132	134309139	3.60555	4.83454	-	8	134308980	134309829	ENSG00000104419
9	139938499	139938540	3.60555	4.83454	-	9	139937322	139938544	ENSG00000107281
8	144946775	144946812	3.60555	4.83454	-	8	144939497	144947466	ENSG00000227184
8	145640684	145640711	3.60555	4.83454	-	8	145640611	145640803	ENSG00000147804
8	145979896	145979938	3.60555	4.83454	-	8	145979577	145981802	ENSG00000198169
6	167345019	167345030	3.60555	4.83454	-	6	167344532	167346537	ENSG00000026297
1	169495195	169495231	3.60555	4.83454	-	1	169495139	169495255	ENSG00000198734
2	216878206	216878244	3.60555	4.83454	-	2	216877956	216878346	ENSG00000118242
11	703172	703196	3.60555	4.83454	-	11	702945	704129	ENSG00000177042
16	3070933	3070975	3.60555	4.83454	+	16	3070313	3071320	ENSG00000006327
7	3341293	3341340	3.60555	4.83454	+	7	3341080	3341516	ENSG00000146555
12	7028768	7028798	3.60555	4.83454	+	12	7028730	7028927	ENSG00000111674
3	10865086	10865130	3.60555	4.83454	+	3	10864987	10867183	ENSG00000132164
1	16258796	16258838	3.60555	4.83454	+	1	16254586	16262761	ENSG00000065526
16	20911984	20912025	3.60555	4.83454	+	16	20911988	20912211	ENSG00000102897
22	23653965	23654008	3.60555	4.83454	+	22	23653884	23654105	ENSG00000186716
20	34206448	34206486	3.60555	4.83454	+	20	34206372	34206818	ENSG00000061656
17	34954160	34954195	3.60555	4.83454	+	17	34952727	34957235	ENSG00000108272
9	37436856	37436897	3.60555	4.83454	+	9	37436658	37436987	ENSG00000137106
10	38146874	38146916	3.60555	4.83454	-	10	38146668	38147460	ENSG00000236514
19	42882109	42882149	3.60555	4.83454	+	19	42879659	42882921	ENSG00000105429
8	42911840	42911881	3.60555	4.83454	+	8	42911735	42912450	ENSG00000168522
6	43749879	43749917	3.60555	4.83454	+	6	43746626	43754224	ENSG00000112715
22	45148471	45148498	3.60555	4.83454	+	22	45148438	45148507	ENSG00000241484
19	46506390	46506425	3.60555	4.83454	+	19	46506264	46506801	ENSG00000104983
21	47851904	47851941	3.60555	4.83454	+	21	47851443	47852129	ENSG00000160299
16	53860350	53860387	3.60555	4.83454	+	16	53859776	53860403	ENSG00000140718
19	56154566	56154612	3.60555	4.83454	+	19	56153418	56154835	ENSG00000213015
17	56429854	56429874	3.60555	4.83454	-	17	56429360	56431080	ENSG00000265148
12	56552908	56552916	3.60555	4.83454	+	12	56551945	56555082	ENSG00000092841
3	58140533	58140555	3.60555	4.83454	+	3	58140337	58140655	ENSG00000136068
19	58898865	58898896	3.60555	4.83454	+	19	58898399	58899961	ENSG00000083845
15	63335427	63335461	3.60555	4.83454	+	15	63334831	63336351	ENSG00000140416
1	65614223	65614232	3.60555	4.83454	+	1	65613886	65614235	ENSG00000162433
16	66600068	66600109	3.60555	4.83454	+	16	66599986	66600863	ENSG00000254788
12	70637489	70637524	3.60555	4.83454	+	12	70637494	70638102	ENSG00000111596
11	71949131	71949164	3.60555	4.83454	+	11	71949086	71950149	ENSG00000165458
16	72094576	72094616	3.60555	4.83454	+	16	72094011	72094954	ENSG00000257017
11	72535191	72535228	3.60555	4.83454	+	11	72533367	72535887	ENSG00000168010
17	74540134	74540179	3.60555	4.83454	-	17	74539885	74541458	ENSG00000214140
17	79859843	79859881	3.60555	4.83454	-	17	79855996	79860781	ENSG00000141552
3	88206080	88206120	3.60555	4.83454	+	3	88205171	88207118	ENSG00000179021
16	89291195	89291198	3.60555	4.83454	+	16	89291042	89291210	ENSG00000170100
2	118593903	118593932	3.60555	4.83454	+	2	118593926	118594100	ENSG00000236255
12	125605523	125605560	3.60555	4.83454	+	12	125604404	125609582	ENSG00000081760
9	139992348	139992389	3.60555	4.83454	+	9	139992280	139992389	ENSG00000177239
8	145584079	145584125	3.60555	4.83454	+	8	145583283	145584155	ENSG00000185803
4	150828779	150828799	3.60555	4.83454	+	4	150828712	150828827	ENSG00000202331
11	65212668	65212692	3.60187	1.4595	+	11	65190245	65213011	ENSG00000245532
11	2152093	2152134	3.58971	0.9226	-	11	2150342	2154453	ENSG00000167244
20	60942199	60942243	3.58804	2.36061	-	20	60942005	60942368	ENSG00000130702
16	88724277	88724340	3.58804	2.36061	-	16	88723844	88724437	ENSG00000167508
2	220404134	220404187	3.58804	2.36061	-	2	220403669	220405364	ENSG00000123989
18	55711623	55711674	3.58804	2.36061	+	18	55711599	55711940	ENSG00000049759
7	75611596	75611636	3.58804	2.36061	+	7	75611542	75611640	ENSG00000127948
7	100770451	100770498	3.58804	2.36061	+	7	100770370	100770525	ENSG00000106366
19	1010031	1010075	3.57708	2.83454	-	19	1009647	1011797	ENSG00000182087
1	1152762	1152807	3.57708	2.83454	-	1	1152288	1153184	ENSG00000078808
1	21102039	21102081	3.57708	2.83454	-	1	21101943	21103243	ENSG00000127483
2	85554584	85554626	3.57708	2.83454	-	2	85553631	85554808	ENSG00000152291
13	26828352	26828420	3.57708	2.83454	+	13	26828276	26828906	ENSG00000132964
18	29078122	29078191	3.57708	2.83454	+	18	29078006	29078259	ENSG00000046604
19	49605500	49605512	3.57708	2.83454	+	19	49605371	49607992	ENSG00000104852
3	52837878	52837925	3.57708	2.83454	+	3	52837871	52838750	ENSG00000162267
3	58139167	58139206	3.57708	2.83454	+	3	58139102	58139368	ENSG00000136068
3	133489357	133489367	3.57626	1.83454	+	3	133489352	133489800	ENSG00000091513
3	169482731	169482736	3.56896	2.04605	-	3	169482308	169482848	ENSG00000270141
12	9243796	9243821	3.53244	1.13855	-	12	9243797	9244025	ENSG00000175899
7	148702341	148702379	3.51499	2.15647	-	7	148702233	148702466	ENSG00000155660
11	2685159	2685201	3.49431	2.51262	-	11	2629558	2721224	ENSG00000269821
20	61545540	61545604	3.49431	2.51262	-	20	61545562	61545758	ENSG00000101191
22	21141296	21141356	3.49431	2.51262	+	22	21141163	21142008	ENSG00000099937
16	31199332	31199363	3.49431	2.51262	+	16	31196260	31199678	ENSG00000089280
19	39138488	39138516	3.49431	2.51262	+	19	39138289	39138547	ENSG00000130402
14	101201255	101201272	3.49431	2.51262	+	14	101200486	101201539	ENSG00000185559
19	4543014	4543077	3.48492	2.30403	-	19	4542600	4544541	ENSG00000167680
5	172447732	172447765	3.47743	1.71116	+	5	172447731	172447931	ENSG00000212402
12	8083847	8083897	3.44831	3.09758	-	12	8083841	8084081	ENSG00000059804
20	33932829	33932890	3.44831	3.09758	-	20	33931913	33935075	ENSG00000101019
22	39131795	39131842	3.44831	3.09758	-	22	39130730	39132385	ENSG00000100242
17	40065815	40065858	3.44831	3.09758	-	17	40065763	40065953	ENSG00000131473
22	50945210	50945273	3.44831	3.09758	-	22	50945211	50945679	ENSG00000100258
16	74640890	74640920	3.44831	3.09758	-	16	74640555	74641012	ENSG00000090863
16	88787069	88787118	3.44831	3.09758	-	16	88787024	88787156	ENSG00000103335
5	176778581	176778629	3.44831	3.09758	-	5	176778174	176778853	ENSG00000169223
20	3870151	3870218	3.44831	3.09758	+	20	3869742	3870375	ENSG00000125779
12	6875663	6875696	3.44831	3.09758	+	12	6875541	6875916	ENSG00000159335
19	17688007	17688068	3.44831	3.09758	+	19	17687884	17688080	ENSG00000130309
3	52838510	52838555	3.44831	3.09758	+	3	52837871	52838750	ENSG00000162267
9	116973261	116973266	3.44831	3.09758	+	9	116973262	116973306	ENSG00000196739
X	152959872	152959903	3.44831	3.09758	+	X	152959360	152960088	ENSG00000130821
3	160118564	160118629	3.44831	3.09758	+	3	160117062	160118753	ENSG00000113810
16	2578764	2578804	3.43604	2.73501	+	16	2578237	2581423	ENSG00000162066
16	2806333	2806362	3.43604	2.73501	+	16	2806335	2806607	ENSG00000167978
12	98993423	98993436	3.43604	2.73501	+	12	98993413	98993905	ENSG00000212443
5	179155591	179155608	3.43604	2.73501	+	5	179155592	179157926	ENSG00000127022
14	39650007	39650047	3.4262	2.11208	+	14	39649707	39652422	ENSG00000100941
11	62621394	62621420	3.42183	1.07373	-	11	62621273	62623386	ENSG00000255717
19	13051158	13051194	3.41578	1.86492	+	19	13050867	13051266	ENSG00000179218
17	80039494	80039528	3.40816	1.97205	-	17	80039477	80039719	ENSG00000169710
19	39138376	39138414	3.40816	1.97205	+	19	39138289	39138547	ENSG00000130402
17	70117392	70117468	3.40816	1.97205	+	17	70117161	70117963	ENSG00000125398
14	101201012	101201052	3.40816	1.97205	+	14	101200486	101201539	ENSG00000185559
16	2293169	2293220	3.39968	3.57151	-	16	2292416	2293440	ENSG00000167969
7	5402287	5402307	3.39968	3.57151	-	7	5402281	5402456	ENSG00000182095
19	39307955	39307969	3.39968	3.57151	-	19	39307575	39308215	ENSG00000104823
6	43019904	43019954	3.39968	3.57151	-	6	43019851	43020534	ENSG00000044090
22	51020631	51020680	3.39968	3.57151	-	22	51020036	51021428	ENSG00000100288
13	52026450	52026498	3.39968	3.57151	-	13	52026114	52026468	ENSG00000102786
20	62588393	62588428	3.39968	3.57151	-	20	62588055	62591492	ENSG00000196700
11	118922223	118922268	3.39968	3.57151	-	11	118922150	118922337	ENSG00000149428
8	145541764	145541790	3.39968	3.57151	-	8	145541757	145542229	ENSG00000185000
2	220430053	220430107	3.39968	3.57151	-	2	220429964	220430236	ENSG00000124006
11	377095	377146	3.39968	3.57151	+	11	376421	377327	ENSG00000182272
9	712374	712426	3.39968	3.57151	+	9	710804	713464	ENSG00000107104
1	984945	984949	3.39968	3.57151	+	1	984946	985175	ENSG00000188157
16	14742383	14742429	3.39968	3.57151	+	16	14742245	14742449	ENSG00000103429
17	30707228	30707271	3.39968	3.57151	+	17	30696618	30708905	ENSG00000010244
22	41755520	41755553	3.39968	3.57151	+	22	41753181	41756151	ENSG00000100403
6	43100303	43100336	3.39968	3.57151	+	6	43100159	43101459	ENSG00000112655
3	49568258	49568307	3.39968	3.57151	+	3	49568230	49573048	ENSG00000173402
3	52834667	52834680	3.39968	3.57151	+	3	52834402	52834679	ENSG00000162267
2	70056925	70056967	3.39968	3.57151	+	2	70056774	70057284	ENSG00000087338
17	73488127	73488179	3.39968	3.57151	+	17	73487772	73489674	ENSG00000177728
2	85824567	85824613	3.39968	3.57151	+	2	85823642	85824736	ENSG00000168894
7	100773701	100773730	3.39968	3.57151	+	7	100773702	100773935	ENSG00000106366
11	121323191	121323232	3.39968	3.57151	+	11	121322912	121323325	ENSG00000137642
12	132510239	132510293	3.39968	3.57151	+	12	132510191	132510349	ENSG00000183495
7	150067406	150067452	3.39968	3.57151	+	7	150066469	150067691	ENSG00000214022
5	179248510	179248558	3.39968	3.57151	+	5	179248551	179248707	ENSG00000161011
2	219679765	219679785	3.39968	3.57151	+	2	219679634	219680016	ENSG00000135929
14	24110999	24111108	3.39882	1.36742	+	14	24109003	24114848	ENSG00000100867
20	17602583	17602588	3.38584	2.24958	-	20	17602500	17602592	ENSG00000125844
9	117014880	117014916	3.38584	2.24958	+	9	117014873	117014933	ENSG00000196739
5	76376261	76376370	3.38013	1.40828	-	5	76376259	76376396	ENSG00000238961
20	2444399	2444431	3.37966	2.44223	-	20	2444393	2444545	ENSG00000125835
X	102931673	102931767	3.37966	2.44223	-	X	102930424	102932034	ENSG00000123562
18	55712907	55712966	3.37966	2.44223	+	18	55712921	55713020	ENSG00000049759
6	160525739	160525785	3.37966	2.44223	+	6	160525706	160527583	ENSG00000197081
2	231902380	231902419	3.37966	2.44223	+	2	231902205	231902914	ENSG00000204128
10	95360540	95360561	3.34544	1.83454	-	10	95360424	95360560	ENSG00000138207
16	68776382	68776457	3.34544	1.83454	+	16	68776383	68776491	ENSG00000200558
12	57560721	57560786	3.34027	2.06901	+	12	57560713	57560829	ENSG00000123384
9	124086830	124086923	3.34027	2.06901	+	9	124086832	124086922	ENSG00000148180
2	216252947	216252955	3.33191	1.35215	-	2	216252935	216253024	ENSG00000115414
17	80193971	80194000	3.33133	1.93642	+	17	80191563	80195769	ENSG00000141526
19	4543771	4543817	3.30364	2.6419	-	19	4542600	4544541	ENSG00000167680
6	52132660	52132704	3.30364	2.6419	-	6	52132663	52132766	ENSG00000112118
2	74692304	74692346	3.30364	2.6419	-	2	74692023	74692537	ENSG00000115275
2	220405749	220405784	3.30364	2.6419	-	2	220405668	220405847	ENSG00000123989
20	3451867	3451918	3.30364	2.6419	+	20	3451687	3452164	ENSG00000088812
19	35758556	35758605	3.30364	2.6419	+	19	35758012	35758637	ENSG00000105699
11	61634511	61634555	3.30364	2.6419	+	11	61633110	61634826	ENSG00000134824
1	1822367	1822418	3.29065	2.19711	-	1	1822259	1822495	ENSG00000078369
17	79803450	79803458	3.29065	2.19711	-	17	79803437	79803867	ENSG00000185624
10	7765505	7765511	3.29065	2.19711	+	10	7765414	7765530	ENSG00000151655
8	97506451	97506494	3.29065	2.19711	+	8	97505579	97506563	ENSG00000169439
14	101194732	101194743	3.29065	2.19711	+	14	101194733	101195027	ENSG00000185559
19	19758488	19758540	3.28408	2.96007	-	19	19756007	19758568	ENSG00000105726
X	20154178	20154226	3.28408	2.96007	-	X	20154184	20154253	ENSG00000201882
14	24657424	24657464	3.28408	2.96007	-	14	24656606	24659014	ENSG00000196497
3	129325367	129325431	3.28408	2.96007	-	3	129324172	129325661	ENSG00000004399
1	156228786	156228842	3.28408	2.96007	-	1	156228796	156228954	ENSG00000198952
11	819602	819676	3.28408	2.96007	+	11	819574	819905	ENSG00000177666
19	17670194	17670230	3.28408	2.96007	+	19	17670120	17670230	ENSG00000130309
16	30015955	30016025	3.28408	2.96007	+	16	30012533	30015978	ENSG00000169592
6	31914181	31914201	3.28408	2.96007	+	6	31914150	31914969	ENSG00000243649
1	46073386	46073438	3.28408	2.96007	+	1	46072993	46074009	ENSG00000132780
19	56206653	56206702	3.28408	2.96007	+	19	56206514	56207132	ENSG00000063245
1	116947037	116947047	3.28408	2.96007	+	1	116947038	116947396	ENSG00000163399
2	220099794	220099835	3.28408	2.96007	+	2	220098855	220100597	ENSG00000163516
19	45409917	45409920	3.27671	1.8048	+	19	45409617	45410583	ENSG00000130203
10	102114303	102114343	3.27671	1.8048	+	10	102114184	102114389	ENSG00000099194
5	176516559	176516616	3.27671	1.8048	+	5	176516551	176516694	ENSG00000160867
3	49723663	49723720	3.27059	2.37511	-	3	49723029	49724500	ENSG00000173531
6	132272068	132272089	3.27059	2.37511	-	6	132271910	132272132	ENSG00000118523
1	1371119	1371188	3.27059	2.37511	+	1	1370903	1371201	ENSG00000179403
17	42429900	42429940	3.27059	2.37511	+	17	42429709	42430470	ENSG00000030582
15	44046020	44046078	3.27059	2.37511	+	15	44046022	44046100	ENSG00000167004
17	80196840	80196857	3.27059	2.37511	+	17	80196578	80197962	ENSG00000141526
9	124073040	124073102	3.27059	2.37511	+	9	124070649	124076301	ENSG00000148180
6	132272068	132272089	3.27059	2.37511	-	6	132272086	132272394	ENSG00000227220
14	94854896	94854917	3.26379	1.16469	-	14	94854897	94855347	ENSG00000197249
11	708819	708843	3.26082	4.24958	+	11	708564	709023	ENSG00000269915
4	3520709	3520719	3.26082	4.24958	-	4	3520598	3520718	ENSG00000163956
16	4014739	4014774	3.26082	4.24958	-	16	4012652	4016967	ENSG00000162104
19	5244265	5244293	3.26082	4.24958	-	19	5243912	5244493	ENSG00000105426
12	6798017	6798057	3.26082	4.24958	-	12	6797869	6798062	ENSG00000126746
16	15231642	15231679	3.26082	4.24958	-	16	15231607	15231780	ENSG00000250251
22	22326262	22326313	3.26082	4.24958	-	22	22326249	22326323	ENSG00000100038
14	23771619	23771659	3.26082	4.24958	-	14	23771369	23772057	ENSG00000235194
1	24383677	24383717	3.26082	4.24958	-	1	24382525	24384117	ENSG00000142661
17	26691524	26691569	3.26082	4.24958	+	17	26691290	26691670	ENSG00000109072
17	33337197	33337207	3.26082	4.24958	-	17	33333009	33339168	ENSG00000092871
1	36107002	36107023	3.26082	4.24958	-	1	36106943	36107445	ENSG00000126067
21	36260854	36260890	3.26082	4.24958	-	21	36259140	36260987	ENSG00000159216
22	37911987	37911997	3.26082	4.24958	-	22	37911980	37912305	ENSG00000100065
8	38288170	38288212	3.26082	4.24958	-	8	38285439	38288338	ENSG00000077782
22	38687792	38687826	3.26082	4.24958	-	22	38686697	38688617	ENSG00000213923
22	42229392	42229407	3.26082	4.24958	+	22	42227219	42229984	ENSG00000184068
19	47734398	47734441	3.26082	4.24958	-	19	47734186	47734451	ENSG00000105327
3	49454748	49454792	3.26082	4.24958	-	3	49454211	49455151	ENSG00000145020
19	55556228	55556260	3.26082	4.24958	-	19	55555711	55556677	ENSG00000160439
20	62190625	62190669	3.26082	4.24958	-	20	62189439	62190723	ENSG00000130589
11	66114905	66114926	3.26082	4.24958	-	11	66113961	66115163	ENSG00000174684
16	67979427	67979438	3.26082	4.24958	-	16	67976959	67979456	ENSG00000213398
14	69262718	69262762	3.26082	4.24958	-	14	69261464	69263190	ENSG00000185650
2	73482758	73482795	3.26082	4.24958	-	2	73481810	73486172	ENSG00000163013
14	74206364	74206407	3.26082	4.24958	-	14	74205263	74206958	ENSG00000156030
17	77023561	77023602	3.26082	4.24958	-	17	77023458	77023737	ENSG00000265096
17	79995185	79995220	3.26082	4.24958	-	17	79994023	79995608	ENSG00000169738
17	80009540	80009583	3.26082	4.24958	+	17	80009376	80009707	ENSG00000169733
5	86688463	86688507	3.26082	4.24958	-	5	86687311	86688721	ENSG00000134480
2	97526164	97526207	3.26082	4.24958	-	2	97525453	97527386	ENSG00000168758
10	104192291	104192337	3.26082	4.24958	-	10	104192283	104192418	ENSG00000107874
11	118923416	118923437	3.26082	4.24958	-	11	118923007	118924948	ENSG00000149428
11	118926242	118926271	3.26082	4.24958	-	11	118926201	118926555	ENSG00000149428
12	124017742	124017786	3.26082	4.24958	-	12	124017721	124018265	ENSG00000188026
9	131029721	131029753	3.26082	4.24958	-	9	131029737	131029796	ENSG00000167110
5	132232440	132232479	3.26082	4.24958	-	5	132232015	132232932	ENSG00000072364
8	134582615	134582650	3.26082	4.24958	-	8	134582353	134582622	ENSG00000008513
8	144999487	144999519	3.26082	4.24958	-	8	144996672	145000052	ENSG00000178209
1	149936105	149936142	3.26082	4.24958	-	1	149932851	149936274	ENSG00000163113
5	171710778	171710810	3.26082	4.24958	-	5	171710600	171711075	ENSG00000168246
1	220101325	220101365	3.26082	4.24958	-	1	220101143	220101993	ENSG00000196660
1	249151969	249152009	3.26082	4.24958	-	1	249151433	249153059	ENSG00000171163
19	807158	807184	3.26082	4.24958	+	19	804829	808762	ENSG00000011304
19	917650	917694	3.26082	4.24958	+	19	917287	917746	ENSG00000116014
19	1274436	1274476	3.26082	4.24958	+	19	1270273	1274879	ENSG00000099622
19	1434277	1434298	3.26082	4.24958	+	19	1432042	1435719	ENSG00000071626
16	3022277	3022320	3.26082	4.24958	-	16	3021516	3023490	ENSG00000162073
16	3117797	3117835	3.26082	4.24958	+	16	3117378	3118666	ENSG00000008517
5	6714842	6714878	3.26082	4.24958	+	5	6714718	6715232	ENSG00000112941
12	7025017	7025054	3.26082	4.24958	+	12	7024371	7025081	ENSG00000111674
12	7026145	7026188	3.26082	4.24958	+	12	7025581	7026423	ENSG00000111674
20	25205783	25205822	3.26082	4.24958	+	20	25204503	25205953	ENSG00000197586
8	26481770	26481794	3.26082	4.24958	+	8	26481365	26481823	ENSG00000092964
6	29798165	29798188	3.26082	4.24958	+	6	29798155	29798187	ENSG00000204632
6	29798329	29798344	3.26082	4.24958	+	6	29798330	29798377	ENSG00000204632
2	32660621	32660663	3.26082	4.24958	+	2	32660564	32660653	ENSG00000115760
19	35514472	35514505	3.26082	4.24958	+	19	35514331	35514734	ENSG00000089351
6	43747109	43747152	3.26082	4.24958	+	6	43746626	43754224	ENSG00000112715
15	44061715	44061731	3.26082	4.24958	+	15	44061716	44061844	ENSG00000167004
1	44063817	44063831	3.26082	4.24958	+	1	44063745	44064584	ENSG00000142949
15	45007763	45007790	3.26082	4.24958	+	15	45007621	45009227	ENSG00000166710
12	56552916	56552946	3.26082	4.24958	+	12	56551945	56555082	ENSG00000092841
11	61512204	61512238	3.26082	4.24958	+	11	61511004	61514473	ENSG00000134780
2	65216837	65216880	3.26082	4.24958	+	2	65216535	65217304	ENSG00000115902
1	65614232	65614264	3.26082	4.24958	+	1	65613886	65614235	ENSG00000162433
11	66043599	66043643	3.26082	4.24958	+	11	66043515	66044963	ENSG00000174903
12	72148808	72148836	3.26082	4.24958	+	12	72148654	72149068	ENSG00000080371
17	74540220	74540262	3.26082	4.24958	-	17	74539885	74541458	ENSG00000214140
11	75280186	75280216	3.26082	4.24958	+	11	75279984	75280475	ENSG00000149257
15	80215726	80215775	3.26082	4.24958	-	15	80215113	80217194	ENSG00000259642
14	103395765	103395790	3.26082	4.24958	+	14	103395765	103395873	ENSG00000166126
11	111170173	111170216	3.26082	4.24958	+	11	111169976	111170449	ENSG00000214290
12	121431966	121431990	3.26082	4.24958	+	12	121431967	121432208	ENSG00000135100
9	129645117	129645152	3.26082	4.24958	+	9	129641627	129648157	ENSG00000177125
10	135271151	135271201	3.26082	4.24958	+	10	135270589	135272830	ENSG00000214279
7	150935074	150935118	3.26082	4.24958	+	7	150934460	150935908	ENSG00000033100
1	213031735	213031770	3.26082	4.24958	+	1	213031597	213032532	ENSG00000162769
1	213032513	213032556	3.26082	4.24958	+	1	213031597	213032532	ENSG00000162769
2	219267842	219267878	3.26082	4.24958	+	2	219267734	219267850	ENSG00000144579
2	220412428	220412464	3.26082	4.24958	+	2	220412228	220412803	ENSG00000188760
14	101200485	101200513	3.25657	1.90166	+	14	101200486	101201539	ENSG00000185559
5	176523678	176523733	3.25657	1.90166	+	5	176523605	176523742	ENSG00000160867
4	155510648	155510706	3.23762	1.29022	-	4	155510589	155510714	ENSG00000171560
17	80197048	80197108	3.22314	1.41951	+	17	80196578	80197962	ENSG00000141526
11	65190625	65190676	3.20806	0.774423	+	11	65190245	65213011	ENSG00000245532
11	65270522	65270598	3.2021	0.638919	+	11	65265233	65273940	ENSG00000251562
11	2708735	2708770	3.19908	2.14649	-	11	2629558	2721224	ENSG00000269821
17	7076936	7076965	3.19908	2.14649	-	17	7076750	7077386	ENSG00000141505
14	23538482	23538537	3.19908	2.14649	-	14	23538242	23538826	ENSG00000100813
20	60963364	60963425	3.19908	2.14649	+	20	60962667	60963576	ENSG00000171858
11	419752	419796	3.1897	3.34912	-	11	419582	420860	ENSG00000185101
19	1652402	1652452	3.1897	3.34912	-	19	1652299	1652604	ENSG00000071564
17	8397050	8397094	3.1897	3.34912	-	17	8397051	8397216	ENSG00000133026
1	16891339	16891384	3.1897	3.34912	-	1	16891302	16891413	ENSG00000219481
19	17513929	17513978	3.1897	3.34912	-	19	17513748	17514135	ENSG00000130303
X	18915290	18915338	3.1897	3.34912	-	X	18915281	18916287	ENSG00000044446
16	22385660	22385704	3.1897	3.34912	-	16	22385552	22385938	ENSG00000140743
16	29909208	29909259	3.1897	3.34912	-	16	29909174	29909305	ENSG00000174938
14	31676767	31676803	3.1897	3.34912	-	14	31676222	31677010	ENSG00000092148
22	37891829	37891889	3.1897	3.34912	-	22	37891767	37892010	ENSG00000100065
15	75656110	75656151	3.1897	3.34912	-	15	75656095	75656529	ENSG00000140400
2	85570773	85570808	3.1897	3.34912	-	2	85570762	85570921	ENSG00000042445
10	103545305	103545346	3.1897	3.34912	-	10	103544200	103546344	ENSG00000198408
11	118917169	118917180	3.1897	3.34912	-	11	118917129	118917179	ENSG00000149428
8	145641217	145641259	3.1897	3.34912	-	8	145641194	145641896	ENSG00000147804
1	150239483	150239539	3.1897	3.34912	-	1	150239356	150240096	ENSG00000117362
X	152968414	152968463	3.1897	3.34912	-	X	152968390	152968513	ENSG00000185825
6	167358746	167358769	3.1897	3.34912	-	6	167357853	167359332	ENSG00000197146
5	175955095	175955139	3.1897	3.34912	-	5	175953698	175956388	ENSG00000146083
4	187549680	187549725	3.1897	3.34912	-	4	187549642	187549917	ENSG00000083857
1	235285627	235285659	3.1897	3.34912	-	1	235285641	235285774	ENSG00000173726
19	1104717	1104765	3.1897	3.34912	+	19	1104415	1104928	ENSG00000167468
1	1374952	1374973	3.1897	3.34912	+	1	1374461	1378262	ENSG00000179403
16	28877541	28877578	3.1897	3.34912	+	16	28874125	28878354	ENSG00000178188
19	49409009	49409049	3.1897	3.34912	+	19	49409010	49409142	ENSG00000104805
16	58060384	58060414	3.1897	3.34912	+	16	58059470	58060416	ENSG00000102996
20	62318320	62318360	3.1897	3.34912	+	20	62317724	62319403	ENSG00000026036
11	65349687	65349731	3.1897	3.34912	+	11	65348995	65352163	ENSG00000173442
7	66119539	66119557	3.1897	3.34912	+	7	66119525	66119613	ENSG00000226824
7	77166771	77166810	3.1897	3.34912	+	7	77166592	77166962	ENSG00000127947
7	99818398	99818431	3.1897	3.34912	-	7	99818383	99818443	ENSG00000213413
7	100771941	100771946	3.1897	3.34912	+	7	100771674	100771945	ENSG00000106366
9	110092650	110092694	3.1897	3.34912	+	9	110091824	110094475	ENSG00000119318
6	150185397	150185451	3.1897	3.34912	-	6	150183733	150185518	ENSG00000268592
3	186300500	186300541	3.1897	3.34912	+	3	186300505	186300562	ENSG00000090520
2	210885557	210885611	3.1897	3.34912	+	2	210884393	210886300	ENSG00000197713
14	31676512	31676594	3.17908	2.55444	-	14	31676222	31677010	ENSG00000092148
12	125302106	125302142	3.17908	2.55444	-	12	125302096	125302253	ENSG00000073060
21	46900642	46900654	3.17908	2.55444	+	21	46900614	46900772	ENSG00000182871
6	52226997	52227043	3.17908	2.55444	+	6	52226926	52227047	ENSG00000170915
11	2710098	2710235	3.17743	1.27655	-	11	2629558	2721224	ENSG00000269821
17	36882623	36882740	3.17743	1.27655	+	17	36880509	36886056	ENSG00000108292
7	45143960	45144064	3.17578	0.848483	-	7	45143948	45144081	ENSG00000206838
11	2674728	2674787	3.16647	2.31098	-	11	2629558	2721224	ENSG00000269821
19	11552054	11552098	3.16647	2.31098	+	19	11552055	11552172	ENSG00000130175
12	9265120	9265130	3.15157	1.40158	-	12	9264973	9265132	ENSG00000175899
10	102107912	102107942	3.14442	1.74708	+	10	102107821	102108103	ENSG00000099194
12	9246131	9246156	3.13934	1.3073	-	12	9246061	9246175	ENSG00000175899
8	22885246	22885266	3.13271	2.83454	-	8	22885235	22885481	ENSG00000120889
15	65621353	65621430	3.13271	2.83454	-	15	65619465	65621486	ENSG00000174498
7	139257569	139257630	3.13271	2.83454	-	7	139246316	139258143	ENSG00000064393
9	139756781	139756837	3.13271	2.83454	-	9	139756571	139757451	ENSG00000107223
17	7127127	7127178	3.13271	2.83454	+	17	7126741	7128592	ENSG00000072778
17	46133855	46133899	3.13271	2.83454	+	17	46133748	46133960	ENSG00000082641
19	50358586	50358634	3.13271	2.83454	+	19	50357909	50358901	ENSG00000104960
2	219265884	219265932	3.13271	2.83454	+	2	219265890	219266435	ENSG00000144579
1	154232233	154232342	3.12739	1.11018	+	1	154232203	154232505	ENSG00000201129
1	28835065	28835134	3.12549	1.01958	+	1	28835071	28835274	ENSG00000200087
4	74285982	74285998	3.09991	0.913154	+	4	74285971	74286038	ENSG00000163631
1	116935538	116935611	3.08066	1.71907	+	1	116934869	116935648	ENSG00000203865
7	148718136	148718185	3.08066	1.71907	-	7	148718059	148718239	ENSG00000155660
1	116935538	116935611	3.08066	1.71907	+	1	116935476	116935610	ENSG00000163399
17	40061853	40061902	3.06707	2.24958	-	17	40061775	40061911	ENSG00000131473
16	70696800	70696833	3.06707	2.24958	-	16	70695107	70698352	ENSG00000132613
15	25230273	25230295	3.06707	2.24958	+	15	25230011	25230320	ENSG00000270704
11	46405018	46405106	3.06707	2.24958	+	11	46405019	46405375	ENSG00000110492
16	70696800	70696833	3.06707	2.24958	-	16	70695570	70699739	ENSG00000268927
20	37058310	37058344	3.06597	1.43245	-	20	37058313	37058446	ENSG00000201512
6	31829863	31829939	3.06158	2.47197	-	6	31825436	31829968	ENSG00000204386
6	29911289	29911321	3.06158	2.47197	+	6	29910534	29911320	ENSG00000206503
14	101198462	101198470	3.06158	2.47197	+	14	101198379	101198520	ENSG00000185559
9	117044775	117044803	3.06158	2.47197	+	9	117044737	117044844	ENSG00000196739
X	152953746	152953793	3.06158	2.47197	+	X	152953554	152954291	ENSG00000130821
3	133497512	133497562	3.05354	0.864918	+	3	133495893	133497850	ENSG00000091513
1	116916030	116916125	3.05236	1.21211	+	1	116915890	116916146	ENSG00000269279
1	116916030	116916125	3.05236	1.21211	+	1	116915882	116916145	ENSG00000163399
2	216229601	216229621	3.03254	0.901658	-	2	216229093	216229708	ENSG00000115414
1	116943795	116943848	3.02604	2.05027	+	1	116943752	116943882	ENSG00000163399
7	148709418	148709448	3.0236	1.90854	-	7	148709247	148709452	ENSG00000155660
6	43745919	43745967	3.0236	1.90854	+	6	43740909	43746501	ENSG00000112715
18	47015616	47015675	3.01131	1.60425	-	18	47015535	47015920	ENSG00000265681
14	21566470	21566496	3.00296	3.15647	-	14	21566471	21566799	ENSG00000165804
20	25281126	25281165	3.00296	3.15647	-	20	25280834	25281520	ENSG00000100997
9	35066780	35066814	3.00296	3.15647	-	9	35066672	35066814	ENSG00000165280
22	38901845	38901893	3.00296	3.15647	-	22	38901467	38901906	ENSG00000100201
18	57022588	57022641	3.00296	3.15647	-	18	57022545	57022652	ENSG00000074695
20	60891142	60891165	3.00296	3.15647	-	20	60891004	60891378	ENSG00000130702
9	99381902	99381952	3.00296	3.15647	-	9	99381501	99382112	ENSG00000081377
12	120591549	120591591	3.00296	3.15647	-	12	120591548	120591713	ENSG00000089154
X	153580548	153580583	3.00296	3.15647	-	X	153580549	153580815	ENSG00000196924
X	153581477	153581521	3.00296	3.15647	-	X	153580906	153581589	ENSG00000196924
5	172744638	172744691	3.00296	3.15647	-	5	172741716	172745252	ENSG00000113739
2	242751634	242751685	3.00296	3.15647	+	2	242751542	242752312	ENSG00000224272
16	2812456	2812479	3.00296	3.15647	+	16	2811562	2818262	ENSG00000167978
20	3557567	3557616	3.00296	3.15647	+	20	3557506	3557644	ENSG00000088812
3	10183539	10183583	3.00296	3.15647	+	3	10182692	10183871	ENSG00000134086
17	39977947	39977977	3.00296	3.15647	+	17	39977906	39978069	ENSG00000141756
3	41241569	41241621	3.00296	3.15647	+	3	41241602	41241872	ENSG00000168036
1	44057607	44057617	3.00296	3.15647	+	1	44057483	44057619	ENSG00000142949
1	44063417	44063428	3.00296	3.15647	+	1	44063419	44063724	ENSG00000142949
1	44069316	44069330	3.00296	3.15647	+	1	44069282	44069860	ENSG00000142949
6	44201540	44201587	3.00296	3.15647	+	6	44201154	44201888	ENSG00000112759
14	50360281	50360315	3.00296	3.15647	+	14	50359974	50361490	ENSG00000165527
3	52842167	52842194	3.00296	3.15647	+	3	52842126	52842237	ENSG00000162267
19	54970492	54970523	3.00296	3.15647	+	19	54969493	54973217	ENSG00000167615
16	57416518	57416552	3.00296	3.15647	+	16	57415942	57418960	ENSG00000006210
2	85198512	85198550	3.00296	3.15647	+	2	85198216	85198590	ENSG00000176407
9	124076211	124076221	3.00296	3.15647	+	9	124070649	124076301	ENSG00000148180
7	127527954	127527956	3.00296	3.15647	+	7	127527955	127528065	ENSG00000197157
9	130160305	130160359	3.00296	3.15647	+	9	130160184	130160390	ENSG00000136856
1	20982221	20982271	2.99268	2.71907	-	1	20982169	20982272	ENSG00000244038
11	61048635	61048680	2.99268	2.71907	-	11	61048265	61048707	ENSG00000167992
20	62589453	62589492	2.99268	2.71907	-	20	62588055	62591492	ENSG00000196700
17	73774749	73774798	2.99268	2.71907	-	17	73772515	73775861	ENSG00000132475
12	106641485	106641567	2.99268	2.71907	-	12	106641147	106641766	ENSG00000136026
11	118916489	118916523	2.99268	2.71907	-	11	118916493	118916543	ENSG00000149428
11	118919769	118919824	2.99268	2.71907	-	11	118919730	118920082	ENSG00000149428
6	170124060	170124117	2.99268	2.71907	-	6	170123941	170124151	ENSG00000130024
16	2814875	2814920	2.99268	2.71907	+	16	2811562	2818262	ENSG00000167978
12	6879332	6879375	2.99268	2.71907	+	12	6879323	6879384	ENSG00000159335
16	31198185	31198200	2.99268	2.71907	+	16	31196260	31199678	ENSG00000089280
19	35758222	35758262	2.99268	2.71907	+	19	35758012	35758637	ENSG00000105699
12	57552299	57552339	2.99268	2.71907	+	12	57552185	57552421	ENSG00000123384
1	116946565	116946598	2.99268	2.71907	+	1	116946506	116946597	ENSG00000163399
9	124089712	124089757	2.99268	2.71907	+	9	124089586	124089760	ENSG00000148180
1	1208277	1208325	2.98297	3.83454	-	1	1208233	1209265	ENSG00000160087
1	1234634	1234670	2.98297	3.83454	-	1	1233947	1235285	ENSG00000131584
7	1516219	1516261	2.98297	3.83454	-	7	1516191	1516293	ENSG00000164880
16	2580165	2580194	2.98297	3.83454	+	16	2579631	2581420	ENSG00000205923
18	3013070	3013106	2.98297	3.83454	-	18	3013085	3013313	ENSG00000101577
16	4437925	4437957	2.98297	3.83454	-	16	4437766	4438069	ENSG00000262246
17	8377805	8377835	2.98297	3.83454	-	17	8377523	8379266	ENSG00000133026
11	8693367	8693404	2.98297	3.83454	-	11	8693333	8693413	ENSG00000166436
17	18874358	18874403	2.98297	3.83454	-	17	18872102	18875061	ENSG00000188522
19	19230567	19230600	2.98297	3.83454	-	19	19229978	19230992	ENSG00000064545
22	19344488	19344515	2.98297	3.83454	-	22	19344413	19344574	ENSG00000100084
1	22158052	22158055	2.98297	3.83454	-	1	22157956	22158055	ENSG00000142798
1	22158144	22158151	2.98297	3.83454	-	1	22158145	22158289	ENSG00000142798
1	22158151	22158176	2.98297	3.83454	-	1	22158145	22158289	ENSG00000142798
1	22201108	22201138	2.98297	3.83454	-	1	22201109	22201222	ENSG00000142798
6	30710083	30710107	2.98297	3.83454	-	6	30708967	30710134	ENSG00000137312
22	32134561	32134603	2.98297	3.83454	-	22	32134373	32134897	ENSG00000183530
1	32827751	32827798	2.98297	3.83454	-	1	32827330	32829879	ENSG00000225828
17	33337207	33337239	2.98297	3.83454	-	17	33333009	33339168	ENSG00000092871
20	33680433	33680449	2.98297	3.83454	-	20	33680417	33680674	ENSG00000100991
22	36622352	36622385	2.98297	3.83454	-	22	36622256	36624326	ENSG00000128335
22	37911997	37912028	2.98297	3.83454	-	22	37911980	37912305	ENSG00000100065
19	39307737	39307770	2.98297	3.83454	-	19	39307575	39308215	ENSG00000104823
22	50943068	50943108	2.98297	3.83454	-	22	50942769	50943156	ENSG00000100258
2	54093903	54093913	2.98297	3.83454	-	2	54093884	54094017	ENSG00000068878
20	62332650	62332670	2.98297	3.83454	-	20	62332542	62332740	ENSG00000101246
11	64898458	64898500	2.98297	3.83454	-	11	64898391	64898507	ENSG00000162298
17	75465441	75465487	2.98297	3.83454	+	17	75465244	75465774	ENSG00000267016
17	79221054	79221083	2.98297	3.83454	-	17	79220685	79221435	ENSG00000157637
2	85571815	85571843	2.98297	3.83454	-	2	85571717	85571855	ENSG00000042445
2	85581576	85581598	2.98297	3.83454	-	2	85581459	85581743	ENSG00000042445
16	88784268	88784301	2.98297	3.83454	-	16	88783431	88784726	ENSG00000103335
2	95825217	95825258	2.98297	3.83454	-	2	95824605	95825352	ENSG00000144026
13	98828836	98828857	2.98297	3.83454	+	13	98828536	98829519	ENSG00000139797
7	100033023	100033056	2.98297	3.83454	-	7	100032905	100033156	ENSG00000160813
3	129325264	129325301	2.98297	3.83454	-	3	129324172	129325661	ENSG00000004399
2	135956230	135956239	2.98297	3.83454	-	2	135954539	135958010	ENSG00000121988
9	138900087	138900117	2.98297	3.83454	-	9	138898383	138903870	ENSG00000148411
8	144997805	144997847	2.98297	3.83454	-	8	144996672	145000052	ENSG00000178209
7	150038424	150038447	2.98297	3.83454	-	7	150037189	150038763	ENSG00000106538
20	362077	362112	2.98297	3.83454	+	20	361890	362144	ENSG00000101255
16	2097641	2097684	2.98297	3.83454	-	16	2097466	2098066	ENSG00000103197
16	2580165	2580194	2.98297	3.83454	+	16	2578237	2581423	ENSG00000162066
11	4112822	4112865	2.98297	3.83454	+	11	4112512	4114439	ENSG00000167323
12	6978847	6978868	2.98297	3.83454	+	12	6978712	6978937	ENSG00000111669
19	11559890	11559902	2.98297	3.83454	+	19	11559729	11559990	ENSG00000130175
16	14761932	14761981	2.98297	3.83454	+	16	14761177	14763093	ENSG00000103429
19	15491599	15491608	2.98297	3.83454	-	19	15489887	15491657	ENSG00000268189
17	18874358	18874403	2.98297	3.83454	-	17	18874326	18874531	ENSG00000154025
19	18879532	18879555	2.98297	3.83454	+	19	18879295	18879603	ENSG00000105662
8	22464410	22464449	2.98297	3.83454	+	8	22464421	22464537	ENSG00000158941
16	23691110	23691145	2.98297	3.83454	+	16	23688977	23691573	ENSG00000166851
2	27319577	27319618	2.98297	3.83454	+	2	27319597	27319669	ENSG00000138030
6	31600292	31600301	2.98297	3.83454	+	6	31598916	31600769	ENSG00000204469
19	33073100	33073103	2.98297	3.83454	+	19	33073101	33073138	ENSG00000105185
19	35749901	35749926	2.98297	3.83454	+	19	35749848	35749967	ENSG00000105699
14	38271426	38271468	2.98297	3.83454	+	14	38271299	38271595	ENSG00000139865
7	39730028	39730072	2.98297	3.83454	+	7	39729981	39730189	ENSG00000006451
20	39985819	39985861	2.98297	3.83454	+	20	39985680	39985828	ENSG00000132793
X	41152099	41152126	2.98297	3.83454	+	X	41152051	41152169	ENSG00000199564
10	45479397	45479437	2.98297	3.83454	+	10	45478358	45480418	ENSG00000107551
20	47851840	47851880	2.98297	3.83454	+	20	47850105	47853047	ENSG00000124228
11	65064828	65064877	2.98297	3.83454	+	11	65064591	65066156	ENSG00000014138
11	65403271	65403285	2.98297	3.83454	+	11	65403000	65403274	ENSG00000197136
17	72428285	72428344	2.98297	3.83454	+	17	72427052	72428662	ENSG00000170412
17	73808406	73808446	2.98297	3.83454	+	17	73808193	73808441	ENSG00000132478
2	74328916	74328961	2.98297	3.83454	+	2	74327520	74335303	ENSG00000187605
17	75465441	75465487	2.98297	3.83454	+	17	75465150	75465736	ENSG00000267263
1	78511730	78511773	2.98297	3.83454	+	1	78511586	78512018	ENSG00000137960
15	85525428	85525457	2.98297	3.83454	+	15	85525205	85525579	ENSG00000073417
2	85581576	85581598	2.98297	3.83454	-	2	85581517	85581952	ENSG00000115459
10	93683607	93683644	2.98297	3.83454	+	10	93683526	93683847	ENSG00000095564
9	96024365	96024388	2.98297	3.83454	+	9	96024096	96024389	ENSG00000165238
7	100033023	100033056	2.98297	3.83454	-	7	100032880	100033084	ENSG00000241357
14	100605222	100605261	2.98297	3.83454	+	14	100604077	100606454	ENSG00000196405
14	103569938	103569964	2.98297	3.83454	+	14	103569889	103570389	ENSG00000205436
12	112704951	112704994	2.98297	3.83454	+	12	112704881	112705198	ENSG00000201428
9	137329469	137329481	2.98297	3.83454	+	9	137328313	137332431	ENSG00000186350
6	145161945	145161960	2.98297	3.83454	+	6	145161876	145161968	ENSG00000152818
6	157099717	157099743	2.98297	3.83454	+	6	157099063	157100605	ENSG00000049618
6	160430061	160430083	2.98297	3.83454	+	6	160430042	160430166	ENSG00000197081
2	172928580	172928599	2.98297	3.83454	+	2	172928439	172929142	ENSG00000172878
11	71146664	71146761	2.97184	2.19069	-	11	71145460	71147019	ENSG00000172893
1	16974730	16974776	2.97184	2.19069	+	1	16974279	16974896	ENSG00000186301
11	46747493	46747505	2.97184	2.19069	+	11	46747409	46747723	ENSG00000180210
17	57915694	57915766	2.97184	2.19069	+	17	57915216	57919616	ENSG00000062716
9	124088845	124088908	2.97184	2.19069	+	9	124088790	124089070	ENSG00000148180
19	306242	306283	2.97102	5.41951	-	19	305575	306711	ENSG00000105556
11	565981	565991	2.97102	5.41951	-	11	565660	567853	ENSG00000247095
11	565991	566023	2.97102	5.41951	-	11	565660	567853	ENSG00000247095
[truncated: 5,092 more rows]

## Sheet: C_511_01
chr	start	stop	p value -log10	FC log2	strand	ID chr	ID start	ID stop	ID
16	2205038	2205054	400	4.34345	-	16	2205024	2205106	ENSG00000206630
16	2205054	2205060	400	4.69903	-	16	2205024	2205106	ENSG00000206630
16	2205060	2205074	400	4.73628	-	16	2205024	2205106	ENSG00000206630
16	2205074	2205105	400	5.03288	-	16	2205024	2205106	ENSG00000206630
17	2232418	2232485	400	5.63655	-	17	2232413	2232507	ENSG00000212552
17	2233575	2233643	400	5.8502	-	17	2233570	2233664	ENSG00000212163
19	3982503	3982533	400	5.62706	-	19	3982244	3982570	ENSG00000167658
19	3982533	3982572	400	5.94478	-	19	3982244	3982570	ENSG00000167658
12	7076508	7076544	400	3.57902	-	12	7076334	7076769	ENSG00000215021
12	7076544	7076555	400	3.19851	-	12	7076334	7076769	ENSG00000215021
12	7076555	7076590	400	2.18361	-	12	7076334	7076769	ENSG00000215021
12	7076590	7076598	400	2.19816	-	12	7076334	7076769	ENSG00000215021
12	7076598	7076629	400	2.19898	-	12	7076334	7076769	ENSG00000215021
17	8076805	8076826	400	4.89882	-	17	8076555	8079717	ENSG00000179029
17	8076826	8076859	400	5.07707	-	17	8076555	8079717	ENSG00000179029
17	8076860	8076906	400	5.39769	-	17	8076555	8079717	ENSG00000179029
11	10823018	10823082	400	3.97015	-	11	10822509	10823155	ENSG00000110321
11	17096198	17096241	400	3.09283	-	11	17096201	17096291	ENSG00000272034
11	17096258	17096281	400	5.33517	-	11	17096201	17096291	ENSG00000272034
11	17097323	17097357	400	5.49722	-	11	17096644	17097567	ENSG00000110700
11	17097357	17097368	400	5.66388	-	11	17096644	17097567	ENSG00000110700
11	17097368	17097388	400	5.28382	-	11	17096644	17097567	ENSG00000110700
11	17097388	17097403	400	5.59455	-	11	17096644	17097567	ENSG00000110700
20	17943401	17943435	400	3.07778	-	20	17943353	17943589	ENSG00000212232
20	17943435	17943451	400	3.3527	-	20	17943353	17943589	ENSG00000212232
20	17943451	17943462	400	3.4382	-	20	17943353	17943589	ENSG00000212232
20	17943462	17943508	400	4.00365	-	20	17943353	17943589	ENSG00000212232
20	17943530	17943566	400	3.45691	-	20	17943353	17943589	ENSG00000212232
1	28905283	28905309	400	5.33517	-	1	28905261	28905334	ENSG00000221539
1	31441009	31441045	400	6.05159	-	1	31441011	31441083	ENSG00000200181
6	31504155	31504177	400	4.82804	-	6	31504151	31504226	ENSG00000201785
6	31504178	31504211	400	4.4752	-	6	31504151	31504226	ENSG00000201785
6	31508876	31508911	400	4.22775	-	6	31508099	31510225	ENSG00000198563
6	31508911	31508942	400	4.11234	-	6	31508099	31510225	ENSG00000198563
8	33371033	33371046	400	2.84629	+	8	33369485	33371119	ENSG00000129696
8	33371057	33371062	400	3.96766	+	8	33369485	33371119	ENSG00000129696
8	33371062	33371093	400	4.04838	+	8	33369485	33371119	ENSG00000129696
9	35657899	35657921	400	2.0928	-	9	35657748	35658015	ENSG00000269900
9	35657921	35657927	400	1.92885	-	9	35657748	35658015	ENSG00000269900
9	35657927	35657930	400	1.90743	-	9	35657748	35658015	ENSG00000269900
9	35657930	35657937	400	2.03329	-	9	35657748	35658015	ENSG00000269900
9	35657937	35657950	400	2.02472	-	9	35657748	35658015	ENSG00000269900
9	35657950	35657968	400	1.63484	-	9	35657748	35658015	ENSG00000269900
9	35657975	35657977	400	1.4342	-	9	35657748	35658015	ENSG00000269900
20	37058308	37058388	400	2.67462	-	20	37058313	37058446	ENSG00000201512
22	39709853	39709868	400	2.91107	-	22	39708887	39710413	ENSG00000100316
22	39709868	39709881	400	3.2321	-	22	39708887	39710413	ENSG00000100316
22	39709884	39709895	400	3.29667	-	22	39708887	39710413	ENSG00000100316
22	39711264	39711280	400	3.20331	-	22	39711218	39711312	ENSG00000209482
22	39711280	39711310	400	3.42248	-	22	39711218	39711312	ENSG00000209482
22	39715065	39715098	400	5.66928	-	22	39715033	39715118	ENSG00000100316
1	40033122	40033172	400	2.29077	-	1	40033046	40033180	ENSG00000201457
5	40832770	40832778	400	6.56379	-	5	40832758	40832837	ENSG00000212296
5	40832778	40832832	400	6.5387	-	5	40832758	40832837	ENSG00000212296
7	45144199	45144329	400	5.22489	-	7	45144137	45144308	ENSG00000136270
13	45911654	45911743	400	2.54679	-	13	45911008	45911744	ENSG00000133112
11	46783939	46783991	400	3.12727	-	11	46783939	46784049	ENSG00000212135
18	47017657	47017689	400	3.84487	-	18	47016631	47018210	ENSG00000265681
18	47018032	47018063	400	4.47437	-	18	47016631	47018210	ENSG00000265681
18	47018063	47018072	400	4.14492	-	18	47016631	47018210	ENSG00000265681
18	47018072	47018086	400	3.92549	-	18	47016631	47018210	ENSG00000265681
12	49048164	49048211	400	2.92013	-	12	49048165	49048301	ENSG00000221491
12	49048211	49048223	400	2.6281	-	12	49048165	49048301	ENSG00000221491
19	51302702	51302741	400	2.73898	-	19	51302699	51302789	ENSG00000221241
19	51302741	51302756	400	2.6907	-	19	51302699	51302789	ENSG00000221241
19	51302756	51302777	400	2.75518	-	19	51302699	51302789	ENSG00000221241
19	51305611	51305649	400	3.25271	-	19	51305246	51305907	ENSG00000167747
8	56986399	56986415	400	4.96593	-	8	56985506	56987069	ENSG00000008988
8	56986415	56986437	400	4.89366	-	8	56985506	56987069	ENSG00000008988
12	57038809	57038868	400	4.83051	-	12	57038811	57038885	ENSG00000207031
16	58582415	58582424	400	2.73266	-	16	58582403	58582537	ENSG00000207493
16	58582424	58582446	400	2.28561	-	16	58582403	58582537	ENSG00000207493
11	62620381	62620409	400	2.63465	-	11	62620221	62621204	ENSG00000255717
11	62620409	62620424	400	3.36146	-	11	62620221	62621204	ENSG00000255717
11	62620426	62620438	400	3.54155	-	11	62620221	62621204	ENSG00000255717
11	62620439	62620451	400	3.53793	-	11	62620221	62621204	ENSG00000255717
11	62620451	62620464	400	3.95965	-	11	62620221	62621204	ENSG00000255717
11	62620464	62620472	400	4.26976	-	11	62620221	62621204	ENSG00000255717
11	62620472	62620492	400	4.47899	-	11	62620221	62621204	ENSG00000255717
11	62620492	62620508	400	4.55046	-	11	62620221	62621204	ENSG00000255717
11	62620821	62620853	400	3.77445	-	11	62620221	62621204	ENSG00000255717
11	62621138	62621193	400	2.59563	-	11	62620221	62621204	ENSG00000255717
11	62621398	62621429	400	2.87574	-	11	62621273	62623386	ENSG00000255717
11	62622096	62622122	400	3.27778	-	11	62621273	62623386	ENSG00000255717
11	62622122	62622140	400	3.30383	-	11	62621273	62623386	ENSG00000255717
11	62622140	62622150	400	4.84659	-	11	62621273	62623386	ENSG00000255717
11	62622484	62622514	400	2.18021	-	11	62621273	62623386	ENSG00000255717
11	62622763	62622771	400	2.80267	-	11	62621273	62623386	ENSG00000255717
11	62622771	62622779	400	2.54389	-	11	62621273	62623386	ENSG00000255717
11	62622789	62622797	400	2.33533	-	11	62621273	62623386	ENSG00000255717
11	62622797	62622805	400	2.31832	-	11	62621273	62623386	ENSG00000255717
15	66793610	66793635	400	5.17974	-	15	66793287	66793842	ENSG00000174444
15	66794358	66794397	400	4.90057	-	15	66793898	66795867	ENSG00000174444
15	66794397	66794415	400	4.71901	-	15	66793898	66795867	ENSG00000174444
15	66795150	66795167	400	4.13482	-	15	66793898	66795867	ENSG00000174444
15	66795167	66795186	400	4.10635	-	15	66793898	66795867	ENSG00000174444
15	66795192	66795203	400	5.00249	-	15	66793898	66795867	ENSG00000174444
15	66795203	66795217	400	5.5686	-	15	66793898	66795867	ENSG00000174444
15	66795217	66795250	400	6.00265	-	15	66793898	66795867	ENSG00000174444
15	66795586	66795607	400	3.64761	-	15	66793898	66795867	ENSG00000174444
15	66795607	66795618	400	3.51499	-	15	66793898	66795867	ENSG00000174444
6	86387010	86387087	400	4.09514	-	6	86386725	86388451	ENSG00000203875
11	93464142	93464165	400	3.23094	-	11	93463114	93464382	ENSG00000166012
11	93464165	93464174	400	3.21134	-	11	93463114	93464382	ENSG00000166012
11	93464174	93464189	400	2.85324	-	11	93463114	93464382	ENSG00000166012
11	93464189	93464202	400	2.55007	-	11	93463114	93464382	ENSG00000166012
11	93465524	93465555	400	2.7311	-	11	93464919	93470405	ENSG00000166012
11	93465555	93465582	400	2.88599	-	11	93464919	93470405	ENSG00000166012
11	93465582	93465593	400	2.66884	-	11	93464919	93470405	ENSG00000166012
11	93466420	93466447	400	4.39186	-	11	93464919	93470405	ENSG00000166012
11	93466684	93466721	400	2.61107	-	11	93464919	93470405	ENSG00000166012
9	95054742	95054766	400	4.22069	-	9	95054743	95054875	ENSG00000239183
9	95054768	95054786	400	3.68886	-	9	95054743	95054875	ENSG00000239183
9	95054786	95054799	400	3.54261	-	9	95054743	95054875	ENSG00000239183
X	118921316	118921366	400	3.62142	-	X	118921244	118921447	ENSG00000198918
X	118921384	118921404	400	3.74597	-	X	118921244	118921447	ENSG00000198918
11	122928783	122928808	400	3.22146	-	11	122928785	122928869	ENSG00000200879
11	122928808	122928825	400	3.3506	-	11	122928785	122928869	ENSG00000200879
11	122928825	122928838	400	3.69169	-	11	122928785	122928869	ENSG00000200879
11	122928858	122928869	400	5.56379	-	11	122928785	122928869	ENSG00000200879
11	122929615	122929617	400	4.57618	-	11	122928960	122931134	ENSG00000109971
11	122929617	122929682	400	4.02243	-	11	122928960	122931134	ENSG00000109971
11	122930056	122930071	400	3.7927	-	11	122928960	122931134	ENSG00000109971
11	122930071	122930097	400	3.5944	-	11	122928960	122931134	ENSG00000109971
9	127533500	127533519	400	4.16226	+	9	127533299	127533589	ENSG00000148200
9	127533519	127533527	400	4.16226	+	9	127533299	127533589	ENSG00000148200
X	135961351	135961384	400	4.9354	-	X	135961176	135961612	ENSG00000147274
X	135961384	135961391	400	4.4806	-	X	135961176	135961612	ENSG00000147274
X	135961391	135961403	400	5.17647	-	X	135961176	135961612	ENSG00000147274
X	135961405	135961413	400	6.17048	-	X	135961176	135961612	ENSG00000147274
X	135961427	135961433	400	6.3303	-	X	135961176	135961612	ENSG00000147274
5	137896730	137896744	400	5.23094	-	5	137896732	137896799	ENSG00000206989
5	137896745	137896754	400	5.20468	-	5	137896732	137896799	ENSG00000206989
5	137896754	137896770	400	5.10242	-	5	137896732	137896799	ENSG00000206989
5	137896770	137896787	400	4.81434	-	5	137896732	137896799	ENSG00000206989
9	139621199	139621223	400	3.58594	-	9	139619686	139621538	ENSG00000233016
9	139621227	139621230	400	3.87359	-	9	139619686	139621538	ENSG00000233016
9	139621230	139621235	400	4.09008	-	9	139619686	139621538	ENSG00000233016
9	139621236	139621259	400	3.95839	-	9	139619686	139621538	ENSG00000233016
9	139621259	139621272	400	3.85277	-	9	139619686	139621538	ENSG00000233016
9	139621272	139621287	400	3.47325	-	9	139619686	139621538	ENSG00000233016
1	155889697	155889760	400	1.84306	-	1	155889700	155889836	ENSG00000207475
3	160232727	160232798	400	4.13568	-	3	160232695	160233024	ENSG00000238741
3	160232798	160232833	400	3.39663	-	3	160232695	160233024	ENSG00000238741
3	160232833	160232837	400	3.71276	-	3	160232695	160233024	ENSG00000238741
3	160232837	160232847	400	3.13817	-	3	160232695	160233024	ENSG00000238741
3	160232847	160232851	400	3.02514	-	3	160232695	160233024	ENSG00000238741
3	160232852	160232855	400	2.71235	-	3	160232695	160233024	ENSG00000238741
3	160232856	160232887	400	3.64458	-	3	160232695	160233024	ENSG00000238741
3	160232887	160232910	400	3.52524	-	3	160232695	160233024	ENSG00000238741
3	160232961	160232987	400	4.88615	-	3	160232695	160233024	ENSG00000238741
3	169482643	169482684	400	3.31661	-	3	169482308	169482848	ENSG00000270141
3	169482737	169482797	400	4.26731	-	3	169482308	169482848	ENSG00000270141
1	173833505	173833531	400	2.68039	-	1	173833038	173834685	ENSG00000234741
1	173833531	173833540	400	3.06838	-	1	173833038	173834685	ENSG00000234741
1	173833540	173833550	400	3.16976	-	1	173833038	173834685	ENSG00000234741
1	173833550	173833575	400	3.31677	-	1	173833038	173834685	ENSG00000234741
1	173833999	173834010	400	5.55381	-	1	173833038	173834685	ENSG00000234741
1	173834010	173834040	400	5.49417	-	1	173833038	173834685	ENSG00000234741
1	173834492	173834516	400	3.52697	-	1	173833038	173834685	ENSG00000234741
1	173834516	173834552	400	3.78483	-	1	173833038	173834685	ENSG00000234741
1	173834780	173834808	400	3.4607	-	1	173834760	173834824	ENSG00000208317
1	173835122	173835157	400	4.19578	-	1	173834956	173835934	ENSG00000234741
1	173835157	173835165	400	4.57618	-	1	173834956	173835934	ENSG00000234741
1	173835443	173835502	400	7.86063	-	1	173834956	173835934	ENSG00000234741
1	173835790	173835830	400	2.0021	-	1	173834956	173835934	ENSG00000234741
1	173836826	173836863	400	4.62229	-	1	173836129	173836953	ENSG00000234741
5	180668815	180668876	400	3.61617	-	5	180668437	180669345	ENSG00000204628
5	180670309	180670380	400	4.66001	-	5	180669554	180670405	ENSG00000204628
2	232320528	232320560	400	2.77094	-	2	232320511	232320647	ENSG00000206885
2	232320560	232320580	400	4.33517	-	2	232320511	232320647	ENSG00000206885
2	232320580	232320591	400	4.19766	-	2	232320511	232320647	ENSG00000206885
2	232320592	232320607	400	3.5387	-	2	232320511	232320647	ENSG00000206885
2	232321159	232321167	400	4.80862	-	2	232321155	232321234	ENSG00000207280
2	232321167	232321193	400	4.81434	-	2	232321155	232321234	ENSG00000207280
2	232321193	232321207	400	5.37824	-	2	232321155	232321234	ENSG00000207280
2	232321208	232321228	400	5.41789	-	2	232321155	232321234	ENSG00000207280
11	811713	811720	400	4.00698	+	11	811372	811839	ENSG00000177600
11	811725	811731	400	4.23744	+	11	811372	811839	ENSG00000177600
11	811737	811751	400	3.73412	+	11	811372	811839	ENSG00000177600
11	811756	811768	400	4.02178	+	11	811372	811839	ENSG00000177600
11	811768	811796	400	4.29506	+	11	811372	811839	ENSG00000177600
16	2015190	2015270	400	4.4701	+	16	2014960	2015510	ENSG00000255198
20	2637268	2637284	400	5.34522	+	20	2637270	2638296	ENSG00000229686
20	2637284	2637299	400	5.23083	+	20	2637270	2638296	ENSG00000229686
20	2637299	2637311	400	5.37967	+	20	2637270	2638296	ENSG00000229686
20	2637312	2637331	400	5.2523	+	20	2637270	2638296	ENSG00000229686
20	2637610	2637633	400	3.77013	+	20	2637270	2638296	ENSG00000229686
20	2637633	2637648	400	3.62864	+	20	2637270	2638296	ENSG00000229686
12	6619406	6619466	400	3.48579	+	12	6619388	6619717	ENSG00000239002
12	6619466	6619502	400	2.90442	+	12	6619388	6619717	ENSG00000239002
12	6619502	6619522	400	2.99121	+	12	6619388	6619717	ENSG00000239002
12	6619522	6619548	400	3.29077	+	12	6619388	6619717	ENSG00000239002
12	6619553	6619582	400	3.26068	+	12	6619388	6619717	ENSG00000239002
12	6619582	6619598	400	3.43551	+	12	6619388	6619717	ENSG00000239002
12	6619606	6619610	400	3.50377	+	12	6619388	6619717	ENSG00000239002
12	6619612	6619616	400	3.68563	+	12	6619388	6619717	ENSG00000239002
12	6619616	6619623	400	3.83134	+	12	6619388	6619717	ENSG00000239002
12	6619623	6619629	400	4.09383	+	12	6619388	6619717	ENSG00000239002
12	6619629	6619660	400	4.14981	+	12	6619388	6619717	ENSG00000239002
12	6619667	6619713	400	5.77756	+	12	6619388	6619717	ENSG00000239002
17	7480127	7480172	400	4.20621	+	17	7479842	7483645	ENSG00000265500
17	7480172	7480194	400	4.24094	+	17	7479842	7483645	ENSG00000265500
17	7480194	7480210	400	4.29077	+	17	7479842	7483645	ENSG00000265500
17	7480210	7480266	400	4.52741	+	17	7479842	7483645	ENSG00000265500
17	7481332	7481347	400	1.62279	+	17	7479842	7483645	ENSG00000265500
17	7481347	7481410	400	1.40259	+	17	7479842	7483645	ENSG00000265500
21	9826221	9826247	400	6.89743	+	21	9826203	9826263	ENSG00000264063
11	10823018	10823082	400	3.97015	-	11	10823002	10823172	ENSG00000255125
17	16342866	16342923	400	5.4607	+	17	16342136	16343567	ENSG00000175061
17	16343290	16343362	400	4.33629	+	17	16342136	16343567	ENSG00000175061
17	16343362	16343413	400	4.29077	+	17	16342136	16343567	ENSG00000175061
17	16344532	16344578	400	3.283	+	17	16344388	16345342	ENSG00000175061
19	17973459	17973468	400	1.36326	+	19	17971572	17973716	ENSG00000105640
19	17973468	17973486	400	1.43458	+	19	17971572	17973716	ENSG00000105640
19	17973487	17973493	400	1.5813	+	19	17971572	17973716	ENSG00000105640
19	17973493	17973515	400	1.62152	+	19	17971572	17973716	ENSG00000105640
17	19091380	19091412	400	4.41391	+	17	19091329	19092027	ENSG00000263934
17	19091412	19091438	400	4.63191	+	17	19091329	19092027	ENSG00000263934
17	19091438	19091440	400	2.6687	+	17	19091329	19092027	ENSG00000263934
22	20113970	20113992	400	1.72199	+	22	20113826	20114878	ENSG00000099901
22	20113994	20114017	400	1.64983	+	22	20113826	20114878	ENSG00000099901
7	22896267	22896304	400	4.74215	+	7	22896232	22896305	ENSG00000221740
17	27047566	27047583	400	5.09813	+	17	27047568	27048279	ENSG00000238423
17	27047583	27047599	400	5.98038	+	17	27047568	27048279	ENSG00000238423
17	27047599	27047634	400	6.13162	+	17	27047568	27048279	ENSG00000238423
17	27050720	27050757	400	5.57206	+	17	27050318	27050818	ENSG00000198242
13	27829223	27829261	400	5.87574	+	13	27829081	27829993	ENSG00000122026
1	28835057	28835091	400	3.23995	+	1	28835071	28835274	ENSG00000200087
1	28835102	28835108	400	3.24947	+	1	28835071	28835274	ENSG00000200087
2	29136529	29136571	400	3.99931	+	2	29136530	29136614	ENSG00000264994
2	29136571	29136584	400	4.08491	+	2	29136530	29136614	ENSG00000264994
2	29136584	29136616	400	4.69886	+	2	29136530	29136614	ENSG00000264994
2	29149930	29150013	400	3.62576	+	2	29149933	29150010	ENSG00000265145
2	29150847	29150927	400	3.50836	+	2	29150849	29150926	ENSG00000265706
6	31590923	31590968	400	2.73762	+	6	31590856	31590987	ENSG00000200816
6	31803064	31803067	400	5.82475	+	6	31803040	31803228	ENSG00000201823
6	31803067	31803096	400	5.79327	+	6	31803040	31803228	ENSG00000201823
6	31804851	31804855	400	3.66459	+	6	31804620	31805212	ENSG00000204387
6	31804855	31804884	400	3.56108	+	6	31804620	31805212	ENSG00000204387
6	31804884	31804888	400	3.43155	+	6	31804620	31805212	ENSG00000204387
6	31804888	31804903	400	3.2544	+	6	31804620	31805212	ENSG00000204387
6	31804909	31804922	400	3.34105	+	6	31804620	31805212	ENSG00000204387
8	33371033	33371046	400	2.84629	+	8	33370993	33371096	ENSG00000239039
8	33371057	33371062	400	3.96766	+	8	33370993	33371096	ENSG00000239039
8	33371062	33371093	400	4.04838	+	8	33370993	33371096	ENSG00000239039
17	33900708	33900766	400	4.99773	+	17	33900676	33900772	ENSG00000207297
3	39449891	39449907	400	4.4607	+	3	39449695	39450477	ENSG00000168028
3	39449907	39449921	400	3.65937	+	3	39449695	39450477	ENSG00000168028
3	39449921	39449927	400	3.63627	+	3	39449695	39450477	ENSG00000168028
3	39449927	39449957	400	3.65091	+	3	39449695	39450477	ENSG00000168028
3	39449957	39449965	400	3.20576	+	3	39449695	39450477	ENSG00000168028
3	39449965	39449969	400	3.31825	+	3	39449695	39450477	ENSG00000168028
3	39449969	39449982	400	3.12183	+	3	39449695	39450477	ENSG00000168028
3	39449982	39449994	400	3.08234	+	3	39449695	39450477	ENSG00000168028
3	39449994	39450000	400	2.57565	+	3	39449695	39450477	ENSG00000168028
3	39450000	39450030	400	2.82683	+	3	39449695	39450477	ENSG00000168028
1	45242166	45242177	400	5.69165	+	1	45242162	45242265	ENSG00000200913
1	45242177	45242195	400	5.91349	+	1	45242162	45242265	ENSG00000200913
1	45242196	45242207	400	5.9806	+	1	45242162	45242265	ENSG00000200913
1	45242207	45242215	400	4.59953	+	1	45242162	45242265	ENSG00000200913
1	45242215	45242257	400	4.33658	+	1	45242162	45242265	ENSG00000200913
18	47340436	47340525	400	3.73746	+	18	47340503	47340646	ENSG00000251992
20	47895482	47895497	400	4.6387	+	20	47895477	47895565	ENSG00000209042
20	47895502	47895521	400	4.48567	+	20	47895477	47895565	ENSG00000209042
20	47895521	47895536	400	4.19506	+	20	47895477	47895565	ENSG00000209042
20	47896881	47896912	400	6.11452	+	20	47896856	47896946	ENSG00000222365
20	47896912	47896920	400	5.7949	+	20	47896856	47896946	ENSG00000222365
20	47897245	47897281	400	3.88031	+	20	47897220	47897309	ENSG00000212304
19	48259133	48259154	400	2.85166	+	19	48259013	48260001	ENSG00000105373
19	48259156	48259219	400	3.11289	+	19	48259013	48260001	ENSG00000105373
19	49993232	49993248	400	3.5398	+	19	49993107	49994804	ENSG00000142541
19	49993253	49993265	400	3.99121	+	19	49993107	49994804	ENSG00000142541
19	49993265	49993286	400	3.83804	+	19	49993107	49994804	ENSG00000142541
19	49993286	49993293	400	3.9265	+	19	49993107	49994804	ENSG00000142541
19	49994171	49994190	400	3.78981	+	19	49993107	49994804	ENSG00000142541
19	49994190	49994206	400	3.81603	+	19	49993107	49994804	ENSG00000142541
19	49994206	49994220	400	3.66598	+	19	49993107	49994804	ENSG00000142541
19	49994220	49994229	400	3.49624	+	19	49993107	49994804	ENSG00000142541
19	49994461	49994464	400	2.98638	+	19	49993107	49994804	ENSG00000142541
19	49994464	49994470	400	2.78642	+	19	49993107	49994804	ENSG00000142541
19	49994472	49994497	400	2.68563	+	19	49993107	49994804	ENSG00000142541
19	50000985	50001000	400	5.3576	+	19	50000430	50001508	ENSG00000142534
19	50001006	50001009	400	5.98326	+	19	50000430	50001508	ENSG00000142534
19	50001009	50001018	400	5.84006	+	19	50000430	50001508	ENSG00000142534
19	50001018	50001031	400	5.62269	+	19	50000430	50001508	ENSG00000142534
19	50001031	50001045	400	5.64833	+	19	50000430	50001508	ENSG00000142534
6	52860475	52860477	400	1.99097	+	6	52860418	52860748	ENSG00000202198
6	52860488	52860498	400	1.1475	+	6	52860418	52860748	ENSG00000202198
4	53578842	53578862	400	3.14004	+	4	53578849	53578914	ENSG00000264585
4	53578876	53578907	400	3.82843	+	4	53578849	53578914	ENSG00000264585
17	62223476	62223514	400	3.22264	+	17	62223443	62223512	ENSG00000199753
10	70514958	70514986	400	6.70171	+	10	70514929	70515042	ENSG00000221182
16	70563440	70563479	400	5.55381	+	16	70563412	70563491	ENSG00000221514
16	70571959	70571989	400	5.40971	+	16	70571908	70572001	ENSG00000221066
17	74557197	74557231	400	6.6716	+	17	74557191	74557274	ENSG00000199961
17	74557743	74557777	400	6.9632	+	17	74557370	74557833	ENSG00000163597
11	75111458	75111477	400	5.14543	+	11	75111435	75111629	ENSG00000206941
11	75111477	75111506	400	4.85149	+	11	75111435	75111629	ENSG00000206941
11	75111526	75111579	400	5.3036	+	11	75111435	75111629	ENSG00000206941
11	75115488	75115529	400	4.71838	+	11	75115465	75115610	ENSG00000207445
11	75115532	75115541	400	4.63812	+	11	75115465	75115610	ENSG00000207445
11	75115552	75115559	400	4.70371	+	11	75115465	75115610	ENSG00000207445
11	75115575	75115608	400	4.38138	+	11	75115465	75115610	ENSG00000207445
1	76252783	76252784	400	5.43373	+	1	76252384	76256202	ENSG00000137955
1	76252786	76252799	400	4.98638	+	1	76252384	76256202	ENSG00000137955
1	76252800	76252825	400	5.33808	+	1	76252384	76256202	ENSG00000137955
1	76253572	76253591	400	4.92052	+	1	76252384	76256202	ENSG00000137955
1	76253601	76253616	400	4.78321	+	1	76252384	76256202	ENSG00000137955
1	76253623	76253653	400	4.59856	+	1	76252384	76256202	ENSG00000137955
1	76255185	76255191	400	4.83509	+	1	76252384	76256202	ENSG00000137955
1	76255192	76255233	400	4.85691	+	1	76252384	76256202	ENSG00000137955
X	77380698	77380777	400	5.19766	+	X	77380371	77380922	ENSG00000102144
2	86363050	86363120	400	3.5111	+	2	86362993	86363129	ENSG00000208772
16	89627834	89627877	400	2.6826	+	16	89627065	89630950	ENSG00000167526
16	89627877	89627910	400	2.40473	+	16	89627065	89630950	ENSG00000167526
11	93454683	93454686	400	5.50579	+	11	93454679	93455032	ENSG00000254911
11	93454686	93454695	400	5.55667	+	11	93454679	93455032	ENSG00000254911
11	93454695	93454709	400	5.60692	+	11	93454679	93455032	ENSG00000254911
11	93454710	93454727	400	5.64946	+	11	93454679	93455032	ENSG00000254911
11	93454727	93454743	400	5.36318	+	11	93454679	93455032	ENSG00000254911
11	93454743	93454769	400	5.3318	+	11	93454679	93455032	ENSG00000254911
11	93454769	93454779	400	5.16524	+	11	93454679	93455032	ENSG00000254911
11	93454779	93454790	400	5.13031	+	11	93454679	93455032	ENSG00000254911
11	93454837	93454891	400	5.7502	+	11	93454679	93455032	ENSG00000254911
11	93454907	93454925	400	4.29077	+	11	93454679	93455032	ENSG00000254911
11	93454925	93454950	400	3.92304	+	11	93454679	93455032	ENSG00000254911
11	93454950	93454985	400	3.88801	+	11	93454679	93455032	ENSG00000254911
11	93454985	93454993	400	4.34862	+	11	93454679	93455032	ENSG00000254911
11	93454993	93455023	400	5.58701	+	11	93454679	93455032	ENSG00000254911
11	93455027	93455037	400	5.66641	+	11	93454679	93455032	ENSG00000254911
12	98993528	98993562	400	2.90442	+	12	98993413	98993905	ENSG00000212443
12	98993562	98993607	400	2.6242	+	12	98993413	98993905	ENSG00000212443
1	109642870	109642873	400	6.50927	+	1	109642815	109643241	ENSG00000270066
1	109642873	109642879	400	6.3883	+	1	109642815	109643241	ENSG00000270066
1	109642879	109642882	400	6.3533	+	1	109642815	109643241	ENSG00000270066
1	109642882	109642887	400	6.25982	+	1	109642815	109643241	ENSG00000270066
1	109642887	109642891	400	6.20818	+	1	109642815	109643241	ENSG00000270066
1	109642891	109642895	400	6.15084	+	1	109642815	109643241	ENSG00000270066
1	109642895	109642901	400	5.96005	+	1	109642815	109643241	ENSG00000270066
1	109642901	109642906	400	6.13021	+	1	109642815	109643241	ENSG00000270066
1	109642906	109642910	400	5.93659	+	1	109642815	109643241	ENSG00000270066
1	109642910	109642913	400	5.94801	+	1	109642815	109643241	ENSG00000270066
1	109642913	109642918	400	5.9226	+	1	109642815	109643241	ENSG00000270066
1	109642918	109642921	400	5.7502	+	1	109642815	109643241	ENSG00000270066
1	109642921	109642928	400	6.16733	+	1	109642815	109643241	ENSG00000270066
1	109642928	109642931	400	6.09314	+	1	109642815	109643241	ENSG00000270066
1	109642931	109642935	400	6.21093	+	1	109642815	109643241	ENSG00000270066
1	109642935	109642953	400	6.10828	+	1	109642815	109643241	ENSG00000270066
1	109642953	109642957	400	5.88379	+	1	109642815	109643241	ENSG00000270066
1	109642957	109642960	400	5.87188	+	1	109642815	109643241	ENSG00000270066
1	109642960	109642966	400	5.86497	+	1	109642815	109643241	ENSG00000270066
1	109642966	109642987	400	5.65452	+	1	109642815	109643241	ENSG00000270066
1	109643006	109643008	400	4.21543	+	1	109642815	109643241	ENSG00000270066
1	109643025	109643036	400	4.04281	+	1	109642815	109643241	ENSG00000270066
1	109643036	109643039	400	3.98319	+	1	109642815	109643241	ENSG00000270066
5	111497231	111497256	400	4.21454	+	5	111497182	111497314	ENSG00000238363
5	111497261	111497266	400	3.67307	+	5	111497182	111497314	ENSG00000238363
5	111497266	111497273	400	3.60073	+	5	111497182	111497314	ENSG00000238363
5	111497273	111497286	400	3.9188	+	5	111497182	111497314	ENSG00000238363
5	111497286	111497294	400	3.88931	+	5	111497182	111497314	ENSG00000238363
5	111497303	111497315	400	3.09813	+	5	111497182	111497314	ENSG00000238363
4	119200346	119200377	400	1.90906	+	4	119199864	119200586	ENSG00000269893
4	119200377	119200386	400	1.83259	+	4	119199864	119200586	ENSG00000269893
4	119200390	119200397	400	2.18356	+	4	119199864	119200586	ENSG00000269893
11	123172190	123172207	400	4.83201	+	11	123172098	123172231	ENSG00000200496
11	123172207	123172229	400	4.83939	+	11	123172098	123172231	ENSG00000200496
11	123172229	123172233	400	5.18115	+	11	123172098	123172231	ENSG00000200496
6	133136467	133136477	400	6.26381	+	6	133136446	133136518	ENSG00000206754
6	133136477	133136481	400	6.00024	+	6	133136446	133136518	ENSG00000206754
6	133136481	133136490	400	6.04352	+	6	133136446	133136518	ENSG00000206754
6	133136490	133136506	400	5.70863	+	6	133136446	133136518	ENSG00000206754
6	133137953	133138005	400	3.09576	+	6	133137941	133138016	ENSG00000221500
6	133138407	133138417	400	2.40562	+	6	133138358	133138487	ENSG00000200534
6	133138435	133138449	400	1.74872	+	6	133138358	133138487	ENSG00000200534
6	133138449	133138482	400	1.70394	+	6	133138358	133138487	ENSG00000200534
9	136216250	136216259	400	4.30104	+	9	136216242	136216555	ENSG00000148303
9	136216259	136216268	400	4.5347	+	9	136216242	136216555	ENSG00000148303
9	136216268	136216292	400	4.76751	+	9	136216242	136216555	ENSG00000148303
9	136216295	136216314	400	5.04386	+	9	136216242	136216555	ENSG00000148303
9	136216969	136217005	400	5.10455	+	9	136216767	136217582	ENSG00000148303
9	136217312	136217379	400	3.42984	+	9	136216767	136217582	ENSG00000148303
9	136217706	136217741	400	5.15614	+	9	136217702	136217926	ENSG00000252542
9	136217741	136217750	400	4.98066	+	9	136217702	136217926	ENSG00000252542
9	136217750	136217758	400	5.30244	+	9	136217702	136217926	ENSG00000252542
9	136217758	136217768	400	5.22027	+	9	136217702	136217926	ENSG00000252542
5	138611889	138611907	400	3.39536	+	5	138611869	138612009	ENSG00000252213
5	138611927	138611938	400	3.21239	+	5	138611869	138612009	ENSG00000252213
5	138614468	138614474	400	4.63473	+	5	138614470	138614667	ENSG00000200959
5	138614485	138614511	400	4.98139	+	5	138614470	138614667	ENSG00000200959
5	138614511	138614525	400	4.4218	+	5	138614470	138614667	ENSG00000200959
5	138614526	138614537	400	5.41416	+	5	138614470	138614667	ENSG00000200959
5	138614537	138614546	400	4.91661	+	5	138614470	138614667	ENSG00000200959
5	138614546	138614576	400	3.76994	+	5	138614470	138614667	ENSG00000200959
X	154003366	154003402	400	4.01825	+	X	154002877	154003589	ENSG00000130826
5	172447783	172447832	400	3.54529	+	5	172447731	172447931	ENSG00000212402
3	184043491	184043525	400	3.48871	+	3	184043484	184043559	ENSG00000212158
3	186502585	186502592	400	5.03971	+	3	186501992	186507689	ENSG00000156976
3	186502592	186502614	400	5.46983	+	3	186501992	186507689	ENSG00000156976
3	186502614	186502653	400	5.42908	+	3	186501992	186507689	ENSG00000156976
3	186504527	186504543	400	2.48312	+	3	186501992	186507689	ENSG00000156976
3	186504543	186504549	400	2.47557	+	3	186501992	186507689	ENSG00000156976
3	186504549	186504565	400	2.25697	+	3	186501992	186507689	ENSG00000156976
3	186504565	186504568	400	2.34079	+	3	186501992	186507689	ENSG00000156976
3	186505163	186505197	400	2.32615	+	3	186501992	186507689	ENSG00000156976
3	186505197	186505223	400	2.38424	+	3	186501992	186507689	ENSG00000156976
2	203141181	203141222	400	6.99813	+	2	203141154	203141241	ENSG00000212534
2	203142836	203142863	400	4.96171	+	2	203142831	203143052	ENSG00000212309
2	203142863	203142909	400	5.53566	+	2	203142831	203143052	ENSG00000212309
2	203156075	203156098	400	5.80735	+	2	203156055	203156144	ENSG00000271852
2	203156098	203156109	400	5.78554	+	2	203156055	203156144	ENSG00000271852
2	203156109	203156143	400	6.42463	+	2	203156055	203156144	ENSG00000271852
2	203157797	203157831	400	6.52343	+	2	203157772	203157859	ENSG00000238317
2	207026951	207026995	400	3.85498	+	2	207026952	207027338	ENSG00000114942
2	207026995	207027009	400	3.5909	+	2	207026952	207027338	ENSG00000114942
2	207027009	207027028	400	3.33142	+	2	207026952	207027338	ENSG00000114942
2	234184483	234184497	400	3.13736	+	2	234184373	234184648	ENSG00000252010
2	234184529	234184537	400	1.74757	+	2	234184373	234184648	ENSG00000252010
2	234184537	234184557	400	1.91407	+	2	234184373	234184648	ENSG00000252010
2	234197458	234197506	400	3.07347	+	2	234197322	234197586	ENSG00000251791
2	234184499	234184517	88.0439	2.08976	+	2	234184373	234184648	ENSG00000252010
5	138611907	138611926	87.2598	2.58254	+	5	138611869	138612009	ENSG00000252213
19	10220451	10220506	86.9236	4.62638	+	19	10220433	10220511	ENSG00000238531
20	2637596	2637610	86.7835	4.05631	+	20	2637270	2638296	ENSG00000229686
19	41271166	41271210	86.1605	5.97527	+	19	41270913	41271294	ENSG00000077312
1	45241534	45241610	86.0781	1.81085	+	1	45241308	45241812	ENSG00000142937
17	62223471	62223476	85.7608	2.56893	+	17	62223443	62223512	ENSG00000199753
8	67834716	67834770	85.6337	2.40677	-	8	67834506	67834960	ENSG00000245910
5	138611866	138611889	84.52	3.15751	+	5	138611869	138612009	ENSG00000252213
X	118921404	118921415	84.0079	3.80702	-	X	118921244	118921447	ENSG00000198918
15	66793642	66793655	83.6717	5.6127	-	15	66793287	66793842	ENSG00000174444
20	17943508	17943516	83.5483	3.62958	-	20	17943353	17943589	ENSG00000212232
13	45911635	45911652	83.364	2.80535	-	13	45911008	45911744	ENSG00000133112
11	93466721	93466741	83.1936	2.79062	-	11	93464919	93470405	ENSG00000166012
19	34883431	34883488	83.1826	2.87991	+	19	34883101	34884971	ENSG00000105220
20	26189940	26190039	82.995	4.96885	-	20	26189759	26190098	ENSG00000227195
7	45144447	45144509	82.9852	3.97883	-	7	45144505	45144641	ENSG00000201772
2	232325086	232325142	82.8595	4.00698	-	2	232325082	232325151	ENSG00000202400
17	27049644	27049670	82.796	5.7502	+	17	27049428	27049895	ENSG00000264577
17	27049644	27049670	82.796	5.7502	+	17	27049600	27049671	ENSG00000238578
3	169482614	169482643	82.4697	3.26123	-	3	169482308	169482848	ENSG00000270141
17	16344578	16344614	82.2636	2.89281	+	17	16344388	16345342	ENSG00000175061
12	7076660	7076714	81.7632	2.07349	-	12	7076334	7076769	ENSG00000215021
7	45144509	45144579	81.4795	2.18346	-	7	45144505	45144641	ENSG00000201772
9	136217701	136217706	80.8318	4.48955	+	9	136217702	136217926	ENSG00000252542
2	232325080	232325086	80.7996	4.5982	-	2	232325082	232325151	ENSG00000202400
19	2271070	2271164	80.4531	3.34441	+	19	2270290	2273487	ENSG00000104904
2	232321228	232321235	79.6373	5.70016	-	2	232321155	232321234	ENSG00000207280
15	66795619	66795633	79.5543	3.33384	-	15	66793898	66795867	ENSG00000174444
19	49994165	49994171	79.4039	3.72616	+	19	49993107	49994804	ENSG00000142541
4	53578862	53578872	79.2017	3.2117	+	4	53578849	53578914	ENSG00000264585
1	28905272	28905283	79.1947	5.29077	-	1	28905261	28905334	ENSG00000221539
11	93466630	93466669	79.0965	2.89803	-	11	93464919	93470405	ENSG00000166012
10	101996822	101996936	78.7978	3.4981	-	10	101996913	101997059	ENSG00000212464
1	31441045	31441084	78.7725	5.85846	-	1	31441011	31441083	ENSG00000200181
1	40033044	40033089	78.1978	2.11901	-	1	40033046	40033180	ENSG00000201457
X	154003344	154003366	77.9406	3.13877	+	X	154002877	154003589	ENSG00000130826
19	49606665	49606738	77.8346	4.39657	+	19	49605371	49607992	ENSG00000104852
19	10218341	10218400	77.8255	4.89168	+	19	10218327	10218411	ENSG00000209645
3	186504508	186504518	77.823	2.06082	+	3	186501992	186507689	ENSG00000156976
17	16342968	16343030	76.9168	5.04977	+	17	16342136	16343567	ENSG00000175061
6	52860498	52860518	76.8145	0.88377	+	6	52860418	52860748	ENSG00000202198
9	95054802	95054832	76.1458	2.92304	-	9	95054743	95054875	ENSG00000239183
9	33934308	33934345	75.876	4.32052	-	9	33934052	33934374	ENSG00000137073
1	76253653	76253656	75.4284	3.6974	+	1	76252384	76256202	ENSG00000137955
19	41271210	41271260	74.9854	6.23563	+	19	41270913	41271294	ENSG00000077312
11	65191351	65191402	74.8451	2.27783	+	11	65190245	65213011	ENSG00000245532
1	173833575	173833584	74.7276	3.34872	-	1	173833038	173834685	ENSG00000234741
1	987960	988060	74.555	5.7872	+	1	987366	989357	ENSG00000188157
19	49993889	49993947	74.3493	1.85609	+	19	49993107	49994804	ENSG00000142541
X	118921366	118921384	74.298	3.70581	-	X	118921244	118921447	ENSG00000198918
2	207027028	207027077	73.9169	3.08021	+	2	207026952	207027338	ENSG00000114942
3	186504468	186504508	73.5523	2.22831	+	3	186501992	186507689	ENSG00000156976
2	234184564	234184572	72.6129	1.79384	+	2	234184373	234184648	ENSG00000252010
3	184043527	184043543	72.1645	3.25709	+	3	184043484	184043559	ENSG00000212158
17	27049634	27049644	71.8922	5.17119	+	17	27049428	27049895	ENSG00000264577
17	27049634	27049644	71.8922	5.17119	+	17	27049600	27049671	ENSG00000238578
18	47340651	47340754	71.8694	2.59417	+	18	47340731	47340813	ENSG00000252139
14	20791394	20791426	70.9639	2.03536	-	14	20791338	20791485	ENSG00000222489
1	40033106	40033122	70.4879	2.31948	-	1	40033046	40033180	ENSG00000201457
11	9450346	9450373	70.3992	3.80735	+	11	9450320	9450501	ENSG00000201998
4	119200406	119200412	70.2071	1.90436	+	4	119199864	119200586	ENSG00000269893
16	2015270	2015311	69.8099	5.13512	+	16	2014960	2015510	ENSG00000255198
9	139621287	139621326	69.3922	3.14103	-	9	139619686	139621538	ENSG00000233016
19	17973450	17973455	69.0166	1.83223	+	19	17971572	17973716	ENSG00000105640
16	70571989	70571997	68.5869	4.82327	+	16	70571908	70572001	ENSG00000221066
11	93466669	93466684	68.5827	2.65851	-	11	93464919	93470405	ENSG00000166012
2	234184558	234184564	68.3498	1.74424	+	2	234184373	234184648	ENSG00000252010
5	111497188	111497231	68.2512	3.66928	+	5	111497182	111497314	ENSG00000238363
2	101889398	101889433	67.7294	4.29077	-	2	101889304	101889511	ENSG00000163162
11	17096241	17096258	67.5271	4.57835	-	11	17096201	17096291	ENSG00000272034
17	27050464	27050502	67.4372	3.98738	+	17	27050318	27050818	ENSG00000198242
5	172447734	172447771	66.4465	2.43645	+	5	172447731	172447931	ENSG00000212402
1	173834765	173834778	66.2965	2.98435	-	1	173834760	173834824	ENSG00000208317
19	2270665	2270745	66.2476	3.54559	+	19	2270290	2273487	ENSG00000104904
3	186504583	186504596	65.6701	2.11213	+	3	186501992	186507689	ENSG00000156976
12	7076632	7076648	65.4425	1.99047	-	12	7076334	7076769	ENSG00000215021
16	2205024	2205038	64.9372	2.76414	-	16	2205024	2205106	ENSG00000206630
9	33952772	33952843	64.9289	5.44052	-	9	33952767	33952848	ENSG00000238886
4	119200397	119200404	64.4168	2.24015	+	4	119199864	119200586	ENSG00000269893
20	17943516	17943524	64.2388	3.1102	-	20	17943353	17943589	ENSG00000212232
2	234184589	234184632	63.9915	3.82993	+	2	234184373	234184648	ENSG00000252010
22	39709848	39709853	63.5087	2.76184	-	22	39708887	39710413	ENSG00000100316
19	34883662	34883714	63.4715	3.50377	+	19	34883101	34884971	ENSG00000105220
19	17973456	17973459	62.3974	1.24638	+	19	17971572	17973716	ENSG00000105640
X	20154179	20154226	62.2915	5.99121	-	X	20154184	20154253	ENSG00000201882
17	16342923	16342968	61.4142	4.78016	+	17	16342136	16343567	ENSG00000175061
14	21865458	21865513	61.1896	3.99972	-	14	21865451	21865560	ENSG00000200785
1	76255158	76255168	60.467	4.96062	+	1	76252384	76256202	ENSG00000137955
7	26238710	26238776	60.3272	3.33342	-	7	26237242	26241149	ENSG00000122566
1	28906347	28906386	58.9894	2.05841	-	1	28906045	28908384	ENSG00000197989
14	95999780	95999835	58.6455	1.1816	-	14	95999692	95999966	ENSG00000252481
17	74554872	74554952	58.6192	3.67904	+	17	74553848	74556515	ENSG00000163597
15	66794415	66794430	58.5416	5.16524	-	15	66793898	66795867	ENSG00000174444
11	93466453	93466469	58.3333	4.71962	-	11	93464919	93470405	ENSG00000166012
7	45025002	45025034	58.257	1.36532	-	7	45023214	45026560	ENSG00000232956
2	234184517	234184529	58.2245	1.55732	+	2	234184373	234184648	ENSG00000252010
1	11968261	11968311	57.9565	1.19912	+	1	11968209	11968328	ENSG00000199347
1	173835836	173835850	56.9987	2.78554	-	1	173834956	173835934	ENSG00000234741
3	186504596	186504640	56.846	1.72942	+	3	186501992	186507689	ENSG00000156976
7	5569451	5569525	56.8384	3.02774	-	7	5569437	5569613	ENSG00000075624
9	136216951	136216960	56.557	5.26805	+	9	136216767	136217582	ENSG00000148303
6	133138482	133138485	56.2029	2.77386	+	6	133138358	133138487	ENSG00000200534
6	133138383	133138402	56.0028	1.66851	+	6	133138358	133138487	ENSG00000200534
17	27049603	27049628	55.3002	4.85371	+	17	27049428	27049895	ENSG00000264577
17	27049603	27049628	55.3002	4.85371	+	17	27049600	27049671	ENSG00000238578
13	45910483	45910511	54.8505	2.68309	-	13	45910449	45910582	ENSG00000253051
1	155889760	155889778	54.8478	1.80106	-	1	155889700	155889836	ENSG00000207475
14	95999884	95999913	54.6255	2.23955	-	14	95999692	95999966	ENSG00000252481
14	95999884	95999913	54.6255	2.23955	-	14	95999840	96000140	ENSG00000182512
22	43011342	43011351	54.5536	0.88528	+	22	43011250	43011913	ENSG00000270022
16	71792301	71792386	54.4691	5.22151	-	16	71792305	71792390	ENSG00000223224
19	54971778	54971849	54.3715	4.33259	+	19	54969493	54973217	ENSG00000167615
12	98993415	98993469	54.2756	4.47135	+	12	98993413	98993905	ENSG00000212443
12	7076648	7076660	53.8859	1.81784	-	12	7076334	7076769	ENSG00000215021
11	46783991	46784007	53.5105	2.74265	-	11	46783939	46784049	ENSG00000212135
7	26238776	26238791	53.2324	4.52781	-	7	26237242	26241149	ENSG00000122566
3	186504573	186504583	53.1812	1.75615	+	3	186501992	186507689	ENSG00000156976
2	234197519	234197562	52.8104	2.88903	+	2	234197322	234197586	ENSG00000251791
16	58582447	58582459	52.4175	2.06386	-	16	58582403	58582537	ENSG00000207493
19	11664271	11664415	52.3658	4.29077	-	19	11661962	11664896	ENSG00000130165
10	101996936	101996976	52.3087	2.12549	-	10	101996913	101997059	ENSG00000212464
19	12817259	12817333	52.2627	2.71398	-	19	12817263	12817332	ENSG00000209702
1	76252755	76252764	52.1972	4.59033	+	1	76252384	76256202	ENSG00000137955
11	93454892	93454899	52.1972	4.59033	+	11	93454679	93455032	ENSG00000254911
11	65211573	65211695	51.6184	2.72249	+	11	65190245	65213011	ENSG00000245532
X	20154226	20154293	51.5744	5.51317	-	X	20154184	20154253	ENSG00000201882
1	28906312	28906346	51.4673	2.15802	-	1	28906045	28908384	ENSG00000197989
7	5569551	5569654	51.1594	2.70581	-	7	5569437	5569613	ENSG00000075624
1	173834552	173834565	51.1262	3.54316	-	1	173833038	173834685	ENSG00000234741
2	234197346	234197440	50.3337	2.74058	+	2	234197322	234197586	ENSG00000251791
20	37058388	37058403	49.9309	2.67683	-	20	37058313	37058446	ENSG00000201512
22	39711246	39711264	49.1943	2.29077	-	22	39711218	39711312	ENSG00000209482
11	46784014	46784048	48.7972	3.72571	-	11	46783939	46784049	ENSG00000212135
19	17973437	17973450	48.6009	1.55067	+	19	17971572	17973716	ENSG00000105640
5	109035435	109035491	48.309	5.23831	-	5	109035201	109035535	ENSG00000202512
7	26238791	26238854	48.2219	4.33808	-	7	26237242	26241149	ENSG00000122566
4	119200386	119200390	47.8163	1.4098	+	4	119199864	119200586	ENSG00000269893
2	234197440	234197458	47.7094	3.1355	+	2	234197322	234197586	ENSG00000251791
19	2271240	2271290	47.4872	3.20831	+	19	2270290	2273487	ENSG00000104904
X	77380634	77380698	47.218	4.31462	+	X	77380371	77380922	ENSG00000102144
6	31803042	31803059	47.1589	4.39031	+	6	31803040	31803228	ENSG00000201823
9	95054832	95054876	47.0906	2.60316	-	9	95054743	95054875	ENSG00000239183
11	62622094	62622096	46.862	2.62576	-	11	62621273	62623386	ENSG00000255717
5	172447729	172447734	46.6034	2.38388	+	5	172447731	172447931	ENSG00000212402
14	20791383	20791394	46.5046	1.7566	-	14	20791338	20791485	ENSG00000222489
14	95999913	95999960	46.4315	2.60946	-	14	95999692	95999966	ENSG00000252481
14	95999913	95999960	46.4315	2.60946	-	14	95999840	96000140	ENSG00000182512
14	21865513	21865564	46.3856	4.15751	-	14	21865451	21865560	ENSG00000200785
17	7478138	7478163	46.349	1.03474	+	17	7477162	7479503	ENSG00000161960
7	45025034	45025041	46.2709	1.40587	-	7	45023214	45026560	ENSG00000232956
2	207026630	207026665	46.1438	5.01869	+	2	207026602	207026681	ENSG00000207047
15	66795695	66795698	46.0736	3.22206	-	15	66793898	66795867	ENSG00000174444
11	122930113	122930121	46.0736	3.22206	-	11	122928960	122931134	ENSG00000109971
14	95999722	95999756	45.8948	1.51009	-	14	95999692	95999966	ENSG00000252481
22	20113934	20113964	45.8172	1.57806	+	22	20113826	20114878	ENSG00000099901
14	70238274	70238367	45.4651	3.18889	+	14	70237911	70238722	ENSG00000100650
4	53579495	53579519	45.3447	2.0117	+	4	53579416	53579537	ENSG00000212588
4	119200412	119200415	45.2869	1.40901	+	4	119199864	119200586	ENSG00000269893
1	93302857	93302892	45.2192	2.49054	+	1	93302167	93303190	ENSG00000122406
17	16342832	16342866	45.0369	4.72373	+	17	16342136	16343567	ENSG00000175061
11	62609193	62609251	44.9462	2.83826	-	11	62609041	62609281	ENSG00000133316
22	39709824	39709848	44.8362	2.56434	-	22	39708887	39710413	ENSG00000100316
6	52860518	52860526	44.5035	0.741641	+	6	52860418	52860748	ENSG00000202198
1	173836869	173836876	44.4061	4.1102	-	1	173836129	173836953	ENSG00000234741
11	93464673	93464730	44.3471	2.43195	-	11	93464668	93464740	ENSG00000202314
1	154232252	154232341	44.2406	2.65535	+	1	154232203	154232505	ENSG00000201129
3	52725395	52725462	44.1417	4.31631	+	3	52725394	52725469	ENSG00000222345
17	16343163	16343206	44.1387	5.12727	+	17	16342136	16343567	ENSG00000175061
20	17943576	17943587	44.1378	3.27216	-	20	17943353	17943589	ENSG00000212232
17	8076757	8076769	43.8065	3.92304	-	17	8076555	8079717	ENSG00000179029
11	93464207	93464253	43.647	2.16267	-	11	93463114	93464382	ENSG00000166012
2	10586860	10586895	43.5992	1.63117	-	2	10586840	10586975	ENSG00000206633
13	45910511	45910537	43.5168	2.36415	-	13	45910449	45910582	ENSG00000253051
17	7478088	7478115	43.4888	1.24614	+	17	7477162	7479503	ENSG00000161960
2	85770454	85770571	43.2116	2.50228	+	2	85770024	85770731	ENSG00000168906
20	2443622	2443681	43.0748	4.37169	-	20	2443608	2443683	ENSG00000251806
19	10218333	10218341	42.2659	5.49241	+	19	10218327	10218411	ENSG00000209645
16	58582459	58582528	42.0549	1.87574	-	16	58582403	58582537	ENSG00000207493
11	65211762	65211842	42.0276	3.18115	+	11	65190245	65213011	ENSG00000245532
14	95999849	95999884	41.9692	1.89969	-	14	95999692	95999966	ENSG00000252481
14	95999849	95999884	41.9692	1.89969	-	14	95999840	96000140	ENSG00000182512
11	62609163	62609193	41.8526	2.38138	-	11	62609041	62609281	ENSG00000133316
17	7478124	7478138	41.7948	0.967819	+	17	7477162	7479503	ENSG00000161960
18	47015630	47015678	41.7312	3.37566	-	18	47015535	47015920	ENSG00000265681
2	101889433	101889467	41.7312	3.37566	-	2	101889304	101889511	ENSG00000163162
19	2270898	2270952	41.104	2.78923	+	19	2270290	2273487	ENSG00000104904
11	93465621	93465664	41.0838	2.47953	-	11	93464919	93470405	ENSG00000166012
X	153628619	153628665	40.9572	2.15526	+	X	153627679	153630680	ENSG00000147403
11	93465605	93465621	40.8598	2.67544	-	11	93464919	93470405	ENSG00000166012
19	2271290	2271334	40.8504	3.05261	+	19	2270290	2273487	ENSG00000104904
2	234184572	234184589	40.4207	1.83211	+	2	234184373	234184648	ENSG00000252010
X	153628665	153628708	40.1982	2.18143	+	X	153627679	153630680	ENSG00000147403
8	56986446	56986462	40.0618	4.29077	-	8	56985506	56987069	ENSG00000008988
17	19093414	19093518	39.9171	4.70581	-	17	19092978	19093558	ENSG00000264940
20	37058403	37058444	39.6915	2.56876	-	20	37058313	37058446	ENSG00000201512
20	2634854	2634934	39.5422	1.56971	+	20	2634822	2635221	ENSG00000101361
6	86387309	86387366	39.3654	4.04566	-	6	86386725	86388451	ENSG00000203875
11	62622514	62622547	39.3525	1.66708	-	11	62621273	62623386	ENSG00000255717
22	39711218	39711246	39.2766	2.15017	-	22	39711218	39711312	ENSG00000209482
2	86362993	86363027	38.8461	3.08828	+	2	86362993	86363129	ENSG00000208772
7	45144593	45144641	38.8026	2.19841	-	7	45144505	45144641	ENSG00000201772
12	49061245	49061318	38.7216	2.80783	-	12	49061240	49061376	ENSG00000207313
X	154003134	154003186	38.6619	3.90221	+	X	154002877	154003589	ENSG00000130826
1	155889788	155889832	38.5269	2.03839	-	1	155889700	155889836	ENSG00000207475
22	43011322	43011331	38.505	0.726491	+	22	43011250	43011913	ENSG00000270022
19	2270306	2270336	38.0626	4.23419	+	19	2270290	2273487	ENSG00000104904
20	2637585	2637596	38.0236	3.7762	+	20	2637270	2638296	ENSG00000229686
13	99858012	99858063	37.8692	4.64441	+	13	99857962	99858260	ENSG00000201793
3	186504569	186504573	37.5716	1.40649	+	3	186501992	186507689	ENSG00000156976
14	90178906	90178997	37.3833	3.36116	+	14	90178855	90179167	ENSG00000200312
11	111731129	111731281	37.0233	5.3264	-	11	111731270	111731358	ENSG00000258529
1	28905316	28905331	36.8742	4.90968	-	1	28905261	28905334	ENSG00000221539
11	65212128	65212217	36.6571	2.82129	+	11	65190245	65213011	ENSG00000245532
16	58582402	58582415	36.6559	2.01324	-	16	58582403	58582537	ENSG00000207493
20	2637648	2637653	36.6538	2.74798	+	20	2637270	2638296	ENSG00000229686
7	45025041	45025105	36.5964	1.46464	-	7	45023214	45026560	ENSG00000232956
21	9825937	9825977	36.5743	3.14741	+	21	9825832	9826011	ENSG00000264462
14	103804251	103804288	36.5576	1.77532	+	14	103804186	103804311	ENSG00000272533
10	101996976	101996993	36.5266	1.95635	-	10	101996913	101997059	ENSG00000212464
17	48828067	48828154	36.2974	3.16524	+	17	48827862	48833574	ENSG00000108848
X	154003330	154003344	36.2048	2.55705	+	X	154002877	154003589	ENSG00000130826
12	49048257	49048282	35.9348	2.66581	-	12	49048165	49048301	ENSG00000221491
19	17973417	17973437	35.9321	1.63941	+	19	17971572	17973716	ENSG00000105640
1	988409	988473	35.8915	5.06336	+	1	987366	989357	ENSG00000188157
17	74557233	74557265	35.8204	4.71704	+	17	74557191	74557274	ENSG00000199961
19	2270500	2270561	35.4943	2.64344	+	19	2270290	2273487	ENSG00000104904
17	62223728	62223759	35.3813	1.41967	+	17	62223590	62223836	ENSG00000266402
11	93463678	93463727	34.6992	1.77248	-	11	93463114	93464382	ENSG00000166012
11	122930123	122930127	34.6082	2.98592	-	11	122928960	122931134	ENSG00000109971
6	37142892	37142967	34.3199	2.30542	+	6	37141710	37143202	ENSG00000137193
1	21102077	21102137	34.3105	2.99931	-	1	21101943	21103243	ENSG00000127483
1	45244063	45244105	33.9473	1.74329	+	1	45243515	45244451	ENSG00000202031
19	50000977	50000985	33.9029	4.29077	+	19	50000430	50001508	ENSG00000142534
12	49048223	49048257	33.8651	2.1414	-	12	49048165	49048301	ENSG00000221491
19	49606738	49606785	33.8511	3.7647	+	19	49605371	49607992	ENSG00000104852
2	234197562	234197571	33.7034	3.09813	+	2	234197322	234197586	ENSG00000251791
16	2012970	2013012	33.2418	1.90634	-	16	2012053	2013257	ENSG00000140988
12	76462484	76462551	32.991	3.49513	-	12	76462358	76462774	ENSG00000187109
11	62432996	62433042	32.6926	1.19812	+	11	62432808	62435968	ENSG00000214756
17	7481272	7481308	32.5765	1.33005	+	17	7479842	7483645	ENSG00000265500
17	7481308	7481314	32.4354	1.3238	+	17	7479842	7483645	ENSG00000265500
1	173833298	173833348	32.3988	1.54909	-	1	173833038	173834685	ENSG00000234741
11	65191321	65191351	32.3614	1.86756	+	11	65190245	65213011	ENSG00000245532
1	93302851	93302857	32.2748	3.1102	+	1	93302167	93303190	ENSG00000122406
4	119200415	119200435	32.2078	1.05879	+	4	119199864	119200586	ENSG00000269893
2	86363027	86363050	31.6647	2.64225	+	2	86362993	86363129	ENSG00000208772
11	93463727	93463765	31.4165	1.54097	-	11	93463114	93464382	ENSG00000166012
19	34883542	34883565	31.4082	3.58356	+	19	34883101	34884971	ENSG00000105220
16	2810030	2810134	31.3548	2.39638	+	16	2809570	2810847	ENSG00000167978
17	7809395	7809571	31.2011	3.62781	+	17	7809440	7809578	ENSG00000252835
15	89878339	89878362	30.9086	4.18889	+	15	89878284	89879392	ENSG00000261441
15	89878362	89878381	30.9086	4.18889	+	15	89878284	89879392	ENSG00000261441
4	119200344	119200346	30.7119	1.58172	+	4	119199864	119200586	ENSG00000269893
11	62622828	62622836	30.5851	1.9896	-	11	62621273	62623386	ENSG00000255717
6	31508943	31508954	30.2444	3.41107	-	6	31508099	31510225	ENSG00000198563
1	28834040	28834074	29.793	1.65819	+	1	28832863	28834782	ENSG00000242125
5	40832759	40832770	29.7189	5.05631	-	5	40832758	40832837	ENSG00000212296
1	28834074	28834086	29.5842	2.25835	+	1	28832863	28834782	ENSG00000242125
2	101889467	101889513	29.5498	3.52343	-	2	101889304	101889511	ENSG00000163162
11	62432891	62432954	29.4522	1.04553	+	11	62432808	62435968	ENSG00000214756
11	62621193	62621197	29.3326	2.18498	-	11	62620221	62621204	ENSG00000255717
5	138611959	138612012	29.2251	1.60919	+	5	138611869	138612009	ENSG00000252213
5	138614576	138614618	29.1203	1.92113	+	5	138614470	138614667	ENSG00000200959
19	49606919	49606970	28.9185	3.66274	+	19	49605371	49607992	ENSG00000104852
7	45144579	45144593	28.9069	2.25761	-	7	45144505	45144641	ENSG00000201772
16	30721862	30721985	28.85	2.82919	+	16	30721858	30721986	ENSG00000206755
11	65212049	65212113	28.7247	2.88801	+	11	65190245	65213011	ENSG00000245532
7	22896230	22896249	28.6799	5.01324	+	7	22896232	22896305	ENSG00000221740
19	51302777	51302787	28.641	2.56208	-	19	51302699	51302789	ENSG00000221241
1	45243518	45243583	28.3876	1.58816	+	1	45243515	45244451	ENSG00000202031
17	27050449	27050464	28.2122	3.91226	+	17	27050318	27050818	ENSG00000198242
19	893559	893587	28.0675	3.99121	+	19	893484	893590	ENSG00000207507
17	37076116	37076217	27.9386	4.07927	+	17	37074858	37078023	ENSG00000002834
10	74885860	74885905	27.7411	2.13877	-	10	74885838	74885965	ENSG00000221164
3	184043481	184043491	27.7369	4.29077	+	3	184043484	184043559	ENSG00000212158
2	133015220	133015269	27.6424	4.96885	-	2	133015102	133015542	ENSG00000163046
14	81669039	81669088	27.41	3.80535	-	14	81669039	81669178	ENSG00000221303
1	28906274	28906312	27.2919	2.01067	-	1	28906045	28908384	ENSG00000197989
19	2272933	2272973	27.0987	2.73823	+	19	2270290	2273487	ENSG00000104904
19	34883131	34883163	26.7393	2.6242	+	19	34883101	34884971	ENSG00000105220
15	93426653	93426823	26.642	3.29077	+	15	93426526	93426773	ENSG00000173575
15	93426653	93426823	26.642	3.29077	+	15	93426815	93427091	ENSG00000272888
X	152954366	152954438	26.4486	2.03552	+	X	152954270	152954465	ENSG00000130822
19	17973515	17973529	26.1535	1.0869	+	19	17971572	17973716	ENSG00000105640
1	42643356	42643421	25.9744	4.00127	-	1	42642210	42645496	ENSG00000198815
14	81669088	81669113	25.8958	3.6127	-	14	81669039	81669178	ENSG00000221303
12	56991398	56991456	25.5945	4.48342	-	12	56989380	56992567	ENSG00000076108
17	33900675	33900708	25.5945	4.48342	+	17	33900676	33900772	ENSG00000207297
3	13419013	13419063	25.5655	4.66001	-	3	13418956	13419062	ENSG00000132182
X	152954216	152954279	25.5173	2.33142	+	X	152954270	152954465	ENSG00000130822
X	152954216	152954279	25.5173	2.33142	+	X	152953554	152954291	ENSG00000130821
1	21102030	21102077	25.4202	2.64985	-	1	21101943	21103243	ENSG00000127483
17	34151130	34151207	25.4202	2.64985	+	17	34151082	34151293	ENSG00000172660
11	65211030	65211087	25.4089	3.06838	+	11	65190245	65213011	ENSG00000245532
11	65211878	65211949	25.2094	2.6974	+	11	65190245	65213011	ENSG00000245532
11	46784007	46784014	25.1732	2.79773	-	11	46783939	46784049	ENSG00000212135
5	137896787	137896799	24.8615	4.05631	-	5	137896732	137896799	ENSG00000206989
5	180668876	180668891	24.7511	3.63181	-	5	180668437	180669345	ENSG00000204628
21	9825856	9825879	24.7192	2.87574	+	21	9825832	9826011	ENSG00000264462
21	38739444	38739505	24.602	3.25761	+	21	38739236	38739930	ENSG00000157540
19	48259117	48259127	24.5581	2.71458	+	19	48259013	48260001	ENSG00000105373
4	53579477	53579495	24.0714	1.55596	+	4	53579416	53579537	ENSG00000212588
16	23478657	23478758	23.9919	3.19348	-	16	23474863	23479021	ENSG00000103365
4	53579409	53579446	23.9557	1.74607	+	4	53579416	53579537	ENSG00000212588
16	1795092	1795178	23.8799	4.01324	+	16	1793333	1797276	ENSG00000138834
13	26828315	26828419	23.7539	4.12085	+	13	26828276	26828906	ENSG00000132964
1	40033089	40033106	23.4704	1.84629	-	1	40033046	40033180	ENSG00000201457
1	28160907	28160955	23.4103	3.71962	+	1	28160912	28161077	ENSG00000252947
18	47018086	47018097	23.3399	3.45124	-	18	47016631	47018210	ENSG00000265681
2	97535640	97535736	23.2793	2.87574	-	2	97535613	97535708	ENSG00000168758
11	93466741	93466760	22.5713	2.62638	-	11	93464919	93470405	ENSG00000166012
14	103804235	103804251	22.144	1.90083	+	14	103804186	103804311	ENSG00000272533
4	53579446	53579469	22.1275	1.5141	+	4	53579416	53579537	ENSG00000212588
1	249151845	249151950	22.0332	3.29077	-	1	249151433	249153059	ENSG00000171163
1	155889778	155889788	21.994	1.7448	-	1	155889700	155889836	ENSG00000207475
17	37007759	37007858	21.8501	2.42083	-	17	37004118	37010096	ENSG00000125691
1	93306342	93306407	21.8045	1.14459	+	1	93306276	93306408	ENSG00000207523
18	51748651	51748781	21.7738	2.29077	-	18	51748654	51748782	ENSG00000207233
17	56409064	56409169	21.6784	2.0184	-	17	56408245	56409869	ENSG00000265206
5	138614618	138614663	21.5931	1.76721	+	5	138614470	138614667	ENSG00000200959
19	49606878	49606919	21.5209	3.63473	+	19	49605371	49607992	ENSG00000104852
11	65191486	65191545	20.5538	1.96885	+	11	65190245	65213011	ENSG00000245532
17	75085427	75085471	20.4483	2.0625	+	17	75084755	75086180	ENSG00000234912
18	47015617	47015630	20.3664	3.37824	-	18	47015535	47015920	ENSG00000265681
13	27829264	27829273	20.1778	3.73823	+	13	27829081	27829993	ENSG00000122026
X	152956539	152956611	20.1194	1.9282	+	X	152956573	152957008	ENSG00000130821
1	28835112	28835135	19.8245	1.9728	+	1	28835071	28835274	ENSG00000200087
11	65190939	65191020	19.5972	1.52827	+	11	65190245	65213011	ENSG00000245532
17	73775275	73775400	19.5844	2.84097	-	17	73772515	73775861	ENSG00000132475
X	20154467	20154526	19.4705	4.34967	-	X	20154424	20154503	ENSG00000201592
7	3038792	3038837	19.4705	4.34967	+	7	3038728	3039028	ENSG00000201794
1	28834013	28834040	19.464	1.40025	+	1	28832863	28834782	ENSG00000242125
X	152961588	152961635	19.4038	2.34522	+	X	152960529	152962048	ENSG00000130821
22	20068071	20068138	19.3884	3.17213	+	22	20068092	20068208	ENSG00000128191
14	81669113	81669173	19.1576	2.95374	-	14	81669039	81669178	ENSG00000221303
22	21998472	21998530	19.1576	2.95374	+	22	21998183	21998587	ENSG00000128228
19	49607198	49607260	19.1576	2.95374	+	19	49605371	49607992	ENSG00000104852
5	179049892	179049949	19.0636	2.34627	-	5	179049850	179051670	ENSG00000169045
15	89445150	89445203	18.8613	3.87574	-	15	89444782	89445191	ENSG00000140545
13	27829201	27829218	18.4662	4.29077	+	13	27829081	27829993	ENSG00000122026
19	49607633	49607682	18.2365	3.16524	+	19	49605371	49607992	ENSG00000104852
7	5569115	5569156	18.1707	2.49241	-	7	5567635	5569364	ENSG00000075624
X	152953957	152954019	18.1704	2.02399	+	X	152953554	152954291	ENSG00000130821
9	139560197	139560241	18.0637	2.6387	+	9	139560240	139560269	ENSG00000172889
17	7478115	7478121	17.9863	0.906454	+	17	7477162	7479503	ENSG00000161960
17	17120202	17120296	17.9572	3.20331	-	17	17120286	17120496	ENSG00000154803
15	66639540	66639573	17.9492	2.08914	-	15	66639545	66639680	ENSG00000252712
3	131197945	131197978	17.9492	2.08914	-	3	131197941	131198077	ENSG00000249020
5	172447832	172447837	17.8464	2.70581	+	5	172447731	172447931	ENSG00000212402
6	31620041	31620120	17.8251	2.85637	-	6	31620012	31620170	ENSG00000204463
3	15900818	15900885	17.7298	3.93463	-	3	15900884	15901278	ENSG00000206560
15	83424702	83424801	17.5845	4.06838	+	15	83424114	83428352	ENSG00000186628
15	83424702	83424801	17.5845	4.06838	+	15	83421636	83425960	ENSG00000252690
3	5025497	5025599	17.5099	2.87574	+	3	5024521	5027008	ENSG00000134107
11	65191299	65191321	17.464	1.68309	+	11	65190245	65213011	ENSG00000245532
7	45024994	45025002	17.3912	0.95893	-	7	45023214	45026560	ENSG00000232956
22	19929167	19929245	17.3491	3.58623	-	22	19929224	19929341	ENSG00000184470
22	19929167	19929245	17.3491	3.58623	-	22	19929130	19929420	ENSG00000093010
17	7809571	7809631	17.1368	3.66928	+	17	7809440	7809578	ENSG00000252835
17	75085384	75085427	17.1065	3.01324	+	17	75084755	75086180	ENSG00000234912
19	48259109	48259117	17.0669	2.42507	+	19	48259013	48260001	ENSG00000105373
6	31590865	31590910	17.0244	1.9089	+	6	31590856	31590987	ENSG00000200816
14	91592827	91592867	16.8064	2.13877	+	14	91592769	91592897	ENSG00000221102
1	45244105	45244129	16.7928	1.39769	+	1	45243515	45244451	ENSG00000202031
1	28160955	28161017	16.7271	2.42828	+	1	28160912	28161077	ENSG00000252947
2	76672379	76672473	16.6445	1.97358	-	2	76672205	76672536	ENSG00000200488
3	186505444	186505460	16.4426	1.52343	+	3	186501992	186507689	ENSG00000156976
11	62432981	62432996	16.4004	0.849647	+	11	62432808	62435968	ENSG00000214756
1	93306275	93306317	16.3781	1.2851	+	1	93306276	93306408	ENSG00000207523
5	172447837	172447864	16.3515	2.23306	+	5	172447731	172447931	ENSG00000212402
11	65191263	65191299	16.3131	1.69958	+	11	65190245	65213011	ENSG00000245532
3	45730485	45730527	16.2581	3.29077	-	3	45730512	45730626	ENSG00000230530
X	154003093	154003134	16.2194	3.1102	+	X	154002877	154003589	ENSG00000130826
16	30080137	30080221	16.2185	1.8702	+	16	30078555	30080311	ENSG00000149925
20	2635767	2635837	16.1949	1.03158	+	20	2635713	2636158	ENSG00000271798
14	103804288	103804312	16.1677	1.64194	+	14	103804186	103804311	ENSG00000272533
1	28906892	28906897	16.0737	1.84331	-	1	28906045	28908384	ENSG00000197989
22	29729181	29729203	16.0644	2.87574	-	22	29729152	29729247	ENSG00000239127
12	125399055	125399144	15.9632	2.99704	-	12	125396150	125399894	ENSG00000150991
22	43011357	43011364	15.9458	0.624635	+	22	43011250	43011913	ENSG00000270022
19	1409974	1410009	15.7967	3.81434	+	19	1409823	1410078	ENSG00000071626
11	65271594	65271634	15.7925	0.521444	+	11	65265233	65273940	ENSG00000251562
18	47340765	47340799	15.7073	2.43887	+	18	47340731	47340813	ENSG00000252139
4	880777	880904	15.6576	7.59455	-	4	879571	882758	ENSG00000178950
4	880939	881026	15.6576	7.82993	-	4	879571	882758	ENSG00000178950
4	881077	881137	15.6576	7.68309	-	4	879571	882758	ENSG00000178950
4	881161	881231	15.6576	8.35686	-	4	879571	882758	ENSG00000178950
4	881296	881373	15.6576	8.82993	-	4	879571	882758	ENSG00000178950
4	881416	881515	15.6576	8.33517	-	4	879571	882758	ENSG00000178950
7	1479321	1479398	15.6576	5.24497	-	7	1477526	1479507	ENSG00000164877
5	6848486	6848534	15.6576	7.04566	-	5	6848240	6848575	ENSG00000200243
4	13544061	13544075	15.6576	7.7502	-	4	13542454	13544152	ENSG00000109705
4	13544075	13544092	15.6576	7.7502	-	4	13542454	13544152	ENSG00000109705
11	17096281	17096290	15.6576	5.29077	-	11	17096201	17096291	ENSG00000272034
11	17097403	17097415	15.6576	5.81434	-	11	17096644	17097567	ENSG00000110700
17	19015876	19015947	15.6576	7.37824	-	17	19015313	19015949	ENSG00000262202
2	21266734	21266816	15.6576	7.29077	-	2	21266736	21266945	ENSG00000084674
2	21266839	21266928	15.6576	7.78263	-	2	21266736	21266945	ENSG00000084674
14	21860325	21860339	15.6576	5.4607	-	14	21860309	21860412	ENSG00000199436
14	21860339	21860359	15.6576	5.56379	-	14	21860309	21860412	ENSG00000199436
14	23771051	23771056	15.6576	7.6127	+	14	23770507	23771067	ENSG00000235194
14	23771056	23771076	15.6576	7.6127	+	14	23770507	23771067	ENSG00000235194
17	38183812	38183851	15.6576	6.09813	-	17	38183795	38183898	ENSG00000238793
15	96826149	96826155	15.6576	7.42006	-	15	96826061	96826218	ENSG00000247809
15	96826155	96826168	15.6576	7.42006	-	15	96826061	96826218	ENSG00000247809
14	103988909	103988946	15.6576	6.06336	-	14	103987574	103989033	ENSG00000166165
9	125642505	125642512	15.6576	5.87574	-	9	125642492	125642602	ENSG00000212447
9	125642512	125642541	15.6576	5.83509	-	9	125642492	125642602	ENSG00000212447
9	125642541	125642590	15.6576	6.24497	-	9	125642492	125642602	ENSG00000212447
1	987659	987696	15.6576	5.87574	+	1	987366	989357	ENSG00000188157
1	987791	987852	15.6576	5.66001	+	1	987366	989357	ENSG00000188157
19	7704731	7704801	15.6576	7.09813	+	19	7704617	7705042	ENSG00000076944
19	7704959	7704975	15.6576	5.51317	+	19	7704617	7705042	ENSG00000076944
17	16343124	16343163	15.6576	5.71704	+	17	16342136	16343567	ENSG00000175061
11	16863813	16863866	15.6576	7.50023	+	11	16863800	16864134	ENSG00000199883
17	18965371	18965408	15.6576	8.6395	+	17	18965225	18965807	ENSG00000265185
1	31316729	31316756	15.6576	5.83509	+	1	31316670	31316957	ENSG00000222784
1	31316756	31316773	15.6576	5.7502	+	1	31316670	31316957	ENSG00000222784
14	45580088	45580172	15.6576	4.99121	+	14	45580086	45580171	ENSG00000239043
3	56106184	56106187	15.6576	6.81434	+	3	56106132	56106435	ENSG00000200379
3	56106187	56106204	15.6576	7.99121	+	3	56106132	56106435	ENSG00000200379
3	56106204	56106212	15.6576	7.9632	+	3	56106132	56106435	ENSG00000200379
3	56106212	56106232	15.6576	7.93463	+	3	56106132	56106435	ENSG00000200379
16	70571929	70571954	15.6576	6.07213	+	16	70571908	70572001	ENSG00000221066
5	85916323	85916385	15.6576	6.4607	+	5	85915170	85916779	ENSG00000127184
9	134361066	134361105	15.6576	5.09813	+	9	134361052	134361137	ENSG00000235284
19	2271543	2271556	15.5451	2.59334	+	19	2270290	2273487	ENSG00000104904
11	65271789	65271831	15.5195	0.490678	+	11	65265233	65273940	ENSG00000251562
6	43752870	43752916	15.4969	3.4752	+	6	43746626	43754224	ENSG00000112715
4	152025001	152025022	15.4114	2.48871	+	4	152024023	152025438	ENSG00000145425
5	175055238	175055290	15.3951	5.81434	+	5	175055191	175055465	ENSG00000222111
7	5569156	5569260	15.3892	1.31631	-	7	5567635	5569364	ENSG00000075624
12	110719338	110719482	15.3528	2.20151	+	12	110718921	110719723	ENSG00000174437
3	131197978	131198024	15.1983	1.60587	-	3	131197941	131198077	ENSG00000249020
6	86387087	86387092	15.1924	4.93463	-	6	86386725	86388451	ENSG00000203875
6	31704209	31704262	14.9342	2.85265	-	6	31704039	31704349	ENSG00000213719
7	39663486	39663498	14.84	3.7502	+	7	39663485	39664026	ENSG00000006451
22	29729203	29729216	14.8204	2.97883	-	22	29729152	29729247	ENSG00000239127
17	73775539	73775627	14.7754	2.76721	-	17	73772515	73775861	ENSG00000132475
4	71845006	71845088	14.7336	2.50023	+	4	71844845	71845008	ENSG00000173542
8	41284217	41284245	14.6605	5.7502	+	8	41284174	41284246	ENSG00000238936
5	138611940	138611959	14.6227	1.29729	+	5	138611869	138612009	ENSG00000252213
1	249151953	249152042	14.5159	3.01067	-	1	249151433	249153059	ENSG00000171163
X	68892363	68892391	14.4511	2.78554	+	X	68892323	68892441	ENSG00000272351
22	20113925	20113934	14.2404	1.1867	+	22	20113826	20114878	ENSG00000099901
7	1480176	1480221	14.2139	3.23419	-	7	1479561	1482120	ENSG00000164877
11	65190848	65190917	14.0951	1.52524	+	11	65190245	65213011	ENSG00000245532
X	152953675	152953725	14.0609	1.81586	+	X	152953554	152954291	ENSG00000130821
7	6056600	6056632	14.0239	2.16524	+	7	6056508	6056642	ENSG00000207217
1	249151702	249151801	14.0068	2.4607	-	1	249151433	249153059	ENSG00000171163
19	49606158	49606197	13.9174	3.08432	+	19	49605371	49607992	ENSG00000104852
2	86363120	86363128	13.9174	3.08432	+	2	86362993	86363129	ENSG00000208772
1	988604	988640	13.782	4.81434	+	1	987366	989357	ENSG00000188157
X	154003279	154003330	13.6194	1.7811	+	X	154002877	154003589	ENSG00000130826
1	28833967	28834013	13.6146	1.27069	+	1	28832863	28834782	ENSG00000242125
11	93465196	93465235	13.6065	1.87574	-	11	93464919	93470405	ENSG00000166012
X	152957585	152957630	13.4285	2.10635	+	X	152957430	152957670	ENSG00000130821
14	20791441	20791486	13.4239	1.80174	-	14	20791338	20791485	ENSG00000222489
4	880724	880735	13.412	6.5387	-	4	879571	882758	ENSG00000178950
14	103804191	103804224	13.3554	1.9188	+	14	103804186	103804311	ENSG00000272533
16	1417979	1418019	13.1965	5.6127	-	16	1417657	1418204	ENSG00000059145
1	988318	988346	13.1965	5.6127	+	1	987366	989357	ENSG00000188157
12	120730978	120731003	13.1134	2.60111	-	12	120730900	120731040	ENSG00000200795
12	49061336	49061351	13.1062	1.79435	-	12	49061240	49061376	ENSG00000207313
16	1418041	1418087	13.0806	4.7502	-	16	1417657	1418204	ENSG00000059145
7	140086573	140086618	13.0553	3.22937	-	7	140086581	140086707	ENSG00000202472
1	28161017	28161069	13.0541	1.98738	+	1	28160912	28161077	ENSG00000252947
X	152953725	152953789	12.9679	1.54184	+	X	152953554	152954291	ENSG00000130821
2	178081464	178081554	12.9449	2.21862	+	2	178081404	178081499	ENSG00000170144
19	49606001	49606040	12.781	3.29077	+	19	49605371	49607992	ENSG00000104852
8	99054312	99054390	12.694	0.671045	-	8	99054314	99054445	ENSG00000207067
8	99054312	99054390	12.694	0.671045	-	8	99053954	99055555	ENSG00000245970
11	65190405	65190459	12.5777	0.773294	+	11	65190245	65213011	ENSG00000245532
11	62432954	62432966	12.5715	0.85729	+	11	62432808	62435968	ENSG00000214756
1	28906897	28906913	12.4657	0.991506	-	1	28906045	28908384	ENSG00000197989
6	37142156	37142207	12.4471	1.44904	+	6	37141710	37143202	ENSG00000137193
6	161574837	161574952	12.3821	4.68309	-	6	161574378	161575342	ENSG00000026652
11	62609121	62609163	12.3604	1.7502	-	11	62609041	62609281	ENSG00000133316
16	29679210	29679367	12.3575	2.82129	+	16	29675016	29682187	ENSG00000197471
14	95999769	95999776	12.2269	0.927266	-	14	95999692	95999966	ENSG00000252481
19	36631937	36631976	12.1072	2.6387	+	19	36631870	36632122	ENSG00000126247
19	49607769	49607821	12.0248	2.56379	+	19	49605371	49607992	ENSG00000104852
3	185652129	185652244	11.9647	2.49722	-	3	185652217	185655208	ENSG00000136527
X	68892391	68892416	11.9235	2.43761	+	X	68892323	68892441	ENSG00000272351
15	66639573	66639603	11.9168	1.62781	-	15	66639545	66639680	ENSG00000252712
20	26190454	26190489	11.9165	6.37824	-	20	26190379	26190480	ENSG00000227195
3	186330875	186330986	11.9165	6.37824	+	3	186330712	186331143	ENSG00000145192
3	52724787	52724838	11.8954	3.22366	+	3	52724608	52725087	ENSG00000163938
17	56409400	56409457	11.796	2.05811	-	17	56408245	56409869	ENSG00000265206
4	881618	881647	11.7426	4.36116	-	4	879571	882758	ENSG00000178950
5	882575	882638	11.7426	4.36116	-	5	881222	882660	ENSG00000028310
19	7705038	7705055	11.7397	5.4607	+	19	7704617	7705042	ENSG00000076944
7	105924741	105924837	11.6866	4.6127	-	7	105924794	105925078	ENSG00000105835
19	49606398	49606432	11.6866	4.6127	+	19	49605371	49607992	ENSG00000104852
19	49607488	49607524	11.6866	4.6127	+	19	49605371	49607992	ENSG00000104852
17	16342763	16342769	11.678	4.95374	+	17	16342136	16343567	ENSG00000175061
16	30081151	30081198	11.637	1.70581	+	16	30081151	30081778	ENSG00000149925
1	28906913	28906934	11.5973	0.821683	-	1	28906045	28908384	ENSG00000197989
4	119200435	119200438	11.5868	0.743595	+	4	119199864	119200586	ENSG00000269893
9	131025203	131025290	11.5446	2.33658	-	9	131024842	131025371	ENSG00000167110
9	139620593	139620645	11.3996	1.04584	-	9	139619686	139621538	ENSG00000233016
1	93804629	93804685	11.3153	3.09813	-	1	93802934	93805093	ENSG00000223745
8	145693908	145693984	11.2922	3.94285	+	8	145693919	145694217	ENSG00000167702
16	88718785	88718855	11.2837	2.51317	-	16	88718343	88719013	ENSG00000167508
5	179048823	179048874	11.2015	2.33808	-	5	179048844	179048977	ENSG00000169045
3	133465251	133465328	11.1708	6.29077	+	3	133464800	133465327	ENSG00000091513
1	173760989	173761026	11.1106	1.75574	+	1	173760686	173761025	ENSG00000200674
11	65211508	65211537	11.1053	2.6867	+	11	65190245	65213011	ENSG00000245532
17	7478072	7478088	11.0769	0.834135	+	17	7477162	7479503	ENSG00000161960
19	54971566	54971595	11.0213	3.15327	+	19	54969493	54973217	ENSG00000167615
5	172447771	172447783	11.004	1.22188	+	5	172447731	172447931	ENSG00000212402
20	26189823	26189858	10.9706	4.87574	-	20	26189759	26190098	ENSG00000227195
6	74230488	74230536	10.9706	4.87574	-	6	74229606	74231444	ENSG00000156508
22	43011318	43011322	10.9523	0.480714	+	22	43011250	43011913	ENSG00000270022
16	30081317	30081349	10.9281	2.16878	+	16	30081151	30081778	ENSG00000149925
6	74227625	74227658	10.92	1.99121	-	6	74225473	74227657	ENSG00000156508
16	31197314	31197385	10.92	1.99121	+	16	31196260	31199678	ENSG00000089280
19	49605478	49605520	10.9063	2.81434	+	19	49605371	49607992	ENSG00000104852
10	103874605	103874658	10.8974	2.45427	-	10	103874163	103874703	ENSG00000198728
1	28833874	28833914	10.7067	1.10743	+	1	28832863	28834782	ENSG00000242125
14	95999835	95999849	10.6852	1.47059	-	14	95999692	95999966	ENSG00000252481
14	95999835	95999849	10.6852	1.47059	-	14	95999840	96000140	ENSG00000182512
16	30079964	30080004	10.6793	1.39769	+	16	30078555	30080311	ENSG00000149925
16	30077109	30077251	10.6535	1.07203	+	16	30076469	30077248	ENSG00000149925
11	65191208	65191263	10.653	1.45516	+	11	65190245	65213011	ENSG00000245532
16	31198535	31198589	10.5268	2.39769	+	16	31196260	31199678	ENSG00000089280
1	40033172	40033181	10.4941	1.69603	-	1	40033046	40033180	ENSG00000201457
17	7481314	7481332	10.4746	0.824835	+	17	7479842	7483645	ENSG00000265500
5	138629526	138629572	10.4407	2.72687	+	5	138629337	138629789	ENSG00000015479
14	50329538	50329567	10.4385	1.47679	-	14	50329271	50329567	ENSG00000265150
19	54971369	54971430	10.4265	1.8502	+	19	54969493	54973217	ENSG00000167615
1	988096	988126	10.4264	6.19766	+	1	987366	989357	ENSG00000188157
16	89980353	89980410	10.4264	6.19766	+	16	89979640	89981576	ENSG00000258839
6	74230292	74230354	10.3364	2.62781	-	6	74229606	74231444	ENSG00000156508
6	43745433	43745547	10.2966	1.67666	+	6	43740909	43746501	ENSG00000112715
14	21860366	21860410	10.292	5.29077	-	14	21860309	21860412	ENSG00000199436
5	175958784	175958907	10.292	5.29077	-	5	175958883	175959517	ENSG00000146083
14	50329526	50329538	10.2813	1.46361	-	14	50329271	50329567	ENSG00000265150
3	184556559	184556616	10.2665	4.79327	+	3	184556502	184558325	ENSG00000156931
1	213031693	213031846	10.2622	2.54231	+	1	213031597	213032532	ENSG00000162769
6	32157579	32157659	10.171	2.34324	-	6	32157472	32157963	ENSG00000204304
16	85627852	85627909	10.1597	3.07927	+	16	85625872	85629326	ENSG00000260417
7	39663473	39663486	10.1577	3.68309	+	7	39663485	39664026	ENSG00000006451
11	65269514	65269543	10.1348	0.523002	+	11	65265233	65273940	ENSG00000251562
17	62223759	62223774	10.0845	0.681018	+	17	62223590	62223836	ENSG00000266402
9	128003459	128003581	10.0792	1.54857	-	9	128003284	128003609	ENSG00000044574
22	42229827	42229876	9.9997	2.64441	+	22	42227219	42229984	ENSG00000184068
2	54197873	54197943	9.99857	2.08724	-	2	54197680	54197977	ENSG00000068878
17	73774823	73774867	9.84588	3.95374	-	17	73772515	73775861	ENSG00000132475
7	45024984	45024994	9.82556	1.07641	-	7	45023214	45026560	ENSG00000232956
3	186505460	186505476	9.7367	1.22123	+	3	186501992	186507689	ENSG00000156976
3	183171609	183171687	9.7243	1.44278	+	3	183171431	183171881	ENSG00000240024
16	2809912	2809971	9.72029	1.56495	+	16	2809570	2810847	ENSG00000167978
5	882382	882426	9.68361	6.09813	-	5	881222	882660	ENSG00000028310
16	1429396	1429422	9.68361	6.09813	-	16	1429290	1429424	ENSG00000265529
2	216300445	216300518	9.68361	6.09813	-	2	216300378	216300895	ENSG00000115414
7	100171400	100171464	9.62483	2.95374	-	7	100170920	100173405	ENSG00000205307
19	10220437	10220451	9.62197	4.37824	+	19	10220433	10220511	ENSG00000238531
2	203156062	203156071	9.62197	4.37824	+	2	203156055	203156144	ENSG00000271852
7	1479108	1479134	9.57219	5.19766	-	7	1477526	1479507	ENSG00000164877
2	242276935	242276990	9.57219	5.19766	+	2	242276726	242277205	ENSG00000168385
19	38800455	38800542	9.56591	4.70581	-	19	38799432	38800563	ENSG00000167645
5	137894673	137894695	9.56591	4.70581	-	5	137894659	137894728	ENSG00000222937
18	47340550	47340591	9.56591	4.70581	+	18	47340503	47340646	ENSG00000251992
1	182354866	182354942	9.52721	2.48342	-	1	182350839	182356427	ENSG00000135821
22	42229394	42229438	9.52593	3.6127	+	22	42227219	42229984	ENSG00000184068
11	65211957	65211995	9.4827	2.34736	+	11	65190245	65213011	ENSG00000245532
7	5645768	5645838	9.45203	2.80535	+	7	5644903	5646286	ENSG00000075618
20	37053936	37053979	9.40468	1.18889	-	20	37053843	37053979	ENSG00000235408
6	31504213	31504225	9.35213	3.73135	-	6	31504151	31504226	ENSG00000201785
6	74227751	74227763	9.33799	1.77981	-	6	74227753	74228333	ENSG00000156508
X	152954065	152954117	9.33799	1.77981	+	X	152953554	152954291	ENSG00000130821
1	182354804	182354866	9.32775	2.68309	-	1	182350839	182356427	ENSG00000135821
3	42661121	42661274	9.27221	1.85637	+	3	42660512	42663008	ENSG00000114857
22	42229186	42229244	9.15141	2.4163	+	22	42227219	42229984	ENSG00000184068
22	42229186	42229244	9.15141	2.4163	+	22	42229109	42229362	ENSG00000198911
11	10823015	10823018	9.1169	1.20883	-	11	10822509	10823155	ENSG00000110321
11	10823015	10823018	9.1169	1.20883	-	11	10823002	10823172	ENSG00000255125
6	167369689	167369739	9.09399	3.44278	-	6	167369585	167370190	ENSG00000026297
15	93426597	93426653	9.09399	3.44278	+	15	93426526	93426773	ENSG00000173575
16	89980468	89980537	8.94271	5.99121	+	16	89979640	89981576	ENSG00000258839
11	65212240	65212341	8.9407	1.30174	+	11	65190245	65213011	ENSG00000245532
17	7478033	7478072	8.9034	1.03376	+	17	7477162	7479503	ENSG00000161960
19	1010002	1010138	8.90098	2.59563	-	19	1009647	1011797	ENSG00000182087
19	18548106	18548179	8.90098	2.59563	-	19	18547140	18548119	ENSG00000105655
3	52726762	52726817	8.90098	2.59563	+	3	52726752	52726828	ENSG00000212452
16	1795315	1795366	8.89997	3.5387	+	16	1793333	1797276	ENSG00000138834
16	30081437	30081460	8.88144	2.14393	+	16	30081151	30081778	ENSG00000149925
20	25848670	25848711	8.86902	4.6127	-	20	25848589	25848861	ENSG00000175170
17	72912923	72913014	8.86902	4.6127	-	17	72912176	72914171	ENSG00000182040
17	3840139	3840202	8.85543	5.09813	-	17	3839561	3840381	ENSG00000074370
16	81995533	81995626	8.85543	5.09813	+	16	81993524	81996298	ENSG00000260682
11	791157	791220	8.80121	2.87574	-	11	790475	792068	ENSG00000177542
16	1821166	1821252	8.80121	2.87574	-	16	1820287	1821731	ENSG00000103024
2	97533491	97533528	8.80121	2.87574	-	2	97533515	97533663	ENSG00000168758
16	31198403	31198440	8.80121	2.87574	+	16	31196260	31199678	ENSG00000089280
17	16284421	16284498	8.79317	2.35217	+	17	16284112	16284498	ENSG00000170315
19	54970172	54970223	8.79317	2.35217	+	19	54969493	54973217	ENSG00000167615
1	178995079	178995171	8.71625	3.65334	+	1	178995031	178995233	ENSG00000116199
7	5569017	5569034	8.70498	1.75734	-	7	5567635	5569364	ENSG00000075624
19	18547693	18547759	8.64557	2.06129	-	19	18547140	18548119	ENSG00000105655
3	186505476	186505485	8.63814	1.18868	+	3	186501992	186507689	ENSG00000156976
3	39452633	39452675	8.58907	2.09813	+	3	39451750	39453268	ENSG00000168028
17	73775666	73775714	8.56101	2.6127	-	17	73772515	73775861	ENSG00000132475
22	20067862	20067909	8.56101	2.6127	+	22	20067755	20067906	ENSG00000128191
3	186504147	186504190	8.55387	0.99428	+	3	186501992	186507689	ENSG00000156976
3	48671358	48671447	8.54622	3.79327	-	3	48670910	48671760	ENSG00000225697
16	81995701	81995745	8.54622	3.79327	+	16	81993524	81996298	ENSG00000260682
15	93426537	93426597	8.54622	3.79327	+	15	93426526	93426773	ENSG00000173575
22	19419045	19419099	8.54002	2.13877	-	22	19418963	19419256	ENSG00000100084
16	2820234	2820331	8.53146	1.85467	+	16	2818506	2820466	ENSG00000167978
19	54970980	54971023	8.49963	2.18386	+	19	54969493	54973217	ENSG00000167615
5	179050214	179050256	8.48294	3.36878	-	5	179049850	179051670	ENSG00000169045
14	20794623	20794680	8.45138	2.29077	-	14	20794609	20794685	ENSG00000238344
12	49048282	49048300	8.44027	1.87574	-	12	49048165	49048301	ENSG00000221491
17	56408701	56408770	8.39586	1.41878	-	17	56408245	56409869	ENSG00000265206
11	65272648	65272676	8.35974	0.254411	+	11	65265233	65273940	ENSG00000251562
7	56123093	56123159	8.26753	4.19766	+	7	56123058	56123195	ENSG00000206603
12	122459856	122459994	8.26753	4.19766	+	12	122457328	122460089	ENSG00000110987
19	49469912	49469950	8.26696	1.92304	+	19	49469840	49470135	ENSG00000087086
1	154232202	154232252	8.24101	1.56038	+	1	154232203	154232505	ENSG00000201129
19	24187268	24187308	8.20426	5.87574	-	19	24187160	24187309	ENSG00000201966
1	161193139	161193192	8.20426	5.87574	-	1	161192708	161193421	ENSG00000158874
9	45727244	45727288	8.20426	5.87574	+	9	45727107	45727321	ENSG00000182368
20	37053904	37053934	8.19769	0.893883	-	20	37053843	37053979	ENSG00000235408
3	183171687	183171733	8.17912	1.59563	+	3	183171431	183171881	ENSG00000240024
20	307186	307216	8.14225	4.99121	-	20	306207	310865	ENSG00000177732
9	128003415	128003459	8.12505	2.23188	-	9	128003284	128003609	ENSG00000044574
16	31196459	31196524	8.12505	2.23188	+	16	31196260	31199678	ENSG00000089280
5	154135283	154135364	8.12505	2.23188	+	5	154135135	154135753	ENSG00000155506
11	65191123	65191182	8.11252	1.13782	+	11	65190245	65213011	ENSG00000245532
17	56408275	56408303	8.10607	2.29077	-	17	56408245	56409869	ENSG00000265206
19	47774956	47775039	8.09653	3.21677	+	19	47774531	47775210	ENSG00000105321
14	20791428	20791441	8.07369	1.46634	-	14	20791338	20791485	ENSG00000222489
6	31704088	31704209	8.06121	1.60393	-	6	31704039	31704349	ENSG00000213719
11	65271592	65271594	8.05579	0.468663	+	11	65265233	65273940	ENSG00000251562
10	74035330	74035406	8.0242	1.88742	+	10	74034453	74035794	ENSG00000168209
22	43011256	43011303	8.01177	0.36642	+	22	43011250	43011913	ENSG00000270022
16	2013012	2013034	7.93738	0.957574	-	16	2012053	2013257	ENSG00000140988
1	182360479	182360541	7.90553	3.70581	-	1	182359632	182361341	ENSG00000135821
14	103804181	103804191	7.88396	1.83134	+	14	103804186	103804311	ENSG00000272533
11	65268707	65268737	7.87999	0.29642	+	11	65265233	65273940	ENSG00000251562
1	153913546	153913677	7.87877	3.29077	-	1	153913371	153913765	ENSG00000198837
19	54971701	54971729	7.87877	3.29077	+	19	54969493	54973217	ENSG00000167615
10	101996993	101997039	7.86973	1.41107	-	10	101996913	101997059	ENSG00000212464
19	54971497	54971527	7.81327	2.1753	+	19	54969493	54973217	ENSG00000167615
1	11082714	11082771	7.81093	2.5387	+	1	11082181	11085076	ENSG00000120948
11	65191431	65191461	7.76296	1.71962	+	11	65190245	65213011	ENSG00000245532
11	290925	290981	7.76038	2.29077	+	11	290390	292095	ENSG00000142102
X	152958443	152958476	7.66059	1.79892	+	X	152957686	152958630	ENSG00000130821
4	1976409	1976458	7.62361	1.03923	+	4	1976363	1976487	ENSG00000249784
3	51533875	51533921	7.59825	4.09813	-	3	51533889	51534010	ENSG00000145041
19	49119127	49119206	7.56965	2.07665	-	19	49118585	49123055	ENSG00000063177
4	79697755	79697810	7.56965	2.07665	+	4	79697496	79697875	ENSG00000138756
12	49061318	49061330	7.52276	1.9282	-	12	49061240	49061376	ENSG00000207313
19	54970311	54970371	7.51513	2.12085	+	19	54969493	54973217	ENSG00000167615
11	65192452	65192584	7.50965	0.747261	+	11	65190245	65213011	ENSG00000245532
17	4862580	4862658	7.46814	5.7502	-	17	4862521	4863211	ENSG00000091640
12	9265988	9266108	7.46814	5.7502	-	12	9265956	9266139	ENSG00000175899
14	68060379	68060466	7.46814	5.7502	-	14	68059971	68060669	ENSG00000100564
11	116708060	116708107	7.46814	5.7502	-	11	116708061	116708666	ENSG00000118137
16	33965508	33965534	7.46814	5.7502	+	16	33965426	33965577	ENSG00000200434
14	69726777	69726807	7.46814	5.7502	-	14	69726681	69727184	ENSG00000100626
17	26903818	26903887	7.46395	3.48342	-	17	26903819	26904282	ENSG00000109107
19	1416816	1416836	7.46395	3.48342	+	19	1415969	1417539	ENSG00000071626
21	38739839	38739854	7.46395	3.48342	+	21	38739236	38739930	ENSG00000157540
7	106809547	106809595	7.46395	3.48342	+	7	106809406	106809630	ENSG00000105856
2	28974813	28974918	7.44154	1.9582	+	2	28974506	28975042	ENSG00000213639
17	36882628	36882721	7.44154	1.9582	+	17	36880509	36886056	ENSG00000108292
6	43747241	43747307	7.43533	2.22664	+	6	43746626	43754224	ENSG00000112715
5	6848534	6848574	7.43309	4.87574	-	5	6848240	6848575	ENSG00000200243
3	160122391	160122417	7.43309	4.87574	+	3	160122376	160122473	ENSG00000207779
16	31197996	31198033	7.42532	2.45124	+	16	31196260	31199678	ENSG00000089280
1	93804565	93804619	7.40953	2.36477	-	1	93802934	93805093	ENSG00000223745
16	31199206	31199268	7.40953	2.36477	+	16	31196260	31199678	ENSG00000089280
1	68150974	68151072	7.40953	2.36477	+	1	68150744	68151221	ENSG00000116717
X	152955844	152955896	7.32649	1.38388	+	X	152955830	152956107	ENSG00000130821
20	37062544	37062583	7.32175	0.684116	-	20	37062508	37062641	ENSG00000200354
11	432118	432223	7.28208	3.20831	-	11	431694	433459	ENSG00000185101
2	61764739	61764804	7.22704	1.59334	-	2	61764697	61765418	ENSG00000082898
1	155282246	155282310	7.17332	2.1139	+	1	155282046	155282770	ENSG00000160752
19	47291545	47291605	7.16197	3.00127	-	19	47290657	47291851	ENSG00000105281
11	65190363	65190405	7.12901	0.625192	+	11	65190245	65213011	ENSG00000245532
4	6999020	6999057	7.12601	2.16524	+	4	6998739	6999055	ENSG00000202392
8	145980673	145980753	7.09313	3.7762	-	8	145979577	145981802	ENSG00000198169
14	76070546	76070593	7.09313	3.7762	+	14	76070516	76070621	ENSG00000201096
16	89627102	89627119	7.09313	3.7762	+	16	89627065	89630950	ENSG00000167526
16	279155	279245	7.08994	2.22366	-	16	277241	279462	ENSG00000007392
9	139720980	139721062	7.08994	2.22366	+	9	139721049	139722998	ENSG00000196642
19	59055881	59055936	7.07892	2.4607	+	19	59055824	59056464	ENSG00000130726
1	94313176	94313220	7.07892	2.4607	+	1	94312730	94314495	ENSG00000260464
6	32157534	32157579	7.06245	2.36878	-	6	32157472	32157963	ENSG00000204304
Y	10037837	10037864	7.06203	3.29077	+	Y	10037764	10037915	ENSG00000251705
21	45739464	45739512	7.06203	3.29077	+	21	45739234	45741758	ENSG00000141959
4	60062	60102	7.06008	1.65032	+	4	59951	60407	ENSG00000197701
11	65211157	65211195	7.04493	1.8502	+	11	65190245	65213011	ENSG00000245532
17	56409591	56409635	6.99012	1.6127	-	17	56408245	56409869	ENSG00000265206
6	16129379	16129429	6.95679	2.01775	+	6	16129356	16129640	ENSG00000007944
16	30081216	30081305	6.94673	1.20624	+	16	30081151	30081778	ENSG00000149925
16	28167218	28167262	6.93554	3.99121	-	16	28166918	28167296	ENSG00000169180
18	210016	210057	6.93554	3.99121	+	18	209971	210493	ENSG00000101557
16	31198258	31198333	6.91984	1.72141	+	16	31196260	31199678	ENSG00000089280
16	2821089	2821183	6.91919	1.7912	+	16	2820859	2821604	ENSG00000167978
1	148241537	148241574	6.91815	1.06838	+	1	148241465	148241628	ENSG00000207501
5	883230	883269	6.80799	4.29077	-	5	883071	884185	ENSG00000028310
19	59060290	59060331	6.80799	4.29077	+	19	59060107	59060607	ENSG00000130726
1	213032477	213032553	6.80799	4.29077	+	1	213031597	213032532	ENSG00000162769
16	30078943	30078983	6.78976	1.23831	+	16	30078555	30080311	ENSG00000149925
17	56409718	56409735	6.78202	2.15953	-	17	56408245	56409869	ENSG00000265206
11	65191020	65191068	6.75225	1.16424	+	11	65190245	65213011	ENSG00000245532
14	94849470	94849559	6.73495	5.6127	-	14	94848929	94849716	ENSG00000197249
11	116707848	116707876	6.73495	5.6127	-	11	116707717	116707873	ENSG00000118137
8	22224815	22224911	6.73495	5.6127	+	8	22224762	22224921	ENSG00000104635
16	28847541	28847616	6.73205	2.47135	+	16	28847254	28848558	ENSG00000168488
7	129710592	129710629	6.73205	2.47135	+	7	129710350	129710649	ENSG00000128607
12	7052997	7053044	6.72862	4.7502	+	12	7052671	7053767	ENSG00000272173
16	30107237	30107308	6.72862	4.7502	-	16	30106573	30107565	ENSG00000090238
14	65569136	65569191	6.72862	4.7502	-	14	65569022	65569413	ENSG00000125952
14	105243830	105243887	6.72862	4.7502	-	14	105239792	105244908	ENSG00000142208
12	7052997	7053044	6.72862	4.7502	+	12	7052979	7053336	ENSG00000238923
7	100171717	100171784	6.69336	3.12085	-	7	100170920	100173405	ENSG00000205307
19	1104724	1104775	6.69336	3.12085	+	19	1104415	1104928	ENSG00000167468
4	83294976	83295066	6.64967	1.26276	-	4	83294599	83295144	ENSG00000138668
1	55842413	55842458	6.64474	3.51317	-	1	55842199	55842525	ENSG00000199831
17	79894993	79895063	6.64474	3.51317	-	17	79894624	79895133	ENSG00000183010
17	56408858	56408895	6.63935	1.64692	-	17	56408245	56409869	ENSG00000265206
12	124101259	124101378	6.59963	1.7762	+	12	124101255	124101387	ENSG00000206897
21	45739585	45739641	6.59568	2.9188	+	21	45739234	45741758	ENSG00000141959
1	28907430	28907472	6.51686	0.594165	-	1	28906045	28908384	ENSG00000197989
3	12881815	12881891	6.46496	3.19766	-	3	12881641	12883087	ENSG00000144713
9	123638130	123638193	6.46496	3.19766	-	9	123638159	123638711	ENSG00000119403
16	85627510	85627572	6.46496	3.19766	+	16	85625872	85629326	ENSG00000260417
16	1429539	1429568	6.45321	3.66928	-	16	1429534	1429687	ENSG00000059145
19	17356414	17356465	6.45321	3.66928	-	19	17355752	17356749	ENSG00000160113
6	161574572	161574644	6.45321	3.66928	-	6	161574378	161575342	ENSG00000026652
6	167369982	167369994	6.45321	3.66928	-	6	167369585	167370190	ENSG00000026297
1	27561212	27561301	6.45321	3.66928	+	1	27561007	27561442	ENSG00000142784
15	66639603	66639616	6.43513	1.4004	-	15	66639545	66639680	ENSG00000252712
7	23571041	23571083	6.39795	2.21677	-	7	23571036	23571299	ENSG00000164548
8	30670087	30670167	6.39795	2.21677	-	8	30669836	30670394	ENSG00000104695
12	49525073	49525147	6.39795	2.21677	-	12	49522764	49525180	ENSG00000123416
12	49525073	49525147	6.39795	2.21677	-	12	49524954	49525164	ENSG00000258017
8	146017435	146017526	6.3962	1.82129	-	8	146017377	146017972	ENSG00000161016
3	9862153	9862202	6.38464	2.48342	+	3	9859329	9862725	ENSG00000214021
17	26902516	26902563	6.3535	2.96885	-	17	26902439	26902932	ENSG00000109107
16	2820141	2820187	6.3535	2.96885	+	16	2818506	2820466	ENSG00000167978
16	30080004	30080023	6.35314	1.45124	+	16	30078555	30080311	ENSG00000149925
12	49061358	49061377	6.32804	1.42643	-	12	49061240	49061376	ENSG00000207313
19	54972295	54972388	6.31228	1.19851	+	19	54969493	54973217	ENSG00000167615
2	61764860	61764907	6.29533	1.51317	-	2	61764697	61765418	ENSG00000082898
7	1479481	1479514	6.28769	2.79327	-	7	1477526	1479507	ENSG00000164877
12	56991316	56991388	6.28769	2.79327	-	12	56989380	56992567	ENSG00000076108
6	74230709	74230753	6.28123	1.76026	-	6	74229606	74231444	ENSG00000156508
3	183169670	183169706	6.28123	1.76026	+	3	183169645	183169776	ENSG00000201229
1	1234805	1234855	6.27951	3.87574	-	1	1233947	1235285	ENSG00000131584
19	3959879	3959946	6.27951	3.87574	-	19	3959637	3960102	ENSG00000167657
6	167358316	167358382	6.27951	3.87574	-	6	167357853	167359332	ENSG00000197146
9	134361105	134361140	6.27951	3.87574	+	9	134361052	134361137	ENSG00000235284
22	20100873	20100926	6.24207	3.29077	-	22	20099312	20100901	ENSG00000243762
9	123638416	123638481	6.24207	3.29077	-	9	123638159	123638711	ENSG00000119403
16	89970768	89970809	6.24207	3.29077	+	16	89970526	89971504	ENSG00000141002
11	65191779	65191808	6.21714	1.55381	+	11	65190245	65213011	ENSG00000245532
1	182360692	182360812	6.21103	2.03923	-	1	182359632	182361341	ENSG00000135821
12	132515859	132515882	6.21103	2.03923	+	12	132515769	132515904	ENSG00000208892
11	290795	290852	6.20392	1.87574	+	11	290390	292095	ENSG00000142102
3	33481690	33481788	6.14729	2.08914	-	3	33481228	33482079	ENSG00000153560
7	1478196	1478208	6.13271	4.16524	-	7	1477526	1479507	ENSG00000164877
21	46194412	46194450	6.13271	4.16524	-	21	46193462	46195351	ENSG00000184787
2	61765118	61765188	6.13158	1.29077	-	2	61764697	61765418	ENSG00000082898
19	41271110	41271149	6.11373	3.02774	+	19	41270913	41271294	ENSG00000077312
19	47278644	47278696	6.05126	2.21277	-	19	47278140	47279004	ENSG00000105281
6	36562175	36562228	6.05126	2.21277	+	6	36562145	36562258	ENSG00000112081
5	179133303	179133340	6.05126	2.21277	+	5	179133259	179133332	ENSG00000127022
11	65268737	65268744	6.04908	0.254713	+	11	65265233	65273940	ENSG00000251562
8	30669943	30669993	6.03848	2.83134	-	8	30669836	30670394	ENSG00000104695
7	155089706	155089731	6.02937	4.6127	+	7	155089486	155089737	ENSG00000186480
17	76116797	76116858	6.02669	3.40625	-	17	76116258	76117245	ENSG00000141524
16	88718642	88718684	6.02456	2.29077	-	16	88718343	88719013	ENSG00000167508
2	133015140	133015166	6.00511	5.4607	-	2	133015102	133015542	ENSG00000163046
17	79963905	79963938	6.00511	5.4607	+	17	79962221	79967067	ENSG00000169696
17	79963970	79964012	6.00511	5.4607	+	17	79962221	79967067	ENSG00000169696
16	89981390	89981435	6.00511	5.4607	+	16	89979640	89981576	ENSG00000258839
22	43011351	43011357	5.94781	0.331343	+	22	43011250	43011913	ENSG00000270022
1	1234655	1234703	5.87713	3.09813	-	1	1233947	1235285	ENSG00000131584
21	44495391	44495436	5.87713	3.09813	-	21	44495217	44495879	ENSG00000160200
19	575362	575394	5.87713	3.09813	+	19	575221	575386	ENSG00000172270
19	1241806	1241948	5.87163	2.02774	+	19	1241749	1243353	ENSG00000099624
17	76116687	76116732	5.8216	3.55381	-	17	76116258	76117245	ENSG00000141524
10	81965060	81965115	5.8216	3.55381	-	10	81965095	81965328	ENSG00000122359
1	155658444	155658492	5.8216	3.55381	-	1	155658370	155658565	ENSG00000163374
4	996996	997075	5.8216	3.55381	+	4	996824	997258	ENSG00000127415
2	178129063	178129106	5.8216	3.55381	-	2	178129087	178129449	ENSG00000222043
1	228681576	228681641	5.8216	3.55381	+	1	228681584	228683467	ENSG00000168159
1	220373907	220373949	5.79574	1.6387	-	1	220373888	220374018	ENSG00000222370
13	92000153	92000165	5.79048	2.87574	+	13	92000074	92000213	ENSG00000215417
22	21801684	21801767	5.78265	1.89222	+	22	21799211	21805752	ENSG00000169635
15	93426356	93426422	5.75159	1.78827	+	15	93425937	93426416	ENSG00000272888
7	6523085	6523163	5.74545	2.70581	-	7	6522922	6524873	ENSG00000269781
X	153593234	153593281	5.70406	2.20831	-	X	153592894	153593325	ENSG00000196924
16	2013034	2013061	5.69687	0.82171	-	16	2012053	2013257	ENSG00000140988
19	3976345	3976359	5.69357	1.9282	-	19	3976054	3976745	ENSG00000167658
6	34555505	34555549	5.69357	1.9282	-	6	34555065	34558377	ENSG00000196821
6	37142207	37142243	5.67745	1.55381	+	6	37141710	37143202	ENSG00000137193
19	1881856	1881928	5.67555	2.29077	-	19	1881234	1883799	ENSG00000129968
8	102217465	102217517	5.67555	2.29077	-	8	102214561	102217557	ENSG00000120963
1	160192375	160192452	5.67555	2.29077	-	1	160192441	160192571	ENSG00000132716
1	150523378	150523416	5.67555	2.29077	+	1	150523091	150524382	ENSG00000143382
19	3979971	3979998	5.64842	1.72518	-	19	3979806	3980064	ENSG00000167658
7	54825219	54825289	5.64474	3.18386	-	7	54825188	54825287	ENSG00000132432
1	44442036	44442120	5.64474	3.18386	+	1	44441974	44442331	ENSG00000117410
19	59056061	59056101	5.64474	3.18386	+	19	59055824	59056464	ENSG00000130726
19	22034653	22034719	5.63171	3.7502	-	19	22034707	22034927	ENSG00000198521
20	26189005	26189049	5.63171	3.7502	-	20	26188939	26189080	ENSG00000227195
3	51533921	51533956	5.63171	3.7502	-	3	51533889	51534010	ENSG00000145041
5	179050312	179050319	5.63171	3.7502	-	5	179049850	179051670	ENSG00000169045
12	56501014	56501122	5.63171	3.7502	+	12	56500774	56501040	ENSG00000170515
19	59055957	59055994	5.63171	3.7502	+	19	59055824	59056464	ENSG00000130726
7	106809467	106809496	5.63171	3.7502	+	7	106809406	106809630	ENSG00000105856
4	2243394	2243519	5.54394	2.9282	-	4	2243247	2243891	ENSG00000214367
11	61644506	61644568	5.54394	2.9282	-	11	61643831	61645687	ENSG00000221968
19	2338222	2338267	5.54394	2.9282	+	19	2338050	2338525	ENSG00000005206
17	57725724	57725767	5.54394	2.9282	+	17	57725601	57726056	ENSG00000141367
1	1256184	1256269	5.49147	2.73823	-	1	1254003	1256476	ENSG00000240731
17	17723341	17723385	5.49147	2.73823	-	17	17722852	17724178	ENSG00000072310
21	47731528	47731589	5.46509	4.02774	-	21	47731370	47731545	ENSG00000160298
15	65281702	65281810	5.46509	4.02774	-	15	65281744	65281844	ENSG00000090487
2	158732030	158732049	5.46509	4.02774	-	2	158732047	158732138	ENSG00000115170
22	19706169	19706213	5.46509	4.02774	+	22	19704743	19706341	ENSG00000184702
2	97482407	97482462	5.46509	4.02774	+	2	97481982	97483239	ENSG00000168763
10	74033700	74033740	5.46287	2.06838	+	10	74033678	74034393	ENSG00000168209
12	123873521	123873594	5.46287	2.06838	+	12	123873447	123873729	ENSG00000183955
1	150526414	150526479	5.46287	2.06838	+	1	150525902	150526598	ENSG00000143382
4	144257916	144257984	5.41805	3.29077	+	4	144256418	144258303	ENSG00000178972
16	2280631	2280682	5.41805	3.29077	+	16	2279571	2282365	ENSG00000167967
16	31197109	31197142	5.41805	3.29077	+	16	31196260	31199678	ENSG00000089280
19	41269522	41269561	5.41805	3.29077	+	19	41269446	41269580	ENSG00000077312
16	85626257	85626314	5.41805	3.29077	+	16	85625872	85629326	ENSG00000260417
4	144257916	144257984	5.41805	3.29077	+	4	144257915	144258413	ENSG00000109458
19	13049465	13049542	5.41339	1.42828	+	19	13049392	13050049	ENSG00000179218
1	28906934	28906947	5.4078	0.580743	-	1	28906045	28908384	ENSG00000197989
17	79801419	79801459	5.40327	2.13031	-	17	79801035	79801968	ENSG00000185624
4	79697810	79697849	5.40327	2.13031	+	4	79697496	79697875	ENSG00000138756
X	153626721	153626736	5.40327	2.13031	+	X	153626406	153626960	ENSG00000147403
X	73071724	73071764	5.36084	1.91226	-	X	73061217	73072588	ENSG00000229807
7	127231644	127231707	5.3563	2.20331	+	7	127231546	127231772	ENSG00000179562
7	127231644	127231707	5.3563	2.20331	+	7	127231267	127232005	ENSG00000004059
1	26799687	26799767	5.34369	1.49722	+	1	26799697	26800626	ENSG00000198830
3	53275216	53275271	5.33658	4.4607	-	3	53275148	53275261	ENSG00000163931
9	77113739	77113771	5.33658	4.4607	+	9	77113158	77114043	ENSG00000224825
4	2070118	2070189	5.33658	4.4607	+	4	2065487	2070816	ENSG00000185818
Y	10037780	10037791	5.33658	4.4607	+	Y	10037764	10037915	ENSG00000251705
22	20102874	20102938	5.32577	2.29077	-	22	20102488	20103335	ENSG00000099899
10	135271146	135271230	5.32577	2.29077	+	10	135270589	135272830	ENSG00000214279
[truncated: 9,793 more rows]

## Sheet: D_511_02
chr	start	stop	p value -log10	FC log2	strand	ID chr	ID start	ID stop	ID
[truncated: 8,903 more rows]

[truncated: 3 more sheets: E_bound RNAs, F_at least in 2 experiments, infos]
