# Supplementary material for: A protein-RNA interaction atlas of the ribosome biogenesis factor AATF
Source: Sci Rep. 2019 Jul 30;9:11071. doi: 10.1038/s41598-019-47552-3 (PMC6667500; doi:10.1038/s41598-019-47552-3)
Supplement: Supplementary file 3 — Suppl. Table 2 [file 41598_2019_47552_MOESM3_ESM.xlsx]

## Sheet: data 
				log2 average ratios			t.test			t.test			Count	annotations
Majority protein IDs	Protein names	Gene names	RBP	AATF/GFP	AATF/RNase_GFP	AATF_RNase/AATF_normalized	-Log10 p-value AATF/GFP	-Log10 p-value AATF_RNase/GFP	-Log10 p-value AATF_RNAse/AATF_normalized	q-value AATF/GFP	q-value AATF_RNase/GFP	q-value AATF_RNAse/AATF_normalized	total	C: GOBP name	C: GOMF name	C: GOCC name	C: KEGG name	C: Pfam	C: GSEA	C: Interpro
A2A2Q9;Q9Y312	Protein AAR2 homolog	AAR2		0.822753	2.23319	1.28827	0.708855	2.1265	0.657335	0.489565	0.31875	1	10					AAR2		IPR007946
Q9NY61	Protein AATF	AATF	+	5.07289	4.81244	0	1.96806	3.12841	0	0.323964	0.273394	1	15	biological adhesion;biological regulation;cell adhesion;cell division;cell surface receptor linked signaling pathway;cellular component biogenesis;cellular component biogenesis at cellular level;cellular component organization or biogenesis;cellular component organization or biogenesis at cellular level;cellular process;cellular response to stimulus;cellular response to stress;embryonic cleavage;…	nucleic acid binding transcription factor activity;sequence-specific DNA binding transcription factor activity	adherens junction;anchoring junction;cell junction;cell part;cell-substrate adherens junction;cell-substrate junction;centrosome;cytoplasm;cytoplasmic part;cytoskeletal part;focal adhesion;Golgi apparatus;intracellular membrane-bounded organelle;intracellular non-membrane-bounded organelle;intracellular organelle;intracellular organelle part;intracellular part;membrane-bounded organelle;microtubu…		AATF-Che1;TRAUB	ACOSTA_PROLIFERATION_INDEPENDENT_MYC_TARGETS_UP;ALFANO_MYC_TARGETS;ANTI_APOPTOSIS;APOPTOSIS_GO;BENPORATH_EED_TARGETS;BENPORATH_ES_WITH_H3K27ME3;BHAT_ESR1_TARGETS_VIA_AKT1_UP;BRUINS_UVC_RESPONSE_LATE;CACGTG_V$MYC_Q2;CAIRO_HEPATOBLASTOMA_CLASSES_UP;CAMP_UP.V1_UP;CASORELLI_ACUTE_PROMYELOCYTIC_LEUKEMIA_DN;CELL_DEVELOPMENT;CHEOK_RESPONSE_TO_MERCAPTOPURINE_AND_HD_MTX_DN;chr17q11;DNA_BINDING;DODD_NASOPH…	IPR012617;IPR025160
F5GYC1;E7EUE1;P28288	ATP-binding cassette sub-family D member 3	ABCD3		NaN	NaN	-2.52231	0	0	0	1	1	1	3	ATP catabolic process;ATP metabolic process;carboxylic acid catabolic process;carboxylic acid metabolic process;catabolic process;cellular catabolic process;cellular component organization;cellular component organization at cellular level;cellular component organization or biogenesis;cellular component organization or biogenesis at cellular level;cellular ketone metabolic process;cellular lipid c…	active transmembrane transporter activity;adenyl nucleotide binding;adenyl ribonucleotide binding;ATP binding;ATPase activity;ATPase activity, coupled;ATPase activity, coupled to movement of substances;ATPase activity, coupled to transmembrane movement of substances;binding;catalytic activity;hydrolase activity;hydrolase activity, acting on acid anhydrides;hydrolase activity, acting on acid anhyd…	cell part;cytoplasmic part;cytosol;integral to membrane;intracellular membrane-bounded organelle;intracellular organelle;intracellular organelle lumen;intracellular organelle part;intracellular part;intrinsic to membrane;membrane;membrane part;membrane-bounded organelle;membrane-enclosed lumen;microbody;microbody lumen;microbody membrane;microbody part;mitochondrial inner membrane;mitochondrial m…	ABC transporters;Peroxisome	ABC_membrane_2;ABC_tran	ACTIVE_TRANSMEMBRANE_TRANSPORTER_ACTIVITY;AGTCAGC,MIR-345;ATPASE_ACTIVITY;ATPASE_ACTIVITY_COUPLED;ATPASE_ACTIVITY_COUPLED_TO_MOVEMENT_OF_SUBSTANCES;BLUM_RESPONSE_TO_SALIRASIB_DN;BRUINS_UVC_RESPONSE_EARLY_LATE;CHARAFE_BREAST_CANCER_LUMINAL_VS_BASAL_DN;chr1p22;CYTOPLASM;CYTOPLASMIC_PART;DIAZ_CHRONIC_MEYLOGENOUS_LEUKEMIA_UP;ENK_UV_RESPONSE_EPIDERMIS_DN;ESTABLISHMENT_OF_LOCALIZATION;FLECHNER_BIOPSY_K…	IPR003439;IPR003593;IPR005283;IPR010509;IPR011527;IPR017871;IPR017940;IPR027417
D6R9I9;P61221;H0Y990;D6RGF4	ATP-binding cassette sub-family E member 1	ABCE1		NaN	NaN	NaN	0	0	0	1	1	1	0	ATP catabolic process;ATP metabolic process;catabolic process;cellular catabolic process;cellular macromolecule catabolic process;cellular macromolecule metabolic process;cellular metabolic process;cellular nitrogen compound catabolic process;cellular nitrogen compound metabolic process;cellular process;heterocycle catabolic process;heterocycle metabolic process;interaction with host;interspecies…	4 iron, 4 sulfur cluster binding;adenyl nucleotide binding;adenyl ribonucleotide binding;ATP binding;ATPase activity;binding;catalytic activity;cation binding;electron carrier activity;enzyme inhibitor activity;enzyme regulator activity;hydrolase activity;hydrolase activity, acting on acid anhydrides;hydrolase activity, acting on acid anhydrides, in phosphorus-containing anhydrides;ion binding;ir…	cell part;cytoplasmic part;intracellular membrane-bounded organelle;intracellular organelle;intracellular part;membrane-bounded organelle;mitochondrion;organelle		ABC_tran;Fer4;RLI	AAGCCAT,MIR-135A,MIR-135B;BENPORATH_ES_1;BENPORATH_MYC_MAX_TARGETS;BERENJENO_TRANSFORMED_BY_RHOA_UP;BIOPOLYMER_CATABOLIC_PROCESS;BIOPOLYMER_METABOLIC_PROCESS;BLALOCK_ALZHEIMERS_DISEASE_DN;CAGCTG_V$AP4_Q5;CATABOLIC_PROCESS;CATTTCA,MIR-203;CCCACAT,MIR-299-3P;CELLULAR_CATABOLIC_PROCESS;CELLULAR_MACROMOLECULE_CATABOLIC_PROCESS;chr4q31;CTCTGGA,MIR-520A,MIR-525;CYTOPLASM;CYTOPLASMIC_PART;DACOSTA_UV_RES…	IPR001450;IPR003439;IPR003593;IPR007209;IPR013283;IPR017871;IPR017896;IPR017900;IPR027417
H0YGW7;Q8NE71	ATP-binding cassette sub-family F member 1	ABCF1	+	0.855607	0.972333	-0.0431367	0.854725	0.795584	0.0137102	0.403253	0.765044	1	10	ATP catabolic process;ATP metabolic process;catabolic process;cellular catabolic process;cellular metabolic process;cellular nitrogen compound catabolic process;cellular nitrogen compound metabolic process;cellular process;defense response;heterocycle catabolic process;heterocycle metabolic process;inflammatory response;metabolic process;nitrogen compound metabolic process;nucleobase-containing c…	adenyl nucleotide binding;adenyl ribonucleotide binding;ATP binding;ATPase activity;binding;catalytic activity;hydrolase activity;hydrolase activity, acting on acid anhydrides;hydrolase activity, acting on acid anhydrides, in phosphorus-containing anhydrides;nucleic acid binding;nucleoside-triphosphatase activity;nucleotide binding;purine nucleotide binding;purine ribonucleoside triphosphate bind…	cell part;cytoplasmic part;envelope;intracellular non-membrane-bounded organelle;intracellular organelle;intracellular organelle part;intracellular part;macromolecular complex;non-membrane-bounded organelle;nuclear envelope;nuclear part;nucleoplasm;organelle;organelle envelope;organelle part;polysomal ribosome;ribonucleoprotein complex;ribosome		ABC_tran	ACTIVE_TRANSMEMBRANE_TRANSPORTER_ACTIVITY;ADENYL_NUCLEOTIDE_BINDING;ADENYL_RIBONUCLEOTIDE_BINDING;ATP_BINDING;ATPASE_ACTIVITY;ATPASE_ACTIVITY_COUPLED;ATPASE_ACTIVITY_COUPLED_TO_MOVEMENT_OF_SUBSTANCES;BIOSYNTHETIC_PROCESS;BURTON_ADIPOGENESIS_PEAK_AT_16HR;BYSTRYKH_HEMATOPOIESIS_STEM_CELL_QTL_TRANS;CELLULAR_BIOSYNTHETIC_PROCESS;CELLULAR_MACROMOLECULE_METABOLIC_PROCESS;CELLULAR_PROTEIN_METABOLIC_PROC…	IPR003439;IPR003593;IPR017871;IPR027417
C9JHK9;C9JZV3;Q9UG63	ATP-binding cassette sub-family F member 2	ABCF2		NaN	NaN	NaN	0	0	0	1	1	1	0	ATP catabolic process;ATP metabolic process;catabolic process;cellular catabolic process;cellular metabolic process;cellular nitrogen compound catabolic process;cellular nitrogen compound metabolic process;cellular process;heterocycle catabolic process;heterocycle metabolic process;metabolic process;nitrogen compound metabolic process;nucleobase-containing compound catabolic process;nucleobase-co…	adenyl nucleotide binding;adenyl ribonucleotide binding;ATP binding;ATPase activity;binding;catalytic activity;hydrolase activity;hydrolase activity, acting on acid anhydrides;hydrolase activity, acting on acid anhydrides, in phosphorus-containing anhydrides;nucleoside-triphosphatase activity;nucleotide binding;purine nucleotide binding;purine ribonucleoside triphosphate binding;purine ribonucleo…	ATP-binding cassette (ABC) transporter complex;cell part;cytoplasmic part;envelope;intracellular membrane-bounded organelle;intracellular organelle;intracellular organelle part;intracellular part;macromolecular complex;membrane part;membrane-bounded organelle;mitochondrial envelope;mitochondrial part;mitochondrion;organelle;organelle envelope;organelle part;protein complex		ABC_tran	AACTTT_UNKNOWN;ADENYL_NUCLEOTIDE_BINDING;ADENYL_RIBONUCLEOTIDE_BINDING;ALFANO_MYC_TARGETS;ATP_BINDING;BENPORATH_NANOG_TARGETS;BENPORATH_SOX2_TARGETS;BERENJENO_TRANSFORMED_BY_RHOA_UP;BURTON_ADIPOGENESIS_4;BURTON_ADIPOGENESIS_PEAK_AT_16HR;CAIRO_HEPATOBLASTOMA_CLASSES_UP;CASORELLI_ACUTE_PROMYELOCYTIC_LEUKEMIA_DN;CATTGTYY_V$SOX9_B1;chr7q35;CTTTGA_V$LEF1_Q2;CYTOPLASM;CYTOPLASMIC_PART;DIAZ_CHRONIC_MEYL…	IPR003439;IPR003593;IPR017871;IPR027417
J3QSX6;Q5JVV3;F8W8M4;Q5T6N4;O14639;Q5T6N2;H0Y3K7;H0Y7N6;F6XFR5	Actin-binding LIM protein 1	ABLIM1		2.20602	2.8582	-0.482768	0.901669	1.21377	0.345469	0.383976	0.402646	1	9	anatomical structure morphogenesis;axon guidance;cellular component organization;cellular component organization at cellular level;cellular component organization or biogenesis;cellular component organization or biogenesis at cellular level;cellular process;chemotaxis;cytoskeleton organization;developmental process;locomotion;multicellular organismal process;neurological system process;organ morp…	actin binding;binding;cation binding;cytoskeletal protein binding;ion binding;metal ion binding;protein binding;transition metal ion binding;zinc ion binding	actin cytoskeleton;cell part;cytoplasm;cytoskeleton;intracellular non-membrane-bounded organelle;intracellular organelle;intracellular part;non-membrane-bounded organelle;organelle	Axon guidance	LIM;VHP	ACTIN_BINDING;ACTIN_CYTOSKELETON;ANATOMICAL_STRUCTURE_DEVELOPMENT;ANATOMICAL_STRUCTURE_MORPHOGENESIS;BENPORATH_SOX2_TARGETS;BERENJENO_TRANSFORMED_BY_RHOA_DN;BLALOCK_ALZHEIMERS_DISEASE_UP;BRACHAT_RESPONSE_TO_CISPLATIN;BRACHAT_RESPONSE_TO_METHOTREXATE_UP;BROWNE_HCMV_INFECTION_24HR_UP;BRUECKNER_TARGETS_OF_MIRLET7A3_UP;CAGCTG_V$AP4_Q5;CAMP_UP.V1_DN;CASORELLI_ACUTE_PROMYELOCYTIC_LEUKEMIA_DN;CHEOK_RESP…	IPR001781;IPR003128
I3L1U8;I3L2P5;H0Y554;B7Z683;Q12979;P11274	Active breakpoint cluster region-related protein;Breakpoint cluster region protein	ABR;BCR		NaN	NaN	NaN	0	0	0	1	1	1	0	actin cytoskeleton organization;actin filament-based process;anatomical structure development;anatomical structure morphogenesis;biological regulation;brain development;cell surface receptor linked signaling pathway;cellular component organization;cellular component organization at cellular level;cellular component organization or biogenesis;cellular component organization or biogenesis at cellul…	adenyl nucleotide binding;adenyl ribonucleotide binding;ATP binding;binding;catalytic activity;enzyme activator activity;enzyme regulator activity;GTPase activator activity;GTPase regulator activity;guanyl-nucleotide exchange factor activity;kinase activity;lipid binding;nucleoside-triphosphatase regulator activity;nucleotide binding;phospholipid binding;phosphotransferase activity, alcohol group…	cell part;cytoplasmic part;cytosol;intracellular;intracellular part;membrane;plasma membrane	Chronic myeloid leukemia;Pathways in cancer	Bcr-Abl_Oligo;C2;PH;RhoGAP;RhoGEF	AACTGGA,MIR-145;AACWWCAANK_UNKNOWN;AAGCACT,MIR-520F;ACAWYAAAG_UNKNOWN;ACCTGTTG_UNKNOWN;AGUIRRE_PANCREATIC_CANCER_COPY_NUMBER_DN;ATGTTAA,MIR-302C;BARRIER_CANCER_RELAPSE_NORMAL_SAMPLE_DN;BIOCARTA_GLEEVEC_PATHWAY;BIOCARTA_INTEGRIN_PATHWAY;BIOPOLYMER_METABOLIC_PROCESS;BIOPOLYMER_MODIFICATION;BRUINS_UVC_RESPONSE_LATE;CACTGCC,MIR-34A,MIR-34C,MIR-449;CAGCAGG,MIR-370;CAGCTG_V$AP4_Q5;CAGGTG_V$E12_Q6;CAHOY…	IPR000008;IPR000198;IPR000219;IPR001331;IPR001849;IPR008936;IPR008973;IPR011993;IPR015123;IPR018029
Q9ULW3	Activator of basal transcription 1	ABT1	+	2.22712	3.11588	0.679329	1.28041	2.04131	0.900649	0.323964	0.31875	1	12	biological regulation;biosynthetic process;cell differentiation;cell differentiation in spinal cord;cellular biosynthetic process;cellular developmental process;cellular macromolecule biosynthetic process;cellular macromolecule metabolic process;cellular metabolic process;cellular nitrogen compound metabolic process;cellular process;central nervous system neuron differentiation;developmental proc…	binding;DNA binding;nucleic acid binding;nucleotide binding;protein binding transcription factor activity;RNA binding;transcription coactivator activity;transcription cofactor activity;transcription factor binding transcription factor activity	cell part;intracellular membrane-bounded organelle;intracellular non-membrane-bounded organelle;intracellular organelle;intracellular organelle part;intracellular part;macromolecular complex;membrane-bounded organelle;non-membrane-bounded organelle;nuclear part;nucleolus;nucleoplasm part;nucleus;organelle;organelle part;protein complex;transcription factor complex			AAAYRNCTG_UNKNOWN;AMUNDSON_POOR_SURVIVAL_AFTER_GAMMA_RADIATION_2G;BENPORATH_MYC_MAX_TARGETS;BIOPOLYMER_METABOLIC_PROCESS;chr6p21;DANG_BOUND_BY_MYC;GARY_CD5_TARGETS_DN;GCM_MAX;GENERAL_RNA_POLYMERASE_II_TRANSCRIPTION_FACTOR_ACTIVITY;GNF2_HDAC1;GSE11864_CSF1_VS_CSF1_IFNG_IN_MAC_DN;GSE12845_PRE_GC_VS_DARKZONE_GC_TONSIL_BCELL_DN;GSE14308_TH1_VS_NATURAL_TREG_UP;GSE14308_TH17_VS_NAIVE_CD4_TCELL_UP;GSE15…	IPR012677
F8WEV0;D6RDI8;Q709F0	Acyl-CoA dehydrogenase family member 11	ACAD11		NaN	NaN	1.49823	0	0	0	1	1	1	3	carboxylic acid catabolic process;carboxylic acid metabolic process;catabolic process;cellular catabolic process;cellular ketone metabolic process;cellular lipid catabolic process;cellular lipid metabolic process;cellular metabolic process;cellular process;fatty acid beta-oxidation;fatty acid beta-oxidation using acyl-CoA dehydrogenase;fatty acid catabolic process;fatty acid metabolic process;fat…	acyl-CoA dehydrogenase activity;binding;catalytic activity;coenzyme binding;cofactor binding;flavin adenine dinucleotide binding;medium-chain-acyl-CoA dehydrogenase activity;oxidoreductase activity;oxidoreductase activity, acting on the CH-CH group of donors;transferase activity;transferase activity, transferring phosphorus-containing groups;very long-chain-acyl-CoA dehydrogenase activity	cell part;cytoplasmic part;intracellular membrane-bounded organelle;intracellular organelle;intracellular organelle part;intracellular part;membrane;membrane-bounded organelle;microbody;mitochondrial membrane;mitochondrial part;nucleus;organelle;organelle membrane;organelle part;peroxisome		Acyl-CoA_dh_1;Acyl-CoA_dh_M;Acyl-CoA_dh_N;APH	ACEVEDO_LIVER_CANCER_DN;chr3q22;CYTOPLASM;CYTOPLASMIC_PART;GCM_DDX11;GCM_DENR;GCM_IL6ST;GCM_NF2;GCM_USP6;GRAESSMANN_APOPTOSIS_BY_DOXORUBICIN_UP;GRAESSMANN_RESPONSE_TO_MC_AND_DOXORUBICIN_UP;MICROBODY;PEROXISOME;SCGGAAGY_V$ELK1_02;V$CETS1P54_01;V$HAND1E47_01;V$NRF2_01;WANG_RESPONSE_TO_GSK3_INHIBITOR_SB216763_UP;YANG_BCL3_TARGETS_UP;ZHANG_BREAST_CANCER_PROGENITORS_DN;ZHANG_TLX_TARGETS_60HR_UP	IPR002575;IPR006090;IPR006091;IPR006092;IPR009075;IPR009100;IPR011009;IPR013786
P24752;H0YEL7;G3XAB4	Acetyl-CoA acetyltransferase, mitochondrial	ACAT1		2.62723	2.96722	-0.0191533	1.24113	1.43483	0.00825541	0.323964	0.346721	1	9	adipose tissue development;amine catabolic process;amine metabolic process;anatomical structure development;biosynthetic process;brain development;branched chain family amino acid catabolic process;branched chain family amino acid metabolic process;carboxylic acid catabolic process;carboxylic acid metabolic process;catabolic process;cellular amine metabolic process;cellular amino acid catabolic p…	acetyl-CoA C-acetyltransferase activity;acetyl-CoA C-acyltransferase activity;acetyltransferase activity;binding;C-acetyltransferase activity;C-acyltransferase activity;catalytic activity;cation binding;coenzyme binding;cofactor binding;ion binding;metal ion binding;transferase activity;transferase activity, transferring acyl groups;transferase activity, transferring acyl groups other than amino-…	cell part;cytoplasmic part;intracellular membrane-bounded organelle;intracellular organelle;intracellular organelle lumen;intracellular organelle part;intracellular part;membrane;membrane-bounded organelle;membrane-enclosed lumen;mitochondrial inner membrane;mitochondrial matrix;mitochondrial membrane;mitochondrial part;mitochondrion;organelle;organelle inner membrane;organelle lumen;organelle me…	Benzoate degradation;Butanoate metabolism;Carbon fixation pathways in prokaryotes;Fatty acid metabolism;Glyoxylate and dicarboxylate metabolism;Lysine degradation;Propanoate metabolism;Pyruvate metabolism;Synthesis and degradation of ketone bodies;Terpenoid backbone biosynthesis;Tryptophan metabolism;Two-component system;Valine, leucine and isoleucine degradation	Thiolase_C;Thiolase_N	ACETYLTRANSFERASE_ACTIVITY;ACEVEDO_LIVER_CANCER_DN;ALCALAY_AML_BY_NPM1_LOCALIZATION_DN;BLALOCK_ALZHEIMERS_DISEASE_DN;BOYAULT_LIVER_CANCER_SUBCLASS_G3_DN;CAIRO_HEPATOBLASTOMA_DN;CASORELLI_ACUTE_PROMYELOCYTIC_LEUKEMIA_DN;chr11q22;CYTOPLASM;CYTOPLASMIC_PART;DEURIG_T_CELL_PROLYMPHOCYTIC_LEUKEMIA_DN;DIAZ_CHRONIC_MEYLOGENOUS_LEUKEMIA_UP;DURCHDEWALD_SKIN_CARCINOGENESIS_UP;ENK_UV_RESPONSE_EPIDERMIS_DN;FL…	IPR002155;IPR016038;IPR016039;IPR020610;IPR020613;IPR020615;IPR020616;IPR020617
Q9BWD1	Acetyl-CoA acetyltransferase, cytosolic	ACAT2		NaN	NaN	NaN	0	0	0	1	1	1	0	lipid metabolic process;metabolic process;primary metabolic process	acetyl-CoA C-acetyltransferase activity;acetyl-CoA C-acyltransferase activity;acetyltransferase activity;C-acetyltransferase activity;C-acyltransferase activity;catalytic activity;transferase activity;transferase activity, transferring acyl groups;transferase activity, transferring acyl groups other than amino-acyl groups	cell part;cytoplasmic part;intracellular membrane-bounded organelle;intracellular non-membrane-bounded organelle;intracellular organelle;intracellular organelle part;intracellular part;membrane-bounded organelle;mitochondrion;non-membrane-bounded organelle;nuclear part;nucleolus;organelle;organelle part	Benzoate degradation;Butanoate metabolism;Carbon fixation pathways in prokaryotes;Fatty acid metabolism;Glyoxylate and dicarboxylate metabolism;Lysine degradation;Propanoate metabolism;Pyruvate metabolism;Synthesis and degradation of ketone bodies;Terpenoid backbone biosynthesis;Tryptophan metabolism;Two-component system;Valine, leucine and isoleucine degradation	Thiolase_C;Thiolase_N	ACEVEDO_LIVER_CANCER_DN;ACEVEDO_NORMAL_TISSUE_ADJACENT_TO_LIVER_TUMOR_DN;AFFAR_YY1_TARGETS_DN;BENPORATH_NANOG_TARGETS;BROWNE_HCMV_INFECTION_14HR_DN;CAMP_UP.V1_DN;CASORELLI_ACUTE_PROMYELOCYTIC_LEUKEMIA_DN;chr6q25;CYTOPLASM;DAVICIONI_RHABDOMYOSARCOMA_PAX_FOXO1_FUSION_UP;DAVICIONI_TARGETS_OF_PAX_FOXO1_FUSIONS_UP;FEVR_CTNNB1_TARGETS_DN;FORTSCHEGGER_PHF8_TARGETS_DN;GGGCGGR_V$SP1_Q6;GSE11057_CD4_EFF_ME…	IPR002155;IPR016038;IPR016039;IPR020610;IPR020613;IPR020616;IPR020617
S4R3H4;E7EQT4;Q9UKV3	Apoptotic chromatin condensation inducer in the nucleus	ACIN1	+	2.76403	2.17104	-0.488528	1.16389	1.24884	0.675779	0.323964	0.385761	1	15	apoptotic chromosome condensation;biological regulation;cell differentiation;cellular component organization;cellular component organization at cellular level;cellular component organization or biogenesis;cellular component organization or biogenesis at cellular level;cellular developmental process;cellular macromolecule metabolic process;cellular metabolic process;cellular nitrogen compound meta…	ATPase activity;binding;catalytic activity;enzyme binding;hydrolase activity;hydrolase activity, acting on acid anhydrides;hydrolase activity, acting on acid anhydrides, in phosphorus-containing anhydrides;nucleic acid binding;nucleoside-triphosphatase activity;nucleotide binding;protein binding;pyrophosphatase activity	cell part;cytoplasm;cytoplasmic part;cytosol;intracellular membrane-bounded organelle;intracellular organelle;intracellular organelle part;intracellular part;membrane-bounded organelle;nuclear body;nuclear part;nuclear speck;nucleoplasm part;nucleus;organelle;organelle part	mRNA surveillance pathway;RNA transport;Spliceosome	SAP	ACTTTAT,MIR-142-5P;ANATOMICAL_STRUCTURE_DEVELOPMENT;APOPTOSIS_GO;APOPTOTIC_NUCLEAR_CHANGES;APOPTOTIC_PROGRAM;BENPORATH_SOX2_TARGETS;BHAT_ESR1_TARGETS_NOT_VIA_AKT1_UP;BHAT_ESR1_TARGETS_VIA_AKT1_UP;CASORELLI_ACUTE_PROMYELOCYTIC_LEUKEMIA_DN;CCTGAGT,MIR-510;CELL_DEVELOPMENT;CHANG_CORE_SERUM_RESPONSE_DN;chr14q11;CHROMOSOME_CONDENSATION;CHROMOSOME_ORGANIZATION_AND_BIOGENESIS;CRGAARNNNNCGA_UNKNOWN;CTGCA…	IPR000504;IPR003034;IPR012677
P53396;B4E3P0	ATP-citrate synthase	ACLY		1.76786	1.78751	-0.527535	1.41541	1.41977	0.127566	0.323964	0.346721	1	12	acyl-CoA biosynthetic process;acyl-CoA metabolic process;acylglycerol biosynthetic process;acylglycerol metabolic process;ATP catabolic process;ATP metabolic process;biological regulation;biosynthetic process;carbohydrate metabolic process;carboxylic acid metabolic process;catabolic process;cellular biosynthetic process;cellular carbohydrate metabolic process;cellular catabolic process;cellular k…	acid-thiol ligase activity;adenyl nucleotide binding;adenyl ribonucleotide binding;ATP binding;ATP citrate synthase activity;binding;catalytic activity;cation binding;CoA-ligase activity;cofactor binding;ion binding;ligase activity;ligase activity, forming carbon-sulfur bonds;metal ion binding;nucleotide binding;purine nucleotide binding;purine ribonucleoside triphosphate binding;purine ribonucle…	cell part;citrate lyase complex;cytoplasm;cytoplasmic part;cytosol;intracellular membrane-bounded organelle;intracellular organelle;intracellular part;macromolecular complex;membrane;membrane-bounded organelle;mitochondrion;nucleus;organelle;plasma membrane;protein complex	Carbon fixation pathways in prokaryotes;Citrate cycle (TCA cycle)	ATP-grasp_2;Citrate_synt;CoA_binding;Ligase_CoA	ACEVEDO_LIVER_CANCER_UP;ACEVEDO_LIVER_TUMOR_VS_NORMAL_ADJACENT_TISSUE_UP;AGUIRRE_PANCREATIC_CANCER_COPY_NUMBER_UP;AKL_HTLV1_INFECTION_UP;BILD_SRC_ONCOGENIC_SIGNATURE;BLUM_RESPONSE_TO_SALIRASIB_DN;BOQUEST_STEM_CELL_CULTURED_VS_FRESH_UP;BOYAULT_LIVER_CANCER_SUBCLASS_G123_UP;CACGTG_V$MYC_Q2;CAGGTG_V$E12_Q6;CAIRO_HEPATOBLASTOMA_CLASSES_UP;CAIRO_HEPATOBLASTOMA_UP;CARBOHYDRATE_METABOLIC_PROCESS;CARBOXY…	IPR002020;IPR003781;IPR005810;IPR005811;IPR013650;IPR013816;IPR014608;IPR016040;IPR016102;IPR016141;IPR016143;IPR017440;IPR017866
G5E9R5;P24666	Low molecular weight phosphotyrosine protein phosphatase	ACP1		NaN	NaN	NaN	0	0	0	1	1	1	0	cell communication;cell-cell signaling;cellular macromolecule metabolic process;cellular metabolic process;cellular process;cellular protein metabolic process;dephosphorylation;macromolecule metabolic process;macromolecule modification;metabolic process;peptidyl-tyrosine dephosphorylation;phosphate-containing compound metabolic process;phosphorus metabolic process;primary metabolic process;protei…	acid phosphatase activity;catalytic activity;hydrolase activity;hydrolase activity, acting on ester bonds;non-membrane spanning protein tyrosine phosphatase activity;phosphatase activity;phosphoprotein phosphatase activity;phosphoric ester hydrolase activity;protein tyrosine phosphatase activity	cell part;cell projection;cytoplasm;internal side of plasma membrane;intracellular membrane-bounded organelle;intracellular organelle;intracellular part;membrane part;membrane-bounded organelle;neuron projection;nucleus;organelle;plasma membrane part	Riboflavin metabolism	LMWPc	AAGCAAT,MIR-137;ACEVEDO_LIVER_CANCER_UP;ACEVEDO_LIVER_TUMOR_VS_NORMAL_ADJACENT_TISSUE_UP;BLALOCK_ALZHEIMERS_DISEASE_DN;CAIRO_HEPATOBLASTOMA_CLASSES_UP;CASORELLI_ACUTE_PROMYELOCYTIC_LEUKEMIA_DN;CELL_FRACTION;CHEN_NEUROBLASTOMA_COPY_NUMBER_GAINS;chr2p25;CHYLA_CBFA2T3_TARGETS_DN;DIAZ_CHRONIC_MEYLOGENOUS_LEUKEMIA_UP;FEVR_CTNNB1_TARGETS_DN;FUKUSHIMA_TNFSF11_TARGETS;GROSS_HYPOXIA_VIA_ELK3_AND_HIF1A_DN;…	IPR000106;IPR002115;IPR017867;IPR023485
P68133;P68032;Q5T8M8;A6NL76	Actin, alpha skeletal muscle;Actin, alpha cardiac muscle 1	ACTA1;ACTC1		NaN	NaN	NaN	0	0	0	1	1	1	0	actin cytoskeleton organization;actin filament organization;actin filament-based movement;actin filament-based process;actin-mediated cell contraction;actin-myosin filament sliding;actomyosin structure organization;anatomical structure development;anatomical structure formation involved in morphogenesis;anatomical structure morphogenesis;apoptosis;cardiac muscle contraction;cardiac muscle tissue …	adenyl nucleotide binding;adenyl ribonucleotide binding;ADP binding;ATP binding;ATPase activity;binding;catalytic activity;cytoskeletal protein binding;hydrolase activity;hydrolase activity, acting on acid anhydrides;hydrolase activity, acting on acid anhydrides, in phosphorus-containing anhydrides;myosin binding;nucleoside-triphosphatase activity;nucleotide binding;protein binding;purine nucleot…	actin filament;actin filament bundle;actomyosin;actomyosin, actin part;cell part;contractile fiber part;cytoplasm;cytoplasmic part;cytoskeletal part;cytoskeleton;cytosol;extracellular membrane-bounded organelle;extracellular organelle;extracellular region part;extracellular vesicular exosome;I band;intracellular non-membrane-bounded organelle;intracellular organelle;intracellular organelle part;i…	Cardiac muscle contraction;Dilated cardiomyopathy;Hypertrophic cardiomyopathy (HCM)	Actin	ACEVEDO_FGFR1_TARGETS_IN_PROSTATE_CANCER_MODEL_DN;ACTIN_CYTOSKELETON;ACTIN_CYTOSKELETON_ORGANIZATION_AND_BIOGENESIS;ACTIN_FILAMENT;ACTIN_FILAMENT_BASED_PROCESS;ACTIN_FILAMENT_ORGANIZATION;ADENYL_NUCLEOTIDE_BINDING;ADENYL_RIBONUCLEOTIDE_BINDING;ADP_BINDING;AFFAR_YY1_TARGETS_UP;AGCATTA,MIR-155;AMIT_EGF_RESPONSE_480_HELA;ANATOMICAL_STRUCTURE_DEVELOPMENT;APRELIKOVA_BRCA1_TARGETS;ATP_BINDING;BANDRES_R…	IPR004000;IPR004001;IPR020902
P60709	Actin, cytoplasmic 1;Actin, cytoplasmic 1, N-terminally processed	ACTB		NaN	NaN	NaN	0	0	0	1	1	1	0	adherens junction organization;axon guidance;biological regulation;blood coagulation;cell junction assembly;cell junction organization;cell-cell junction organization;cellular component assembly;cellular component assembly at cellular level;cellular component movement;cellular component organization;cellular component organization at cellular level;cellular component organization or biogenesis;ce…	adenyl nucleotide binding;adenyl ribonucleotide binding;ATP binding;binding;nucleotide binding;purine nucleotide binding;purine ribonucleoside triphosphate binding;purine ribonucleotide binding;ribonucleotide binding;structural constituent of cytoskeleton;structural molecule activity	axon;cell cortex part;cell part;cell projection;cortical cytoskeleton;cytoplasmic part;cytoskeletal part;cytoskeleton;cytosol;extracellular membrane-bounded organelle;extracellular organelle;extracellular region part;extracellular vesicular exosome;H4/H2A histone acetyltransferase complex;histone acetyltransferase complex;histone methyltransferase complex;intracellular non-membrane-bounded organe…	Adherens junction;Arrhythmogenic right ventricular cardiomyopathy (ARVC);Bacterial invasion of epithelial cells;Dilated cardiomyopathy;Focal adhesion;Hypertrophic cardiomyopathy (HCM);Leukocyte transendothelial migration;Pathogenic Escherichia coli infection;Phagosome;Phototransduction - fly;Regulation of actin cytoskeleton;Shigellosis;Tight junction;Vibrio cholerae infection;Viral myocarditis	Actin	AAANWWTGC_UNKNOWN;AACTGGA,MIR-145;AACTTT_UNKNOWN;ATGAAGG,MIR-205;BASSO_HAIRY_CELL_LEUKEMIA_DN;BENPORATH_MYC_TARGETS_WITH_EBOX;BERENJENO_TRANSFORMED_BY_RHOA_DN;BROWNE_HCMV_INFECTION_14HR_DN;BROWNE_HCMV_INFECTION_24HR_DN;BROWNE_HCMV_INFECTION_6HR_UP;BRUINS_UVC_RESPONSE_LATE;CAGCTG_V$AP4_Q5;CASORELLI_ACUTE_PROMYELOCYTIC_LEUKEMIA_DN;CAVARD_LIVER_CANCER_MALIGNANT_VS_BENIGN;CCAWWNAAGG_V$SRF_Q4;CHEN_LUN…	IPR004000;IPR004001;IPR020902
P63261;Q5T8M7;I3L3I0;I3L1U9	Actin, cytoplasmic 2;Actin, cytoplasmic 2, N-terminally processed	ACTG1		1.45015	1.76755	-0.290052	0.969061	1.15348	0.4633	0.355832	0.431993	1	15	actin cytoskeleton organization;actin filament-based process;actomyosin structure organization;adherens junction organization;axon guidance;cell junction assembly;cell junction organization;cell-cell junction organization;cellular component assembly;cellular component assembly at cellular level;cellular component movement;cellular component organization;cellular component organization at cellular…	adenyl nucleotide binding;adenyl ribonucleotide binding;ATP binding;binding;nucleotide binding;purine nucleotide binding;purine ribonucleoside triphosphate binding;purine ribonucleotide binding;ribonucleotide binding;structural constituent of cytoskeleton;structural molecule activity	cell part;contractile fiber;cytoplasmic part;cytoskeletal part;cytoskeleton;cytosol;extracellular membrane-bounded organelle;extracellular organelle;extracellular region part;extracellular vesicular exosome;filamentous actin;intracellular non-membrane-bounded organelle;intracellular organelle;intracellular organelle part;intracellular part;macromolecular complex;membrane-bounded organelle;membran…	Adherens junction;Arrhythmogenic right ventricular cardiomyopathy (ARVC);Bacterial invasion of epithelial cells;Dilated cardiomyopathy;Focal adhesion;Hypertrophic cardiomyopathy (HCM);Leukocyte transendothelial migration;Pathogenic Escherichia coli infection;Phagosome;Phototransduction - fly;Regulation of actin cytoskeleton;Shigellosis;Tight junction;Vibrio cholerae infection;Viral myocarditis	Actin	AACTGGA,MIR-145;ACEVEDO_FGFR1_TARGETS_IN_PROSTATE_CANCER_MODEL_DN;ACEVEDO_NORMAL_TISSUE_ADJACENT_TO_LIVER_TUMOR_DN;ACTIN_CYTOSKELETON;ACTIN_CYTOSKELETON_ORGANIZATION_AND_BIOGENESIS;ACTIN_FILAMENT;ACTIN_FILAMENT_BASED_PROCESS;ACTIN_FILAMENT_ORGANIZATION;ADENYL_NUCLEOTIDE_BINDING;ADENYL_RIBONUCLEOTIDE_BINDING;ADP_BINDING;AGCATTA,MIR-155;ANATOMICAL_STRUCTURE_DEVELOPMENT;APRELIKOVA_BRCA1_TARGETS;ATP_…	IPR004000;IPR004001;IPR020902
R4GMT0;P61163;F5H3I4;B4DXP9	Alpha-centractin	ACTR1A		-3.82984	-3.9934	-0.813929	0.0361576	0.0225813	0.250456	1	0.375005	1	6	antigen processing and presentation;antigen processing and presentation of exogenous antigen;antigen processing and presentation of exogenous peptide antigen;antigen processing and presentation of exogenous peptide antigen via MHC class II;antigen processing and presentation of peptide antigen;antigen processing and presentation of peptide antigen via MHC class II;antigen processing and presentat…	adenyl nucleotide binding;adenyl ribonucleotide binding;ATP binding;binding;nucleotide binding;purine nucleotide binding;purine ribonucleoside triphosphate binding;purine ribonucleotide binding;ribonucleotide binding	cell part;centrosome;cytoplasm;cytoplasmic part;cytoskeletal part;cytoskeleton;cytosol;dynactin complex;intracellular non-membrane-bounded organelle;intracellular organelle;intracellular organelle part;intracellular part;macromolecular complex;microtubule associated complex;microtubule organizing center;non-membrane-bounded organelle;organelle;organelle part;protein complex		Actin	ACCAAAG,MIR-9;ACTAYRNNNCCCR_UNKNOWN;ACTGCAG,MIR-17-3P;ACTGCCT,MIR-34B;ACTIN_CYTOSKELETON;ALFANO_MYC_TARGETS;ARGGGTTAA_UNKNOWN;BASAKI_YBX1_TARGETS_UP;BENPORATH_NANOG_TARGETS;BENPORATH_SOX2_TARGETS;BLALOCK_ALZHEIMERS_DISEASE_DN;BYSTRYKH_HEMATOPOIESIS_STEM_CELL_AND_BRAIN_QTL_TRANS;CACTGCC,MIR-34A,MIR-34C,MIR-449;CAFFAREL_RESPONSE_TO_THC_8HR_3_DN;chr10q24;COLDREN_GEFITINIB_RESISTANCE_UP;CTTTGA_V$LEF1…	IPR004000;IPR004001;IPR020902
P42025	Beta-centractin	ACTR1B		NaN	NaN	NaN	0	0	0	1	1	1	1	antigen processing and presentation;antigen processing and presentation of exogenous antigen;antigen processing and presentation of exogenous peptide antigen;antigen processing and presentation of exogenous peptide antigen via MHC class II;antigen processing and presentation of peptide antigen;antigen processing and presentation of peptide antigen via MHC class II;antigen processing and presentat…	adenyl nucleotide binding;adenyl ribonucleotide binding;ATP binding;binding;nucleotide binding;purine nucleotide binding;purine ribonucleoside triphosphate binding;purine ribonucleotide binding;ribonucleotide binding	cell part;centrosome;cytoplasmic part;cytoskeletal part;cytosol;dynactin complex;intracellular non-membrane-bounded organelle;intracellular organelle;intracellular organelle part;intracellular part;macromolecular complex;microtubule associated complex;microtubule organizing center;non-membrane-bounded organelle;organelle;organelle part;protein complex		Actin	ACTIN_CYTOSKELETON;BENPORATH_NANOG_TARGETS;BLALOCK_ALZHEIMERS_DISEASE_DN;BLALOCK_ALZHEIMERS_DISEASE_INCIPIENT_DN;BROWNE_HCMV_INFECTION_48HR_DN;CCTNTMAGA_UNKNOWN;chr2q11;CTGCAGY_UNKNOWN;CTTTAAR_UNKNOWN;CYTOSKELETAL_PART;CYTOSKELETON;GATTGGY_V$NFY_Q6_01;GEORGES_TARGETS_OF_MIR192_AND_MIR215;GRAESSMANN_APOPTOSIS_BY_DOXORUBICIN_UP;GSE15930_NAIVE_VS_24H_IN_VITRO_STIM_CD8_TCELL_UP;GSE15930_NAIVE_VS_24H_…	IPR004000;IPR004001;IPR020902
P61160;F5H6T1	Actin-related protein 2	ACTR2		NaN	NaN	-2.08925	0	0	0	1	1	1	3	actin cytoskeleton organization;actin filament organization;actin filament-based process;actin nucleation;Arp2/3 complex-mediated actin nucleation;biological regulation;cellular component movement;cellular component organization;cellular component organization at cellular level;cellular component organization or biogenesis;cellular component organization or biogenesis at cellular level;cellular p…	adenyl nucleotide binding;adenyl ribonucleotide binding;ATP binding;binding;nucleotide binding;purine nucleotide binding;purine ribonucleoside triphosphate binding;purine ribonucleotide binding;ribonucleotide binding	Arp2/3 protein complex;cell part;cell projection;cytoplasmic part;cytoskeletal part;cytosol;intracellular organelle part;intracellular part;macromolecular complex;organelle part;protein complex		Actin	ACTIN_CYTOSKELETON;ATGCTGG,MIR-338;BIOCARTA_ACTINY_PATHWAY;BIOCARTA_CDC42RAC_PATHWAY;BIOCARTA_MPR_PATHWAY;BIOCARTA_RHO_PATHWAY;BIOCARTA_SALMONELLA_PATHWAY;BLALOCK_ALZHEIMERS_DISEASE_DN;CASORELLI_ACUTE_PROMYELOCYTIC_LEUKEMIA_DN;CHARAFE_BREAST_CANCER_LUMINAL_VS_MESENCHYMAL_DN;CHENG_RESPONSE_TO_NICKEL_ACETATE;chr2p;CYTOSKELETAL_PART;CYTOSKELETON;DIAZ_CHRONIC_MEYLOGENOUS_LEUKEMIA_UP;ENK_UV_RESPONSE_K…	IPR004000;IPR020902;IPR027306
E7ENU4;P55265;H0YCK3	Double-stranded RNA-specific adenosine deaminase	ADAR	+	3.02255	2.81328	-0.641207	1.68171	1.58197	0.787913	0.323964	0.327829	1	12	adenosine to inosine editing;base conversion or substitution editing;biological regulation;cell surface receptor linked signaling pathway;cellular macromolecule metabolic process;cellular metabolic process;cellular nitrogen compound metabolic process;cellular process;cellular response to chemical stimulus;cellular response to cytokine stimulus;cellular response to organic substance;cellular respo…	adenosine deaminase activity;binding;catalytic activity;cation binding;deaminase activity;DNA binding;double-stranded RNA adenosine deaminase activity;double-stranded RNA binding;hydrolase activity;hydrolase activity, acting on carbon-nitrogen (but not peptide) bonds;hydrolase activity, acting on carbon-nitrogen (but not peptide) bonds, in cyclic amidines;ion binding;metal ion binding;nucleic aci…	cell part;cytoplasm;intracellular membrane-bounded organelle;intracellular non-membrane-bounded organelle;intracellular organelle;intracellular organelle part;intracellular part;membrane-bounded organelle;non-membrane-bounded organelle;nuclear part;nucleolus;nucleoplasm;nucleus;organelle;organelle part	Cytosolic DNA-sensing pathway;Measles	A_deamin;dsrm;z-alpha	ACATTCC,MIR-1,MIR-206;BENPORATH_NANOG_TARGETS;BENPORATH_SOX2_TARGETS;BIOPOLYMER_METABOLIC_PROCESS;BIOPOLYMER_MODIFICATION;BOYAULT_LIVER_CANCER_SUBCLASS_G1_UP;BYSTROEM_CORRELATED_WITH_IL5_DN;chr1q21;CYTOPLASM;DER_IFN_ALPHA_RESPONSE_UP;DER_IFN_BETA_RESPONSE_UP;DER_IFN_GAMMA_RESPONSE_UP;DODD_NASOPHARYNGEAL_CARCINOMA_DN;EINAV_INTERFERON_SIGNATURE_IN_CANCER;GEISS_RESPONSE_TO_DSRNA_UP;GRADE_COLON_CANCE…	IPR000607;IPR001159;IPR002466;IPR011991;IPR014720
E7EV99;E7ENY0;A2A3N8;P35611;D6RF25	Alpha-adducin	ADD1	+	1.64186	2.38154	0.409618	1.02113	1.31992	1.46225	0.350233	0.368101	1	9	actin cytoskeleton organization;actin filament bundle assembly;actin filament capping;actin filament organization;actin filament-based process;activation of signaling protein activity involved in unfolded protein response;anatomical structure homeostasis;anatomical structure morphogenesis;barbed-end actin filament capping;biological regulation;cell communication;cell differentiation;cell morphoge…	actin binding;actin filament binding;binding;cation binding;cytoskeletal protein binding;ion binding;metal ion binding;protein binding;spectrin binding;structural molecule activity	cell part;cytoplasmic part;cytoskeletal part;cytosol;F-actin capping protein complex;intracellular membrane-bounded organelle;intracellular organelle;intracellular organelle part;intracellular part;macromolecular complex;membrane;membrane-bounded organelle;nucleus;organelle;organelle part;perinuclear region of cytoplasm;plasma membrane;postsynaptic density;protein complex;synapse part		Aldolase_II	ACEVEDO_METHYLATED_IN_LIVER_CANCER_DN;ACTIN_BINDING;ATATGCA,MIR-448;BROWNE_HCMV_INFECTION_14HR_DN;BROWNE_HCMV_INFECTION_48HR_DN;CCCACAT,MIR-299-3P;CHANDRAN_METASTASIS_UP;CHAUHAN_RESPONSE_TO_METHOXYESTRADIOL_DN;CHICAS_RB1_TARGETS_CONFLUENT;chr4p16;CTTTGTA,MIR-524;CYTOSKELETAL_PROTEIN_BINDING;DACOSTA_UV_RESPONSE_VIA_ERCC3_TTD_UP;DAVICIONI_TARGETS_OF_PAX_FOXO1_FUSIONS_UP;DAVIES_MULTIPLE_MYELOMA_VS_M…	IPR001303
P35612	Beta-adducin	ADD2		NaN	NaN	-0.014039	0	0	0	1	1	1	3	actin cytoskeleton organization;actin filament bundle assembly;actin filament capping;actin filament organization;actin filament-based process;anatomical structure development;barbed-end actin filament capping;biological regulation;cellular component assembly;cellular component assembly at cellular level;cellular component organization;cellular component organization at cellular level;cellular co…	actin binding;actin filament binding;binding;cation binding;cytoskeletal protein binding;ion binding;metal ion binding;protein binding;spectrin binding;structural molecule activity	cell part;cytoplasmic membrane-bounded vesicle;cytoplasmic part;cytoplasmic vesicle;cytoskeletal part;F-actin capping protein complex;intracellular membrane-bounded organelle;intracellular organelle;intracellular organelle part;intracellular part;macromolecular complex;membrane;membrane-bounded organelle;membrane-bounded vesicle;organelle;organelle part;plasma membrane;protein complex;vesicle		Aldolase_II	ACTIN_BINDING;AKL_HTLV1_INFECTION_UP;BAE_BRCA1_TARGETS_DN;BENPORATH_ES_1;BRUINS_UVC_RESPONSE_VIA_TP53_GROUP_A;chr2p13;CTCAGGG,MIR-125B,MIR-125A;CTTTGCA,MIR-527;CYTOSKELETAL_PROTEIN_BINDING;DEBIASI_APOPTOSIS_BY_REOVIRUS_INFECTION_DN;DURCHDEWALD_SKIN_CARCINOGENESIS_DN;GACAATC,MIR-219;GCM_DDX11;GCM_SMO;GCM_USP6;GNF2_PRDX2;GNF2_TAL1;GSE11924_TH1_VS_TH17_CD4_TCELL_UP;GSE14026_TH1_VS_TH17_UP;GSE17721_C…	IPR001303
Q9UEY8	Gamma-adducin	ADD3		NaN	NaN	-0.248136	0	0	0	1	1	1	3		binding;cation binding;ion binding;metal ion binding;structural constituent of cytoskeleton;structural molecule activity	cell cortex;cell junction;cell part;cell-cell junction;chromosome;condensed chromosome;condensed nuclear chromosome;cytoplasmic part;cytoskeleton;intracellular non-membrane-bounded organelle;intracellular organelle;intracellular organelle part;intracellular part;membrane;non-membrane-bounded organelle;nuclear chromosome;nuclear part;organelle;organelle part;plasma membrane		Aldolase_II	AAAYRNCTG_UNKNOWN;AACTGGA,MIR-145;AACTTT_UNKNOWN;ALFANO_MYC_TARGETS;AMBROSINI_FLAVOPIRIDOL_TREATMENT_TP53;ATGTTAA,MIR-302C;BAELDE_DIABETIC_NEPHROPATHY_DN;BENPORATH_NANOG_TARGETS;BENPORATH_NOS_TARGETS;BENPORATH_OCT4_TARGETS;BENPORATH_SOX2_TARGETS;BERNARD_PPAPDC1B_TARGETS_DN;BLALOCK_ALZHEIMERS_DISEASE_INCIPIENT_UP;BLALOCK_ALZHEIMERS_DISEASE_UP;BROWNE_HCMV_INFECTION_14HR_DN;BROWNE_HCMV_INFECTION_18H…	IPR001303
Q9H2P0	Activity-dependent neuroprotector homeobox protein	ADNP		NaN	NaN	NaN	0	0	0	1	1	1	0	biological regulation;biosynthetic process;cellular biosynthetic process;cellular macromolecule biosynthetic process;cellular macromolecule metabolic process;cellular metabolic process;cellular nitrogen compound metabolic process;cellular process;macromolecule biosynthetic process;macromolecule metabolic process;metabolic process;negative regulation of apoptosis;negative regulation of biological …	binding;cation binding;chromatin binding;DNA binding;ion binding;metal ion binding;nucleic acid binding;nucleic acid binding transcription factor activity;sequence-specific DNA binding;sequence-specific DNA binding transcription factor activity;transition metal ion binding;zinc ion binding	cell part;extracellular region part;extracellular space;intracellular membrane-bounded organelle;intracellular organelle;intracellular part;membrane-bounded organelle;nucleus;organelle		Homeobox	AACTTT_UNKNOWN;AMUNDSON_RESPONSE_TO_ARSENITE;ATAACCT,MIR-154;ATCTTGC,MIR-31;BIDUS_METASTASIS_UP;BORCZUK_MALIGNANT_MESOTHELIOMA_UP;CACGTG_V$MYC_Q2;CAGGTG_V$E12_Q6;CATTGTYY_V$SOX9_B1;CCAWNWWNNNGGC_UNKNOWN;CHEN_HOXA5_TARGETS_9HR_UP;chr20q13;CTGCAGY_UNKNOWN;CTTTGT_V$LEF1_Q2;CTTTGTA,MIR-524;DACOSTA_UV_RESPONSE_VIA_ERCC3_DN;DAZARD_RESPONSE_TO_UV_NHEK_DN;DAZARD_RESPONSE_TO_UV_SCC_DN;DODD_NASOPHARYNGEAL_…	IPR001356;IPR007087;IPR009057;IPR015880
Q9Y4W6	AFG3-like protein 2	AFG3L2		NaN	NaN	NaN	0	0	0	1	1	1	0	anatomical structure development;anatomical structure morphogenesis;axon ensheathment;axonogenesis;biological regulation;catabolic process;cell death;cell part morphogenesis;cell projection morphogenesis;cell projection organization;cellular component morphogenesis;cellular component organization;cellular component organization at cellular level;cellular component organization or biogenesis;cellu…	adenyl nucleotide binding;adenyl ribonucleotide binding;ATP binding;binding;catalytic activity;cation binding;endopeptidase activity;hydrolase activity;hydrolase activity, acting on acid anhydrides;hydrolase activity, acting on acid anhydrides, in phosphorus-containing anhydrides;ion binding;metal ion binding;metalloendopeptidase activity;metallopeptidase activity;nucleoside-triphosphatase activi…	cell part;cytoplasmic part;integral to membrane;intracellular membrane-bounded organelle;intracellular organelle;intracellular organelle part;intracellular part;intrinsic to membrane;membrane;membrane part;membrane-bounded organelle;mitochondrial inner membrane;mitochondrial membrane;mitochondrial part;mitochondrion;organelle;organelle inner membrane;organelle membrane;organelle part		AAA;FtsH_ext;Peptidase_M41	BASSO_B_LYMPHOCYTE_NETWORK;chr18p11;CROMER_METASTASIS_DN;CYTOPLASM;CYTOPLASMIC_PART;ENK_UV_RESPONSE_KERATINOCYTE_DN;GROSS_HYPOXIA_VIA_ELK3_AND_HIF1A_UP;GSE13485_DAY3_VS_DAY7_YF17D_VACCINE_PBMC_UP;GSE14000_TRANSLATED_RNA_VS_MRNA_4H_LPS_DC_UP;GSE14000_UNSTIM_VS_4H_LPS_DC_TRANSLATED_RNA_UP;GSE14308_TH2_VS_TH17_UP;GSE17721_0.5H_VS_8H_GARDIQUIMOD_BMDM_UP;GSE17721_CPG_VS_GARDIQUIMOD_2H_BMDM_DN;GSE17721…	IPR000642;IPR003593;IPR003959;IPR003960;IPR005936;IPR011546;IPR027417
Q96P47;E7ESL9;E9PAL8	Arf-GAP with GTPase, ANK repeat and PH domain-containing protein 3	AGAP3		2.28214	2.1608	-0.610908	1.19042	1.24718	0.647952	0.323964	0.385761	1	9	biological regulation;catabolic process;cellular catabolic process;cellular macromolecule catabolic process;cellular macromolecule metabolic process;cellular metabolic process;cellular process;cellular response to chemical stimulus;cellular response to oxidative stress;cellular response to reactive oxygen species;cellular response to stimulus;cellular response to stress;establishment of localizat…	ARF GTPase activator activity;binding;catalytic activity;cation binding;enzyme activator activity;enzyme regulator activity;GTP binding;GTPase activator activity;GTPase activity;GTPase regulator activity;guanyl nucleotide binding;guanyl ribonucleotide binding;hydrolase activity;hydrolase activity, acting on acid anhydrides;hydrolase activity, acting on acid anhydrides, in phosphorus-containing an…	cell part;cell periphery;cytoplasm;intracellular;intracellular membrane-bounded organelle;intracellular organelle;intracellular part;membrane;membrane-bounded organelle;nucleus;organelle		Ank_2;ArfGap;Miro;PH	CAGGTG_V$E12_Q6;CCTGTGA,MIR-513;chr7q36;DOUGLAS_BMI1_TARGETS_UP;GATTGGY_V$NFY_Q6_01;GOLDRATH_NAIVE_VS_EFF_CD8_TCELL_UP;GSE16755_CTRL_VS_IFNA_TREATED_MAC_UP;GSE17721_LPS_VS_PAM3CSK4_0.5H_BMDM_DN;GSE17721_POLYIC_VS_GARDIQUIMOD_0.5H_BMDM_DN;GSE17721_POLYIC_VS_PAM3CSK4_0.5H_BMDM_DN;GSE2706_LPS_VS_R848_AND_LPS_8H_STIM_DC_UP;GSE2706_UNSTIM_VS_8H_LPS_AND_R848_DC_UP;GSE2826_WT_VS_BTK_KO_BCELL_DN;GSE2826_…	IPR001164;IPR001806;IPR001849;IPR002110;IPR011993;IPR013684;IPR020683;IPR020849;IPR027417
Q8N302	Angiogenic factor with G patch and FHA domains 1	AGGF1		NaN	NaN	NaN	0	0	0	1	1	1	0	anatomical structure formation involved in morphogenesis;angiogenesis;biological adhesion;biological regulation;cell adhesion;cell differentiation;cellular developmental process;cellular macromolecule metabolic process;cellular metabolic process;cellular nitrogen compound metabolic process;cellular process;developmental process;macromolecule metabolic process;metabolic process;nitrogen compound m…	binding;nucleic acid binding	cell part;cytoplasmic part;extracellular region;intracellular part;perinuclear region of cytoplasm		FHA;G-patch	AAAYRNCTG_UNKNOWN;ANATOMICAL_STRUCTURE_DEVELOPMENT;ANATOMICAL_STRUCTURE_FORMATION;ANATOMICAL_STRUCTURE_MORPHOGENESIS;ANGIOGENESIS;BIOPOLYMER_METABOLIC_PROCESS;BROWNE_HCMV_INFECTION_14HR_DN;BROWNE_HCMV_INFECTION_1HR_DN;BROWNE_HCMV_INFECTION_6HR_DN;CELL_PROLIFERATION_GO_0008283;CHANDRAN_METASTASIS_TOP50_DN;CHICAS_RB1_TARGETS_SENESCENT;chr5q13;COLINA_TARGETS_OF_4EBP1_AND_4EBP2;CYTOPLASM;CYTOPLASMIC_…	IPR000253;IPR000467;IPR008984
Q9UPW5;B4DHX2	Cytosolic carboxypeptidase 1	AGTPBP1		1.3886	1.47005	-0.125756	0.710788	2.12887	0.181577	0.48911	0.31875	1	9	adult behavior;adult locomotory behavior;adult walking behavior;anatomical structure development;behavior;biological regulation;cell differentiation;cell differentiation in hindbrain;cellular component organization;cellular component organization at cellular level;cellular component organization or biogenesis;cellular component organization or biogenesis at cellular level;cellular developmental p…	binding;carboxypeptidase activity;catalytic activity;cation binding;cytoskeletal protein binding;exopeptidase activity;hydrolase activity;ion binding;metal ion binding;metallocarboxypeptidase activity;metalloexopeptidase activity;metallopeptidase activity;peptidase activity;peptidase activity, acting on L-amino acid peptides;protein binding;transition metal ion binding;tubulin binding;zinc ion bi…	cell part;cytoplasmic part;cytosol;intracellular membrane-bounded organelle;intracellular organelle;intracellular part;membrane-bounded organelle;mitochondrion;nucleus;organelle		Peptidase_M14	ALCALAY_AML_BY_NPM1_LOCALIZATION_DN;BOYLAN_MULTIPLE_MYELOMA_D_UP;BROWNE_HCMV_INFECTION_1HR_UP;BROWNE_HCMV_INFECTION_20HR_UP;BROWNE_HCMV_INFECTION_4HR_UP;CASORELLI_ACUTE_PROMYELOCYTIC_LEUKEMIA_UP;CHEN_HOXA5_TARGETS_9HR_UP;chr9q21;CONCANNON_APOPTOSIS_BY_EPOXOMICIN_UP;DAVICIONI_MOLECULAR_ARMS_VS_ERMS_UP;DELACROIX_RAR_BOUND_ES;GRAESSMANN_APOPTOSIS_BY_DOXORUBICIN_UP;GRAESSMANN_RESPONSE_TO_MC_AND_DOXOR…	IPR000834;IPR011989;IPR016024
D7UEQ7;H0Y8B3;F8W7N8;O43865;Q96HN2	Adenosylhomocysteinase;Putative adenosylhomocysteinase 2;Putative adenosylhomocysteinase 3	AHCYL2;AHCYL1		NaN	NaN	NaN	0	0	0	1	1	1	0	biological regulation;cellular macromolecule metabolic process;cellular metabolic process;cellular nitrogen compound metabolic process;cellular process;establishment of localization;establishment of localization in cell;establishment of protein localization;intracellular protein transport;intracellular transport;macromolecule metabolic process;metabolic process;mRNA 3'-end processing;mRNA metabol…	adenosylhomocysteinase activity;catalytic activity;hydrolase activity;hydrolase activity, acting on ether bonds;trialkylsulfonium hydrolase activity	cell part;cytoplasmic part;endoplasmic reticulum;intracellular membrane-bounded organelle;intracellular organelle;intracellular part;membrane-bounded organelle;organelle	Cysteine and methionine metabolism	AdoHcyase;AdoHcyase_NAD	ACEVEDO_LIVER_CANCER_WITH_H3K9ME3_DN;ACTGAAA,MIR-30A-3P,MIR-30E-3P;ACTGCCT,MIR-34B;ACTWSNACTNY_UNKNOWN;ASTON_MAJOR_DEPRESSIVE_DISORDER_UP;ATTCTTT,MIR-186;BENPORATH_MYC_MAX_TARGETS;BREDEMEYER_RAG_SIGNALING_NOT_VIA_ATM_UP;BRUINS_UVC_RESPONSE_LATE;CACCAGC,MIR-138;CACTGCC,MIR-34A,MIR-34C,MIR-449;CAGGTG_V$E12_Q6;CAMP_UP.V1_UP;CCACACA,MIR-147;CCCAGAG,MIR-326;chr1p13;chr7q32;CHYLA_CBFA2T3_TARGETS_DN;CTT…	IPR000043;IPR015878;IPR016040;IPR020082
O95831	Apoptosis-inducing factor 1, mitochondrial	AIFM1		NaN	NaN	-0.598535	0	0	0	1	1	1	3	activation of caspase activity;apoptosis;apoptosis in response to endoplasmic reticulum stress;biological regulation;catabolic process;cell death;cell differentiation;cell redox homeostasis;cellular catabolic process;cellular component assembly;cellular component assembly at cellular level;cellular component biogenesis;cellular component organization;cellular component organization at cellular le…	binding;catalytic activity;coenzyme binding;cofactor binding;DNA binding;electron carrier activity;flavin adenine dinucleotide binding;nucleic acid binding;oxidoreductase activity;oxidoreductase activity, acting on NADH or NADPH	cell part;cytoplasmic part;cytosol;intracellular membrane-bounded organelle;intracellular organelle;intracellular organelle part;intracellular part;membrane;membrane-bounded organelle;membrane-enclosed lumen;mitochondrial inner membrane;mitochondrial intermembrane space;mitochondrial membrane;mitochondrial part;nucleus;organelle;organelle envelope lumen;organelle inner membrane;organelle membrane…	Apoptosis	Pyr_redox;Pyr_redox_2	APOPTOSIS_GO;APOPTOTIC_NUCLEAR_CHANGES;APOPTOTIC_PROGRAM;BENPORATH_MYC_MAX_TARGETS;BIOCARTA_CERAMIDE_PATHWAY;BIOCARTA_MITOCHONDRIA_PATHWAY;BIOPOLYMER_CATABOLIC_PROCESS;BIOPOLYMER_METABOLIC_PROCESS;BRUINS_UVC_RESPONSE_LATE;BURTON_ADIPOGENESIS_5;CASORELLI_ACUTE_PROMYELOCYTIC_LEUKEMIA_DN;CATABOLIC_PROCESS;CCAATNNSNNNGCG_UNKNOWN;CELL_DEVELOPMENT;CELL_STRUCTURE_DISASSEMBLY_DURING_APOPTOSIS;CELLULAR_CA…	IPR001327;IPR004099;IPR013027;IPR016156;IPR023753
A8MU58;F8W950;Q13155	Aminoacyl tRNA synthase complex-interacting multifunctional protein 2	AIMP2		NaN	NaN	NaN	0	0	0	1	1	1	0	amine metabolic process;amino acid activation;apoptosis;biological regulation;carboxylic acid metabolic process;cell death;cell differentiation;cellular amine metabolic process;cellular amino acid metabolic process;cellular developmental process;cellular ketone metabolic process;cellular macromolecule metabolic process;cellular metabolic process;cellular nitrogen compound metabolic process;cellul…		cell part;cytoplasmic part;cytosol;intracellular membrane-bounded organelle;intracellular organelle;intracellular part;membrane-bounded organelle;nucleus;organelle			AMUNDSON_GAMMA_RADIATION_RESPONSE;BASSO_B_LYMPHOCYTE_NETWORK;BENPORATH_MYC_MAX_TARGETS;BERENJENO_TRANSFORMED_BY_RHOA_UP;BILD_MYC_ONCOGENIC_SIGNATURE;BLALOCK_ALZHEIMERS_DISEASE_UP;BOQUEST_STEM_CELL_CULTURED_VS_FRESH_UP;BROWNE_HCMV_INFECTION_10HR_DN;CAFFAREL_RESPONSE_TO_THC_8HR_3_UP;CAFFAREL_RESPONSE_TO_THC_8HR_5_UP;CHANG_CORE_SERUM_RESPONSE_UP;chr7p22;DANG_BOUND_BY_MYC;DANG_MYC_TARGETS_UP;DIAZ_CHR…	IPR010987
Q92667;I3L2A2;I3L2N7;I3L0W0	A-kinase anchor protein 1, mitochondrial	AKAP1	+	NaN	NaN	-0.31698	0	0	0	1	1	1	1	biological regulation;blood coagulation;coagulation;hemostasis;multicellular organismal process;regulation of biological quality;regulation of body fluid levels	binding;nucleic acid binding;RNA binding	cell part;cytoplasmic part;cytosol;integral to membrane;intracellular membrane-bounded organelle;intracellular organelle;intracellular organelle part;intracellular part;intrinsic to membrane;membrane;membrane part;membrane-bounded organelle;mitochondrial membrane;mitochondrial outer membrane;mitochondrial part;mitochondrion;organelle;organelle membrane;organelle outer membrane;organelle part;oute…		KH_1;TUDOR	AAAGGGA,MIR-204,MIR-211;ACACTGG,MIR-199A,MIR-199B;ACCATTT,MIR-522;ACTGCCT,MIR-34B;ALFANO_MYC_TARGETS;AMUNDSON_RESPONSE_TO_ARSENITE;BENPORATH_MYC_TARGETS_WITH_EBOX;BLALOCK_ALZHEIMERS_DISEASE_UP;CACGTG_V$MYC_Q2;CACTGCC,MIR-34A,MIR-34C,MIR-449;CAGGTG_V$E12_Q6;CHEN_HOXA5_TARGETS_9HR_DN;CHESLER_BRAIN_QTL_CIS;chr17q21;CONCANNON_APOPTOSIS_BY_EPOXOMICIN_DN;CTAWWWATA_V$RSRFC4_Q2;CTTTAAR_UNKNOWN;CTTTGA_V$L…	IPR002999;IPR004087;IPR004088
Q02040;X6RAJ1	A-kinase anchor protein 17A	AKAP17A	+	4.38244	2.44724	-1.6301	0.998954	0.577706	0.645176	0.352388	1	1	6	B cell activation;biological regulation;cell activation;cellular macromolecule metabolic process;cellular metabolic process;cellular nitrogen compound metabolic process;cellular process;cellular response to stimulus;immune system process;leukocyte activation;lymphocyte activation;macromolecule metabolic process;metabolic process;mRNA metabolic process;mRNA processing;nitrogen compound metabolic p…	binding;nucleic acid binding;nucleotide binding;protein binding;protein kinase A binding;RNA binding	cell part;intracellular organelle part;intracellular part;macromolecular complex;nuclear body;nuclear part;nuclear speck;nucleoplasm part;organelle part;ribonucleoprotein complex;spliceosomal complex			BARRIER_CANCER_RELAPSE_NORMAL_SAMPLE_DN;BROWNE_HCMV_INFECTION_10HR_UP;BUYTAERT_PHOTODYNAMIC_THERAPY_STRESS_UP;CHANDRAN_METASTASIS_DN;CHEMNITZ_RESPONSE_TO_PROSTAGLANDIN_E2_UP;DIAZ_CHRONIC_MEYLOGENOUS_LEUKEMIA_UP;GSE20151_CTRL_VS_FUSOBACT_NUCLEATUM_NEUTROPHIL_DN;GSE22886_DAY0_VS_DAY7_MONOCYTE_IN_CULTURE_UP;GSE29617_CTRL_VS_DAY3_TIV_FLU_VACCINE_PBMC_2008_UP;GSE360_CTRL_VS_T_GONDII_MAC_DN;GSE360_DC_V…	IPR012677
C9JVY5;Q9Y2D5	A-kinase anchor protein 2	AKAP2		NaN	NaN	NaN	0	0	0	1	1	1	0		binding;enzyme binding;protein binding			RII_binding_1	AACTTT_UNKNOWN;AAGCAAT,MIR-137;AKT_UP.V1_UP;AKT_UP_MTOR_DN.V1_UP;ATGCAGT,MIR-217;ATGCTGC,MIR-103,MIR-107;BOSCO_ALLERGEN_INDUCED_TH2_ASSOCIATED_MODULE;CAGCTG_V$AP4_Q5;CAGGGTC,MIR-504;CAGTATT,MIR-200B,MIR-200C,MIR-429;chr9q31;CTTTGA_V$LEF1_Q2;CUI_TCF21_TARGETS_2_DN;DOUGLAS_BMI1_TARGETS_UP;GGATTA_V$PITX2_Q2;GGTGTGT,MIR-329;GRAESSMANN_APOPTOSIS_BY_DOXORUBICIN_DN;GSE10239_NAIVE_VS_DAY4.5_EFF_CD8_TCELL…	IPR018459
O43823	A-kinase anchor protein 8	AKAP8	+	1.57935	2.64724	0.126251	0.703144	1.92537	0.057048	0.492794	0.31875	1	6	biological regulation;cell cycle phase;cell cycle process;cellular component organization;cellular component organization at cellular level;cellular component organization or biogenesis;cellular component organization or biogenesis at cellular level;cellular macromolecule metabolic process;cellular metabolic process;cellular nitrogen compound metabolic process;cellular process;cellular response t…	binding;cation binding;DNA binding;double-stranded DNA binding;ion binding;metal ion binding;nucleic acid binding;structure-specific DNA binding;transition metal ion binding;zinc ion binding	cell part;chromosome;condensed chromosome;cytoplasmic part;female pronucleus;Golgi apparatus;intracellular membrane-bounded organelle;intracellular non-membrane-bounded organelle;intracellular organelle;intracellular organelle part;intracellular part;membrane-bounded organelle;mitochondrion;non-membrane-bounded organelle;nuclear matrix;nuclear part;nucleus;organelle;organelle part;pronucleus		AKAP95	ACAWNRNSRCGG_UNKNOWN;BIOCARTA_AKAP95_PATHWAY;BYSTRYKH_HEMATOPOIESIS_STEM_CELL_AND_BRAIN_QTL_TRANS;CELL_CYCLE_GO_0007049;CELL_CYCLE_PHASE;CELL_CYCLE_PROCESS;chr19p13;DOUGLAS_BMI1_TARGETS_UP;GATTGGY_V$NFY_Q6_01;GCCATNTTG_V$YY1_Q6;GGGCGGR_V$SP1_Q6;GOLDRATH_HOMEOSTATIC_PROLIFERATION;GRAESSMANN_APOPTOSIS_BY_DOXORUBICIN_DN;GRAESSMANN_RESPONSE_TO_MC_AND_DOXORUBICIN_DN;GROSS_HYPOXIA_VIA_ELK3_AND_HIF1A_DN…	IPR007071;IPR015880
Q9ULX6;V9GZ50	A-kinase anchor protein 8-like	AKAP8L	+	2.68578	3.71458	0.433982	0.915572	1.53667	0.201968	0.376406	0.332985	1	6		binding;cation binding;DEAD/H-box RNA helicase binding;DNA binding;enzyme binding;ion binding;metal ion binding;nucleic acid binding;protein binding	cell part;cytoplasm;intracellular organelle part;intracellular part;nuclear matrix;nuclear part;organelle part		AKAP95	BLALOCK_ALZHEIMERS_DISEASE_UP;BROWNE_HCMV_INFECTION_16HR_UP;BROWNE_HCMV_INFECTION_20HR_UP;BROWNE_HCMV_INFECTION_8HR_UP;BRUINS_UVC_RESPONSE_LATE;BUYTAERT_PHOTODYNAMIC_THERAPY_STRESS_UP;chr19p13;DIAZ_CHRONIC_MEYLOGENOUS_LEUKEMIA_UP;ENZYME_BINDING;GCCATNTTG_V$YY1_Q6;GOLDRATH_NAIVE_VS_EFF_CD8_TCELL_UP;GSE10239_NAIVE_VS_DAY4.5_EFF_CD8_TCELL_UP;GSE10239_NAIVE_VS_KLRG1HIGH_EFF_CD8_TCELL_UP;GSE10239_NAIV…	IPR007071;IPR015880
Q99996;H7BYL6	A-kinase anchor protein 9	AKAP9		NaN	NaN	0.62242	0	0	0	1	1	1	2	biological regulation;cell communication;cell cycle process;cell-cell signaling;cellular process;cellular response to stimulus;establishment of localization;G2/M transition of mitotic cell cycle;regulation of biological process;regulation of cellular process;response to stimulus;signal transduction;signaling;synaptic transmission;transport	binding;protein binding;receptor binding	cell part;centrosome;cytoplasmic part;cytoskeletal part;cytosol;Golgi apparatus;intracellular membrane-bounded organelle;intracellular non-membrane-bounded organelle;intracellular organelle;intracellular organelle part;intracellular part;membrane-bounded organelle;microtubule organizing center;microtubule organizing center part;non-membrane-bounded organelle;organelle;organelle part;pericentriola…		PACT_coil_coil	AACTGGA,MIR-145;ACCATTT,MIR-522;ACTGAAA,MIR-30A-3P,MIR-30E-3P;AKL_HTLV1_INFECTION_DN;APPIERTO_RESPONSE_TO_FENRETINIDE_UP;BENPORATH_MYC_MAX_TARGETS;BIOCARTA_AKAPCENTROSOME_PATHWAY;BLALOCK_ALZHEIMERS_DISEASE_INCIPIENT_UP;BLALOCK_ALZHEIMERS_DISEASE_UP;BUYTAERT_PHOTODYNAMIC_THERAPY_STRESS_UP;CAGCTG_V$AP4_Q5;CELL_CELL_SIGNALING;CENTROSOME;chr7q21;CTTTGT_V$LEF1_Q2;CYTOPLASM;CYTOPLASMIC_PART;CYTOSKELETA…	IPR019528
P54886	Delta-1-pyrroline-5-carboxylate synthase;Glutamate 5-kinase;Gamma-glutamyl phosphate reductase	ALDH18A1	+	NaN	NaN	-0.439947	0	0	0	1	1	1	3	amine biosynthetic process;amine metabolic process;biosynthetic process;carboxylic acid biosynthetic process;carboxylic acid metabolic process;cellular amine metabolic process;cellular amino acid biosynthetic process;cellular amino acid metabolic process;cellular biosynthetic process;cellular ketone metabolic process;cellular metabolic process;cellular modified amino acid biosynthetic process;cel…	adenyl nucleotide binding;adenyl ribonucleotide binding;amino acid kinase activity;ATP binding;binding;catalytic activity;glutamate 5-kinase activity;glutamate-5-semialdehyde dehydrogenase activity;kinase activity;nucleotide binding;oxidoreductase activity;oxidoreductase activity, acting on the aldehyde or oxo group of donors;oxidoreductase activity, acting on the aldehyde or oxo group of donors,…	cell part;cytoplasmic part;intracellular organelle part;intracellular part;membrane;mitochondrial inner membrane;mitochondrial membrane;mitochondrial part;organelle inner membrane;organelle membrane;organelle part	Arginine and proline metabolism	AA_kinase;Aldedh	ACEVEDO_FGFR1_TARGETS_IN_PROSTATE_CANCER_MODEL_DN;AFFAR_YY1_TARGETS_DN;AMINE_BIOSYNTHETIC_PROCESS;AMINE_METABOLIC_PROCESS;AMINO_ACID_AND_DERIVATIVE_METABOLIC_PROCESS;AMINO_ACID_METABOLIC_PROCESS;BENPORATH_MYC_MAX_TARGETS;BIOSYNTHETIC_PROCESS;CACGTG_V$MYC_Q2;CAIRO_HEPATOBLASTOMA_CLASSES_UP;CARBOXYLIC_ACID_METABOLIC_PROCESS;CELLULAR_BIOSYNTHETIC_PROCESS;CHEN_METABOLIC_SYNDROM_NETWORK;chr10q24;CTCNA…	IPR000965;IPR001048;IPR001057;IPR005766;IPR015590;IPR016161;IPR016162;IPR016163;IPR019797;IPR020593
H3BMQ8;H3BUH7;H3BR04;H3BPS8;H3BQN4;J3KPS3;P04075	Fructose-bisphosphate aldolase;Fructose-bisphosphate aldolase A	ALDOA	+	NaN	NaN	NaN	0	0	0	1	1	1	0	actin cytoskeleton organization;actin filament organization;actin filament-based process;alcohol biosynthetic process;alcohol catabolic process;alcohol metabolic process;anatomical structure homeostasis;ATP biosynthetic process;ATP metabolic process;biological regulation;biosynthetic process;carbohydrate biosynthetic process;carbohydrate catabolic process;carbohydrate metabolic process;catabolic …	actin binding;aldehyde-lyase activity;binding;carbohydrate binding;carbon-carbon lyase activity;catalytic activity;cytoskeletal protein binding;fructose binding;fructose-bisphosphate aldolase activity;identical protein binding;lyase activity;monosaccharide binding;protein binding;sugar binding;tubulin binding	actin cytoskeleton;cell part;contractile fiber part;cytoplasmic membrane-bounded vesicle lumen;cytoplasmic part;cytoplasmic vesicle part;cytoskeleton;cytosol;extracellular membrane-bounded organelle;extracellular organelle;extracellular region part;extracellular vesicular exosome;I band;intracellular non-membrane-bounded organelle;intracellular organelle;intracellular organelle part;intracellular…	Carbon fixation in photosynthetic organisms;Fructose and mannose metabolism;Glycolysis / Gluconeogenesis;Pentose phosphate pathway	Glycolytic	ACACTCC,MIR-122A;ALCOHOL_METABOLIC_PROCESS;BALLIF_DEVELOPMENTAL_DISABILITY_P16_P12_DELETION;BIOCARTA_MTA3_PATHWAY;BRACHAT_RESPONSE_TO_CAMPTOTHECIN_DN;BRACHAT_RESPONSE_TO_METHOTREXATE_DN;BUCKANOVICH_T_LYMPHOCYTE_HOMING_ON_TUMOR_DN;BURTON_ADIPOGENESIS_5;CACGTG_V$MYC_Q2;CACTGCC,MIR-34A,MIR-34C,MIR-449;CAGGTG_V$E12_Q6;CAMP_UP.V1_UP;CARBOHYDRATE_CATABOLIC_PROCESS;CARBOHYDRATE_METABOLIC_PROCESS;CARBON_…	IPR000741;IPR013785
Q6P6C2	RNA demethylase ALKBH5	ALKBH5	+	1.54058	1.45325	0.121093	2.14721	0.561402	0.0460834	0.323964	1	1	7	cell differentiation;cellular developmental process;cellular macromolecule metabolic process;cellular metabolic process;cellular nitrogen compound metabolic process;cellular process;demethylation;developmental process;establishment of localization;establishment of localization in cell;establishment of RNA localization;gamete generation;intracellular transport;macromolecule metabolic process;macro…	binding;catalytic activity;cation binding;demethylase activity;dioxygenase activity;ion binding;metal ion binding;oxidative RNA demethylase activity;oxidoreductase activity;oxidoreductase activity, acting on paired donors, with incorporation or reduction of molecular oxygen;oxidoreductase activity, acting on paired donors, with incorporation or reduction of molecular oxygen, 2-oxoglutarate as one…	cell part;intracellular organelle part;intracellular part;nuclear body;nuclear part;nuclear speck;nucleoplasm part;organelle part		2OG-FeII_Oxy_2	AGCACTT,MIR-93,MIR-302A,MIR-302B,MIR-302C,MIR-302D,MIR-372,MIR-373,MIR-520E,MIR-520A,MIR-526B,MIR-520B,MIR-520C,MIR-520D;AGCYRWTTC_UNKNOWN;CAGCACT,MIR-512-3P;CGTSACG_V$PAX3_B;CHARAFE_BREAST_CANCER_LUMINAL_VS_MESENCHYMAL_DN;chr17p11;CTTTAAR_UNKNOWN;GCATTTG,MIR-105;GCM_CHUK;GCM_CRKL;GCM_DENR;GCM_NF2;GGGAGGRR_V$MAZ_Q6;GGTGTGT,MIR-329;GSE10239_MEMORY_VS_DAY4.5_EFF_CD8_TCELL_DN;GSE11864_CSF1_VS_CSF1_P…	IPR027450
Q86V81;E9PB61	THO complex subunit 4	ALYREF	+	1.51135	2.20802	0.0041296	1.41491	1.5276	0.00283999	0.323964	0.33646	1	15	biosynthetic process;cellular biosynthetic process;cellular macromolecule metabolic process;cellular metabolic process;cellular nitrogen compound metabolic process;cellular process;establishment of localization;establishment of localization in cell;establishment of RNA localization;interaction with host;interspecies interaction between organisms;intracellular transport;intronless viral mRNA expor…	binding;nucleic acid binding;nucleotide binding;RNA binding	catalytic step 2 spliceosome;cell part;cytoplasmic part;cytosol;intracellular membrane-bounded organelle;intracellular organelle;intracellular organelle part;intracellular part;macromolecular complex;membrane-bounded organelle;nuclear body;nuclear part;nuclear speck;nucleoplasm;nucleoplasm part;nucleus;organelle;organelle part;protein complex;ribonucleoprotein complex;spliceosomal complex;transcr…	mRNA surveillance pathway;RNA transport;Spliceosome	FoP_duplication;RRM_1		IPR000504;IPR012677;IPR025715
Q4VCS5;E7ERM3;A6NP16	Angiomotin	AMOT		NaN	NaN	-1.70524	0	0	0	1	1	1	3	actin cytoskeleton organization;actin filament-based process;ameboidal cell migration;anatomical structure morphogenesis;biological regulation;blood vessel endothelial cell migration;cell differentiation;cell junction assembly;cell junction organization;cell migration;cell migration involved in gastrulation;cell motility;cell-cell junction assembly;cell-cell junction organization;cellular compone…	angiostatin binding;binding;protein binding;receptor activity	actin filament;actin filament bundle;actomyosin;cell junction;cell part;cell projection;cell surface;cell-cell junction;cytoplasm;cytoplasmic membrane-bounded vesicle;cytoplasmic part;cytoplasmic vesicle;cytoskeletal part;cytosol;endocytic vesicle;external side of plasma membrane;integral to membrane;intracellular membrane-bounded organelle;intracellular organelle;intracellular organelle part;int…		Angiomotin_C	ACTIN_CYTOSKELETON;ACTIN_CYTOSKELETON_ORGANIZATION_AND_BIOGENESIS;ACTIN_FILAMENT;ACTIN_FILAMENT_BASED_PROCESS;ANATOMICAL_STRUCTURE_DEVELOPMENT;ANATOMICAL_STRUCTURE_FORMATION;ANATOMICAL_STRUCTURE_MORPHOGENESIS;ANGIOGENESIS;ATGAAGG,MIR-205;ATTCTTT,MIR-186;BENPORATH_EED_TARGETS;BENPORATH_SUZ12_TARGETS;BERENJENO_TRANSFORMED_BY_RHOA_DN;BERENJENO_TRANSFORMED_BY_RHOA_FOREVER_DN;BROWNE_HCMV_INFECTION_14H…	IPR009114;IPR024646
E9PDP5;Q8IWZ3;H0YM23;O75179	Ankyrin repeat and KH domain-containing protein 1;Ankyrin repeat domain-containing protein 17	ANKHD1;ANKRD17	+	NaN	NaN	1.65314	0	0	0	1	1	1	1	anatomical structure maturation;biological regulation;blood vessel maturation;developmental maturation;developmental process;interaction with host;interspecies interaction between organisms;multi-organism process;negative regulation of biological process;negative regulation of cell differentiation;negative regulation of cellular process;negative regulation of developmental process;negative regula…	binding;nucleic acid binding;RNA binding	cell part;cytoplasm;intracellular membrane-bounded organelle;intracellular organelle;intracellular part;membrane-bounded organelle;nucleus;organelle		Ank;Ank_2;KH_1	AACTGAC,MIR-223;AAGWWRNYGGC_UNKNOWN;AATGTGA,MIR-23A,MIR-23B;ATGTACA,MIR-493;ATGTAGC,MIR-221,MIR-222;ATGTTTC,MIR-494;BENPORATH_OCT4_TARGETS;BENPORATH_SOX2_TARGETS;BYSTRYKH_HEMATOPOIESIS_STEM_CELL_QTL_TRANS;CACGTG_V$MYC_Q2;CAGGTG_V$E12_Q6;CGTSACG_V$PAX3_B;chr4q21;chr5q31;CROONQUIST_STROMAL_STIMULATION_DN;DACOSTA_UV_RESPONSE_VIA_ERCC3_COMMON_DN;DACOSTA_UV_RESPONSE_VIA_ERCC3_DN;DAVICIONI_MOLECULAR_AR…	IPR002110;IPR004087;IPR004088;IPR020683
H0YKL9;H0YKZ7;H0YLV6;H0YMT9;H0YKX9;H0YMM1;H0YKS4;H0YMD0;H0YMU9;H0YN42;P07355;A6NMY6;H0YNB8;H0YMD9;H0YKN4;H0YKV8;H0YMW4	Annexin;Annexin A2;Putative annexin A2-like protein	ANXA2;ANXA2P2	+	NaN	NaN	NaN	0	0	0	1	1	1	0	anatomical structure development;anatomical structure formation involved in morphogenesis;angiogenesis;biological regulation;body fluid secretion;cellular component organization;cellular component organization at cellular level;cellular component organization or biogenesis;cellular component organization or biogenesis at cellular level;cellular process;cellular response to acid;cellular response …	binding;calcium ion binding;calcium-dependent phospholipid binding;cation binding;enzyme inhibitor activity;enzyme regulator activity;ion binding;lipase inhibitor activity;lipid binding;metal ion binding;phosphatidylinositol binding;phosphatidylinositol-4,5-bisphosphate binding;phospholipase inhibitor activity;phospholipid binding	basement membrane;cell part;cytoplasmic membrane-bounded vesicle;cytoplasmic part;cytoplasmic vesicle;early endosome;endosome;extracellular matrix part;extracellular membrane-bounded organelle;extracellular organelle;extracellular region part;extracellular vesicular exosome;extrinsic to membrane;extrinsic to plasma membrane;intracellular membrane-bounded organelle;intracellular organelle;intracel…		Annexin	AACATTC,MIR-409-3P;ACATTCC,MIR-1,MIR-206;AMUNDSON_POOR_SURVIVAL_AFTER_GAMMA_RADIATION_2G;ANATOMICAL_STRUCTURE_DEVELOPMENT;BARRIER_COLON_CANCER_RECURRENCE_UP;BLALOCK_ALZHEIMERS_DISEASE_UP;BORCZUK_MALIGNANT_MESOTHELIOMA_UP;BORLAK_LIVER_CANCER_EGF_UP;BOYLAN_MULTIPLE_MYELOMA_C_D_DN;BROWNE_HCMV_INFECTION_14HR_DN;BROWNE_HCMV_INFECTION_20HR_DN;BROWNE_HCMV_INFECTION_2HR_DN;BRUNO_HEMATOPOIESIS;CELL_FRACTI…	IPR001464;IPR002389;IPR018252;IPR018502
J3KQU9;B3KXW5;O43747	AP-1 complex subunit gamma-1	AP1G1		4.1952	2.28297	-2.1406	0.990424	0.717479	1.34964	0.352388	0.871015	1	6	antigen processing and presentation;antigen processing and presentation of exogenous antigen;antigen processing and presentation of exogenous peptide antigen;antigen processing and presentation of exogenous peptide antigen via MHC class II;antigen processing and presentation of peptide antigen;antigen processing and presentation of peptide antigen via MHC class II;antigen processing and presentat…	protein transporter activity;substrate-specific transporter activity;transporter activity	AP-type membrane coat adaptor complex;cell part;clathrin adaptor complex;clathrin coated vesicle membrane;coated vesicle membrane;cytoplasmic part;cytoplasmic vesicle membrane;cytoplasmic vesicle part;cytosol;endosome;Golgi apparatus;Golgi apparatus part;Golgi membrane;intracellular membrane-bounded organelle;intracellular organelle;intracellular organelle part;intracellular part;lysosomal membra…	Lysosome	Adaptin_N;Alpha_adaptinC2	AACATTC,MIR-409-3P;AACTGGA,MIR-145;AAGCAAT,MIR-137;ACACTGG,MIR-199A,MIR-199B;ACATTCC,MIR-1,MIR-206;ACTGAAA,MIR-30A-3P,MIR-30E-3P;ACTTTAT,MIR-142-5P;ATCMNTCCGY_UNKNOWN;ATGAAGG,MIR-205;BENPORATH_NANOG_TARGETS;BYSTROEM_CORRELATED_WITH_IL5_DN;CATTTCA,MIR-203;CCAWNWWNNNGGC_UNKNOWN;CCCACAT,MIR-299-3P;CELLULAR_LOCALIZATION;chr16q23;CLATHRIN_COATED_VESICLE;COATED_VESICLE;CREIGHTON_ENDOCRINE_THERAPY_RESIS…	IPR002553;IPR008152;IPR008153;IPR011989;IPR013041;IPR016024;IPR017107
K7EJL1;B4DDG7;Q9BXS5;E7ENJ6	AP-1 complex subunit mu-1	AP1M1		NaN	NaN	1.07488	0	0	0	1	1	1	3	antigen processing and presentation;antigen processing and presentation of exogenous antigen;antigen processing and presentation of exogenous peptide antigen;antigen processing and presentation of exogenous peptide antigen via MHC class II;antigen processing and presentation of peptide antigen;antigen processing and presentation of peptide antigen via MHC class II;antigen processing and presentat…		AP-type membrane coat adaptor complex;cell part;clathrin adaptor complex;clathrin coated vesicle membrane;coated vesicle membrane;cytoplasmic part;cytoplasmic vesicle membrane;cytoplasmic vesicle part;cytosol;Golgi apparatus part;Golgi membrane;intracellular organelle part;intracellular part;lysosomal membrane;macromolecular complex;membrane;membrane part;organelle membrane;organelle part;protein…	Lysosome	Adap_comp_sub;Clat_adaptor_s	CADWELL_ATG16L1_TARGETS_UP;CCGNMNNTNACG_UNKNOWN;chr19p13;CYTAGCAAY_UNKNOWN;GGGTGGRR_V$PAX4_03;GRADE_COLON_CANCER_UP;GSE13493_DP_VS_CD4INTCD8POS_THYMOCYTE_UP;GSE15659_CD45RA_NEG_CD4_TCELL_VS_RESTING_TREG_UP;GSE15659_NAIVE_CD4_TCELL_VS_RESTING_TREG_UP;GSE17721_0.5H_VS_4H_GARDIQUIMOD_BMDM_UP;GSE17721_4_VS_24H_GARDIQUIMOD_BMDM_UP;GSE17721_LPS_VS_CPG_4H_BMDM_UP;GSE17721_LPS_VS_GARDIQUIMOD_24H_BMDM_UP;…	IPR001392;IPR008968;IPR011012;IPR018240;IPR022775
O95782	AP-2 complex subunit alpha-1	AP2A1		0.627014	1.4945	0.395335	0.417132	0.765784	0.171775	0.808658	0.807524	1	9	antigen processing and presentation;antigen processing and presentation of exogenous antigen;antigen processing and presentation of exogenous peptide antigen;antigen processing and presentation of exogenous peptide antigen via MHC class II;antigen processing and presentation of peptide antigen;antigen processing and presentation of peptide antigen via MHC class II;antigen processing and presentat…	protein transporter activity;substrate-specific transporter activity;transporter activity	AP-2 adaptor complex;apical plasma membrane;AP-type membrane coat adaptor complex;basolateral plasma membrane;cell part;clathrin adaptor complex;clathrin coat;clathrin coat of trans-Golgi network vesicle;clathrin vesicle coat;cytoplasmic part;cytoplasmic vesicle part;cytosol;Golgi apparatus part;intracellular organelle part;intracellular part;macromolecular complex;membrane coat;membrane part;org…	Endocrine and other factor-regulated calcium reabsorption;Endocytosis;Huntington's disease	Adaptin_N;Alpha_adaptin_C;Alpha_adaptinC2	BENPORATH_NANOG_TARGETS;BENPORATH_SOX2_TARGETS;BIOCARTA_BARRESTIN_PATHWAY;BIOCARTA_NDKDYNAMIN_PATHWAY;BIOCARTA_PTDINS_PATHWAY;CCAGGGG,MIR-331;chr19q13;CTGCAGY_UNKNOWN;GARY_CD5_TARGETS_UP;GATTGGY_V$NFY_Q6_01;GCM_DDX11;GCM_GSPT1;GCM_ING1;GCM_NF2;GCM_SMO;GCM_USP6;GGGCGGR_V$SP1_Q6;GSE10239_MEMORY_VS_KLRG1INT_EFF_CD8_TCELL_UP;GSE10239_NAIVE_VS_MEMORY_CD8_TCELL_DN;GSE11864_UNTREATED_VS_CSF1_PAM3CYS_IN_…	IPR002553;IPR003164;IPR008152;IPR009028;IPR011989;IPR013038;IPR013041;IPR015873;IPR016024;IPR017104
O94973	AP-2 complex subunit alpha-2	AP2A2		0.84091	1.75927	0.722527	0.50153	0.930532	0.370399	0.67939	0.597564	1	12	antigen processing and presentation;antigen processing and presentation of exogenous antigen;antigen processing and presentation of exogenous peptide antigen;antigen processing and presentation of exogenous peptide antigen via MHC class II;antigen processing and presentation of peptide antigen;antigen processing and presentation of peptide antigen via MHC class II;antigen processing and presentat…	binding;lipid binding;protein transporter activity;substrate-specific transporter activity;transporter activity	AP-2 adaptor complex;AP-type membrane coat adaptor complex;cell part;clathrin adaptor complex;cytoplasmic part;cytoplasmic vesicle part;cytosol;intracellular organelle part;intracellular part;macromolecular complex;membrane part;organelle part;plasma membrane part;protein complex	Endocrine and other factor-regulated calcium reabsorption;Endocytosis;Huntington's disease	Adaptin_N;Alpha_adaptin_C;Alpha_adaptinC2	AAAGGGA,MIR-204,MIR-211;BUYTAERT_PHOTODYNAMIC_THERAPY_STRESS_DN;chr11p15;DELACROIX_RARG_BOUND_MEF;FEVR_CTNNB1_TARGETS_UP;FULCHER_INFLAMMATORY_RESPONSE_LECTIN_VS_LPS_DN;GOTZMANN_EPITHELIAL_TO_MESENCHYMAL_TRANSITION_DN;GSE10856_CTRL_VS_TNFRSF6B_IN_MACROPHAGE_UP;GSE11864_CSF1_VS_CSF1_IFNG_IN_MAC_UP;GSE11864_CSF1_VS_CSF1_PAM3CYS_IN_MAC_UP;GSE15930_NAIVE_VS_72H_IN_VITRO_STIM_IL12_CD8_TCELL_DN;GSE17580…	IPR002553;IPR003164;IPR008152;IPR009028;IPR011989;IPR013038;IPR013041;IPR015873;IPR016024;IPR017104
K7EJT8;P63010	AP-2 complex subunit beta	AP2B1		NaN	NaN	NaN	0	0	0	1	1	1	1	antigen processing and presentation;antigen processing and presentation of exogenous antigen;antigen processing and presentation of exogenous peptide antigen;antigen processing and presentation of exogenous peptide antigen via MHC class II;antigen processing and presentation of peptide antigen;antigen processing and presentation of peptide antigen via MHC class II;antigen processing and presentat…	protein transporter activity;substrate-specific transporter activity;transporter activity	AP-type membrane coat adaptor complex;cell part;clathrin adaptor complex;clathrin coated vesicle membrane;clathrin-coated endocytic vesicle membrane;coated pit;coated vesicle membrane;cytoplasmic part;cytoplasmic vesicle membrane;cytoplasmic vesicle part;cytosol;endocytic vesicle membrane;Golgi apparatus part;intracellular organelle part;intracellular part;macromolecular complex;membrane;membrane…	Endocrine and other factor-regulated calcium reabsorption;Endocytosis;Huntington's disease	Adaptin_N;Alpha_adaptinC2;B2-adapt-app_C	ACTGAAA,MIR-30A-3P,MIR-30E-3P;AKL_HTLV1_INFECTION_UP;AKT_UP_MTOR_DN.V1_DN;BLALOCK_ALZHEIMERS_DISEASE_DN;CAIRO_HEPATOBLASTOMA_CLASSES_UP;CATTTCA,MIR-203;CGTSACG_V$PAX3_B;CHANDRAN_METASTASIS_UP;chr17q11;CRX_NRL_DN.V1_DN;CTTTGT_V$LEF1_Q2;GGGYGTGNY_UNKNOWN;GRAESSMANN_APOPTOSIS_BY_DOXORUBICIN_DN;GRAESSMANN_APOPTOSIS_BY_SERUM_DEPRIVATION_UP;GSE12845_IGD_POS_BLOOD_VS_DARKZONE_GC_TONSIL_BCELL_UP;GSE13229…	IPR002553;IPR008152;IPR009028;IPR011989;IPR012295;IPR013037;IPR013041;IPR015151;IPR016024;IPR016342;IPR026739
E9PFW3;Q96CW1	AP-2 complex subunit mu	AP2M1		NaN	NaN	-0.869368	0	0	0	1	1	1	3	antigen processing and presentation;antigen processing and presentation of exogenous antigen;antigen processing and presentation of exogenous peptide antigen;antigen processing and presentation of exogenous peptide antigen via MHC class II;antigen processing and presentation of peptide antigen;antigen processing and presentation of peptide antigen via MHC class II;antigen processing and presentat…	binding;lipid binding;transporter activity	AP-type membrane coat adaptor complex;cell part;clathrin adaptor complex;clathrin coat;clathrin coat of coated pit;clathrin coated vesicle membrane;clathrin-coated endocytic vesicle membrane;coated vesicle membrane;cytoplasmic part;cytoplasmic vesicle membrane;cytoplasmic vesicle part;cytosol;endocytic vesicle membrane;intracellular membrane-bounded organelle;intracellular organelle;intracellular…	Endocrine and other factor-regulated calcium reabsorption;Endocytosis;Huntington's disease	Adap_comp_sub;Clat_adaptor_s	ACCAAAG,MIR-9;ACTAYRNNNCCCR_UNKNOWN;ACTWSNACTNY_UNKNOWN;BIOCARTA_BARRESTIN_PATHWAY;BIOCARTA_NDKDYNAMIN_PATHWAY;BIOCARTA_PTDINS_PATHWAY;BLALOCK_ALZHEIMERS_DISEASE_DN;CASORELLI_ACUTE_PROMYELOCYTIC_LEUKEMIA_DN;CHEN_METABOLIC_SYNDROM_NETWORK;chr3q28;DIAZ_CHRONIC_MEYLOGENOUS_LEUKEMIA_UP;DITTMER_PTHLH_TARGETS_UP;FOSTER_KDM1A_TARGETS_DN;GGCCAGT,MIR-193A,MIR-193B;GGCNNMSMYNTTG_UNKNOWN;GGGCGGR_V$SP1_Q6;GS…	IPR001392;IPR008968;IPR011012;IPR015629;IPR018240;IPR022775
O00203;H0YBD0;Q13367	AP-3 complex subunit beta-1;AP-3 complex subunit beta-2	AP3B1;AP3B2		NaN	NaN	NaN	0	0	0	1	1	1	0	anterograde axon cargo transport;anterograde synaptic vesicle transport;antigen processing and presentation;antigen processing and presentation of exogenous antigen;antigen processing and presentation of lipid antigen via MHC class Ib;antigen processing and presentation via MHC class Ib;antigen processing and presentation, exogenous lipid antigen via MHC class Ib;axon cargo transport;biological r…	transporter activity	AP-3 adaptor complex;AP-type membrane coat adaptor complex;cell part;clathrin coated vesicle membrane;coated vesicle;coated vesicle membrane;COPI-coated vesicle;cytoplasmic membrane-bounded vesicle;cytoplasmic part;cytoplasmic vesicle;cytoplasmic vesicle membrane;cytoplasmic vesicle part;Golgi apparatus;Golgi apparatus part;Golgi-associated vesicle;intracellular membrane-bounded organelle;intrace…	Lysosome	Adaptin_N	ACCAAAG,MIR-9;ACEVEDO_LIVER_TUMOR_VS_NORMAL_ADJACENT_TISSUE_UP;ATCATGA,MIR-433;BAELDE_DIABETIC_NEPHROPATHY_DN;BENPORATH_NANOG_TARGETS;BENPORATH_SOX2_TARGETS;BLALOCK_ALZHEIMERS_DISEASE_DN;BORCZUK_MALIGNANT_MESOTHELIOMA_UP;CELLULAR_LOCALIZATION;chr15q;chr5q14;COATED_VESICLE;CTTTGA_V$LEF1_Q2;CYCLIN_D1_UP.V1_DN;CYTOPLASM;CYTOPLASMIC_MEMBRANE_BOUND_VESICLE;CYTOPLASMIC_PART;CYTOPLASMIC_VESICLE;DACOSTA_…	IPR002553;IPR008153;IPR011989;IPR013041;IPR016024;IPR026739;IPR026740
E7EMM2;G5E988;O14617	AP-3 complex subunit delta-1	AP3D1		1.33154	1.39877	-0.360032	0.725754	2.74227	0.322611	0.478944	0.273394	1	9	anterograde axon cargo transport;anterograde synaptic vesicle transport;antigen processing and presentation;antigen processing and presentation of exogenous antigen;antigen processing and presentation of lipid antigen via MHC class Ib;antigen processing and presentation via MHC class Ib;antigen processing and presentation, exogenous lipid antigen via MHC class Ib;axon cargo transport;biological r…	protein transporter activity;substrate-specific transporter activity;transporter activity	axon part;cell part;cell projection part;cytoplasmic part;endosomal part;endosome membrane;Golgi apparatus;Golgi apparatus part;Golgi membrane;intracellular membrane-bounded organelle;intracellular organelle;intracellular organelle part;intracellular part;macromolecular complex;membrane;membrane coat;membrane part;membrane-bounded organelle;organelle;organelle membrane;organelle part;protein comp…	Lysosome	Adaptin_N;BLVR	ACATTCC,MIR-1,MIR-206;BENPORATH_CYCLING_GENES;BIOSYNTHETIC_PROCESS;CACGTG_V$MYC_Q2;CAGCTG_V$AP4_Q5;CELLULAR_BIOSYNTHETIC_PROCESS;CELLULAR_LOCALIZATION;CGCTGCT,MIR-503;CHIARETTI_ACUTE_LYMPHOBLASTIC_LEUKEMIA_ZAP70;chr19p13;CYTOPLASM;CYTOPLASMIC_PART;ESTABLISHMENT_OF_CELLULAR_LOCALIZATION;ESTABLISHMENT_OF_LOCALIZATION;ESTABLISHMENT_OF_PROTEIN_LOCALIZATION;FLECHNER_BIOPSY_KIDNEY_TRANSPLANT_OK_VS_DONO…	IPR002553;IPR010474;IPR011989;IPR016024;IPR017105
Q92572	AP-3 complex subunit sigma-1	AP3S1		NaN	NaN	-0.14272	0	0	0	1	1	1	3	anterograde axon cargo transport;anterograde synaptic vesicle transport;axon cargo transport;biological regulation;cell surface receptor linked signaling pathway;cellular component movement;cellular process;cellular response to chemical stimulus;cellular response to endogenous stimulus;cellular response to hormone stimulus;cellular response to insulin stimulus;cellular response to organic substan…	protein transporter activity;substrate-specific transporter activity;transporter activity	AP-3 adaptor complex;AP-type membrane coat adaptor complex;cell part;cytoplasmic membrane-bounded vesicle;cytoplasmic part;cytoplasmic vesicle;cytoplasmic vesicle membrane;cytoplasmic vesicle part;Golgi apparatus;intracellular membrane-bounded organelle;intracellular organelle;intracellular organelle part;intracellular part;macromolecular complex;membrane;membrane part;membrane-bounded organelle;…	Lysosome	Clat_adaptor_s	AACTGGA,MIR-145;ACEVEDO_LIVER_CANCER_UP;ACEVEDO_LIVER_TUMOR_VS_NORMAL_ADJACENT_TISSUE_UP;ATGTACA,MIR-493;BERENJENO_TRANSFORMED_BY_RHOA_DN;BLALOCK_ALZHEIMERS_DISEASE_DN;BLALOCK_ALZHEIMERS_DISEASE_INCIPIENT_DN;BOCHKIS_FOXA2_TARGETS;BOYAULT_LIVER_CANCER_SUBCLASS_G6_UP;CELL_SURFACE_RECEPTOR_LINKED_SIGNAL_TRANSDUCTION_GO_0007166;CHAUHAN_RESPONSE_TO_METHOXYESTRADIOL_DN;CHIARADONNA_NEOPLASTIC_TRANSFORMA…	IPR000804;IPR011012;IPR016635;IPR022775
Q9BZZ5;G3V1C3;B4E283	Apoptosis inhibitor 5	API5	+	2.84464	2.37303	-0.540841	1.08517	0.745932	0.421507	0.338549	0.832048	1	9	apoptosis;biological regulation;cell death;cellular process;death;negative regulation of apoptosis;negative regulation of biological process;negative regulation of cell death;negative regulation of cellular process;negative regulation of programmed cell death;programmed cell death;regulation of apoptosis;regulation of biological process;regulation of cell death;regulation of cellular process;regu…		cell part;cytoplasm;intracellular membrane-bounded organelle;intracellular organelle;intracellular organelle part;intracellular part;macromolecular complex;membrane-bounded organelle;nuclear part;nucleus;organelle;organelle part;ribonucleoprotein complex;spliceosomal complex		API5	AAACCAC,MIR-140;AAGCCAT,MIR-135A,MIR-135B;AFFAR_YY1_TARGETS_DN;ANTI_APOPTOSIS;APOPTOSIS_GO;ATGTTTC,MIR-494;BHATI_G2M_ARREST_BY_2METHOXYESTRADIOL_UP;BMI1_DN.V1_DN;BMI1_DN_MEL18_DN.V1_DN;CATTTCA,MIR-203;CELL_DEVELOPMENT;CHARAFE_BREAST_CANCER_LUMINAL_VS_BASAL_UP;chr11p12;CREIGHTON_ENDOCRINE_THERAPY_RESISTANCE_2;CTTTGCA,MIR-527;CTTTGTA,MIR-524;DAZARD_RESPONSE_TO_UV_NHEK_UP;DIAZ_CHRONIC_MEYLOGENOUS_LE…	IPR008383;IPR011989;IPR016024
Q9NRW3	DNA dC->dU-editing enzyme APOBEC-3C	APOBEC3C	+	NaN	NaN	-0.582092	0	0	0	1	1	1	3	biological regulation;catabolic process;cellular catabolic process;cellular macromolecule metabolic process;cellular metabolic process;cellular nitrogen compound catabolic process;cellular nitrogen compound metabolic process;cellular process;cytidine catabolic process;cytidine deamination;cytidine metabolic process;defense response;defense response to virus;demethylation;DNA dealkylation;DNA deme…	binding;catalytic activity;cation binding;hydrolase activity;hydrolase activity, acting on carbon-nitrogen (but not peptide) bonds;hydrolase activity, acting on carbon-nitrogen (but not peptide) bonds, in cyclic amidines;ion binding;metal ion binding;transition metal ion binding;zinc ion binding	cell part;cytoplasm;intracellular membrane-bounded organelle;intracellular organelle;intracellular part;membrane-bounded organelle;nucleus;organelle	Atrazine degradation	APOBEC_C	BENNETT_SYSTEMIC_LUPUS_ERYTHEMATOSUS;BROWNE_HCMV_INFECTION_16HR_DN;CAMP_UP.V1_UP;CASORELLI_ACUTE_PROMYELOCYTIC_LEUKEMIA_DN;chr22q13;CROMER_TUMORIGENESIS_UP;CROONQUIST_IL6_DEPRIVATION_DN;CROONQUIST_NRAS_SIGNALING_DN;CROONQUIST_NRAS_VS_STROMAL_STIMULATION_DN;DEURIG_T_CELL_PROLYMPHOCYTIC_LEUKEMIA_DN;FULCHER_INFLAMMATORY_RESPONSE_LECTIN_VS_LPS_DN;GSE12845_PRE_GC_VS_DARKZONE_GC_TONSIL_BCELL_UP;GSE2288…	IPR007904;IPR016192;IPR016193
O60306	Intron-binding protein aquarius	AQR	+	1.87402	1.9886	-0.624826	1.15137	1.24667	0.785619	0.323964	0.385761	1	15	cellular macromolecule metabolic process;cellular metabolic process;cellular nitrogen compound metabolic process;cellular process;macromolecule metabolic process;metabolic process;mRNA metabolic process;mRNA processing;nitrogen compound metabolic process;nuclear mRNA splicing, via spliceosome;nucleic acid metabolic process;nucleobase-containing compound metabolic process;primary metabolic process…		catalytic step 2 spliceosome;cell part;intracellular organelle part;intracellular part;macromolecular complex;nuclear part;organelle part;ribonucleoprotein complex;spliceosomal complex	Spliceosome		AUNG_GASTRIC_CANCER;chr15q13;DACOSTA_UV_RESPONSE_VIA_ERCC3_DN;DANG_BOUND_BY_MYC;DEBIASI_APOPTOSIS_BY_REOVIRUS_INFECTION_DN;FOURNIER_ACINAR_DEVELOPMENT_LATE_2;GSE11924_TFH_VS_TH17_CD4_TCELL_DN;GSE13411_NAIVE_BCELL_VS_PLASMA_CELL_UP;GSE13484_UNSTIM_VS_12H_YF17D_VACCINE_STIM_PBMC_UP;GSE13484_UNSTIM_VS_YF17D_VACCINE_STIM_PBMC_UP;GSE13493_CD4INTCD8POS_VS_CD8POS_THYMOCYTE_DN;GSE13493_DP_VS_CD8POS_THYMO…	IPR024860;IPR026300;IPR027417
Q9NWB6;X6R9F1	Arginine and glutamate-rich protein 1	ARGLU1		1.80014	2.97834	0.17235	0.816596	0.847559	0.0369472	0.424992	0.692081	1	6	biological regulation;biosynthetic process;cellular biosynthetic process;cellular macromolecule biosynthetic process;cellular macromolecule metabolic process;cellular metabolic process;cellular nitrogen compound metabolic process;cellular process;macromolecule biosynthetic process;macromolecule metabolic process;metabolic process;nitrogen compound metabolic process;nucleic acid metabolic process;…		cell part;intracellular membrane-bounded organelle;intracellular organelle;intracellular part;membrane-bounded organelle;nucleus;organelle			AAAGGGA,MIR-204,MIR-211;AAGCACA,MIR-218;AAGTCCA,MIR-422B,MIR-422A;ACACTGG,MIR-199A,MIR-199B;ACTGTGA,MIR-27A,MIR-27B;ACTTTAT,MIR-142-5P;AGGAAGC,MIR-516-3P;AGTCTTA,MIR-499;ATAAGCT,MIR-21;ATGCTGG,MIR-338;ATTACAT,MIR-380-3P;ATTCTTT,MIR-186;BENPORATH_CYCLING_GENES;BILBAN_B_CLL_LPL_DN;BURTON_ADIPOGENESIS_12;chr13q33;CRGAARNNNNCGA_UNKNOWN;CTCTAGA,MIR-526C,MIR-518F,MIR-526A;CTTGTAT,MIR-381;FEVR_CTNNB1_TA…
Q5VY93;V9GYM8;Q92974;V9GYF0	Rho guanine nucleotide exchange factor 2	ARHGEF2		NaN	NaN	-0.16155	0	0	0	1	1	1	3	actin cytoskeleton organization;actin filament organization;actin filament-based process;anatomical structure morphogenesis;biological regulation;cell cycle phase;cell cycle process;cell division;cell morphogenesis;cell surface receptor linked signaling pathway;cellular component morphogenesis;cellular component organization;cellular component organization at cellular level;cellular component org…	binding;cation binding;cytoskeletal protein binding;enzyme binding;enzyme regulator activity;GTPase binding;GTPase regulator activity;guanyl-nucleotide exchange factor activity;ion binding;lipid binding;metal ion binding;microtubule binding;nucleoside-triphosphatase regulator activity;phospholipid binding;protein binding;Rac GTPase binding;Rac guanyl-nucleotide exchange factor activity;Ras GTPase…	cell body;cell junction;cell part;cell projection membrane;cell projection part;cell-cell junction;cytoplasmic part;cytoskeletal part;cytosol;dendritic shaft;Golgi apparatus;intracellular;intracellular membrane-bounded organelle;intracellular non-membrane-bounded organelle;intracellular organelle;intracellular organelle part;intracellular part;leading edge membrane;macromolecular complex;membrane…	Pathogenic Escherichia coli infection	PH;RhoGEF	AAAYWAACM_V$HFH4_01;AACTTT_UNKNOWN;AAGCCAT,MIR-135A,MIR-135B;ACCAAAG,MIR-9;ACOSTA_PROLIFERATION_INDEPENDENT_MYC_TARGETS_DN;ACTIN_CYTOSKELETON_ORGANIZATION_AND_BIOGENESIS;ACTIN_FILAMENT_BASED_PROCESS;ACTIN_FILAMENT_ORGANIZATION;AMIT_EGF_RESPONSE_480_HELA;AMUNDSON_GENOTOXIC_SIGNATURE;ANATOMICAL_STRUCTURE_DEVELOPMENT;ANATOMICAL_STRUCTURE_MORPHOGENESIS;ASTON_MAJOR_DEPRESSIVE_DISORDER_DN;BASSO_CD40_SI…	IPR000219;IPR001849;IPR002219;IPR011993;IPR015721
C9JDI6;B1ANY6;E7ENL8;E7EU80;E7EUY6;B7Z3C7;B1ALK7;B7Z6G2;Q15052;Q14155	Rho guanine nucleotide exchange factor 6;Rho guanine nucleotide exchange factor 7	ARHGEF7;ARHGEF6		NaN	NaN	NaN	0	0	0	1	1	1	0	anatomical structure development;biological regulation;cell junction assembly;cell junction organization;cell projection assembly;cell projection organization;cell surface receptor linked signaling pathway;cellular component assembly;cellular component assembly at cellular level;cellular component organization;cellular component organization at cellular level;cellular component organization or bi…	binding;enzyme activator activity;enzyme regulator activity;GTPase activator activity;GTPase regulator activity;guanyl-nucleotide exchange factor activity;lipid binding;nucleoside-triphosphatase regulator activity;phospholipid binding;Ras guanyl-nucleotide exchange factor activity;Rho guanyl-nucleotide exchange factor activity;small GTPase regulator activity	adherens junction;anchoring junction;cell body;cell cortex;cell junction;cell part;cell projection;cell-substrate adherens junction;cell-substrate junction;cytoplasm;cytoplasmic part;cytosol;focal adhesion;intracellular;intracellular part;lamellipodium;macromolecular complex;neuron projection;neuronal cell body;protein complex;ruffle	Pancreatic cancer;Regulation of actin cytoskeleton	CH;PH;RhoGEF;SH3_2	AACTTT_UNKNOWN;AAGCAAT,MIR-137;AAGCCAT,MIR-135A,MIR-135B;BENPORATH_ES_WITH_H3K27ME3;BENPORATH_MYC_MAX_TARGETS;BENPORATH_SUZ12_TARGETS;BILBAN_B_CLL_LPL_DN;BIOCARTA_MYOSIN_PATHWAY;BIOCARTA_PAR1_PATHWAY;BRUINS_UVC_RESPONSE_LATE;BUYTAERT_PHOTODYNAMIC_THERAPY_STRESS_UP;CACTGTG,MIR-128A,MIR-128B;CAGCTG_V$AP4_Q5;CCGNMNNTNACG_UNKNOWN;chr13q33;chrxq26;CHYLA_CBFA2T3_TARGETS_UP;CTTTGA_V$LEF1_Q2;CTTTGT_V$LEF…	IPR000219;IPR001331;IPR001452;IPR001715;IPR001849;IPR003096;IPR011511;IPR011993
F8WCT1;Q66PJ3;F8WEP2;F5GYV5	ADP-ribosylation factor-like protein 6-interacting protein 4	ARL6IP4	+	1.20006	2.16043	-0.00205708	0.66953	1.74851	0.00151844	0.513604	0.327829	1	13	cellular macromolecule metabolic process;cellular metabolic process;cellular nitrogen compound metabolic process;cellular process;macromolecule metabolic process;metabolic process;nitrogen compound metabolic process;nucleic acid metabolic process;nucleobase-containing compound metabolic process;primary metabolic process;RNA metabolic process;RNA processing;RNA splicing		cell part;intracellular membrane-bounded organelle;intracellular organelle;intracellular part;membrane-bounded organelle;nucleus;organelle		SR-25	BYSTRYKH_HEMATOPOIESIS_STEM_CELL_QTL_TRANS;CASORELLI_ACUTE_PROMYELOCYTIC_LEUKEMIA_DN;chr12q24;GROSS_HYPOXIA_VIA_ELK3_UP;GSE11924_TH1_VS_TH2_CD4_TCELL_UP;GSE14000_UNSTIM_VS_16H_LPS_DC_UP;GSE14769_UNSTIM_VS_60MIN_LPS_BMDM_UP;GSE17721_0.5H_VS_4H_PAM3CSK4_BMDM_UP;GSE17721_CTRL_VS_PAM3CSK4_2H_BMDM_UP;GSE17721_LPS_VS_CPG_6H_BMDM_DN;GSE17721_LPS_VS_POLYIC_4H_BMDM_DN;GSE17721_PAM3CSK4_VS_GADIQUIMOD_6H_BM…	IPR019532
H7BZV4		ARL6IP4	+	NaN	NaN	NaN	0	0	0	1	1	1	0					SR-25	BYSTRYKH_HEMATOPOIESIS_STEM_CELL_QTL_TRANS;CASORELLI_ACUTE_PROMYELOCYTIC_LEUKEMIA_DN;chr12q24;GROSS_HYPOXIA_VIA_ELK3_UP;GSE11924_TH1_VS_TH2_CD4_TCELL_UP;GSE14000_UNSTIM_VS_16H_LPS_DC_UP;GSE14769_UNSTIM_VS_60MIN_LPS_BMDM_UP;GSE17721_0.5H_VS_4H_PAM3CSK4_BMDM_UP;GSE17721_CTRL_VS_PAM3CSK4_2H_BMDM_UP;GSE17721_LPS_VS_CPG_6H_BMDM_DN;GSE17721_LPS_VS_POLYIC_4H_BMDM_DN;GSE17721_PAM3CSK4_VS_GADIQUIMOD_6H_BM…	IPR019532
F8WDW3;F8WE39;F8WDD7;F8WCF6;P59998	Actin-related protein 2/3 complex subunit 4	ARPC4;ARPC4-TTLL3		NaN	NaN	NaN	0	0	0	1	1	1	0	actin cytoskeleton organization;actin filament organization;actin filament polymerization;actin filament-based process;actin nucleation;actin polymerization or depolymerization;Arp2/3 complex-mediated actin nucleation;biological regulation;cellular component assembly;cellular component assembly at cellular level;cellular component organization;cellular component organization at cellular level;cel…		Arp2/3 protein complex;cell part;cell projection;cytoplasmic part;cytoskeletal part;cytosol;intracellular organelle part;intracellular part;macromolecular complex;organelle part;protein complex	Bacterial invasion of epithelial cells;Fc gamma R-mediated phagocytosis;Pathogenic Escherichia coli infection;Regulation of actin cytoskeleton;Shigellosis	ARPC4	ACTIN_BINDING;ACTIN_CYTOSKELETON;ACTIN_CYTOSKELETON_ORGANIZATION_AND_BIOGENESIS;ACTIN_FILAMENT_BASED_PROCESS;ACTIN_FILAMENT_BINDING;AMIT_EGF_RESPONSE_120_HELA;AMIT_EGF_RESPONSE_240_HELA;AMUNDSON_GENOTOXIC_SIGNATURE;BENPORATH_MYC_MAX_TARGETS;BIOCARTA_ACTINY_PATHWAY;BIOCARTA_CDC42RAC_PATHWAY;BIOCARTA_MPR_PATHWAY;BIOCARTA_RHO_PATHWAY;BIOCARTA_SALMONELLA_PATHWAY;BORCZUK_MALIGNANT_MESOTHELIOMA_UP;BOYA…	IPR008384
J3KPP7;P49407;H0YET9	Beta-arrestin-1	ARRB1		NaN	NaN	NaN	0	0	0	1	1	1	0	actin cytoskeleton organization;actin filament bundle assembly;actin filament organization;actin filament-based process;biological regulation;biosynthetic process;catabolic process;cell activation;cell surface receptor linked signaling pathway;cellular biosynthetic process;cellular catabolic process;cellular component assembly;cellular component assembly at cellular level;cellular component organ…	binding;caspase inhibitor activity;caspase regulator activity;cysteine-type endopeptidase inhibitor activity;DNA binding;endopeptidase inhibitor activity;endopeptidase regulator activity;enzyme activator activity;enzyme inhibitor activity;enzyme regulator activity;GTPase activator activity;GTPase regulator activity;nucleic acid binding;nucleoside-triphosphatase regulator activity;peptidase inhibi…	cell part;cell projection;chromatin;chromosomal part;coated pit;cytoplasmic part;cytoplasmic vesicle membrane;cytoplasmic vesicle part;cytosol;Golgi apparatus part;Golgi membrane;intracellular membrane-bounded organelle;intracellular organelle;intracellular organelle part;intracellular part;lysosomal membrane;membrane;membrane part;membrane-bounded organelle;nucleus;organelle;organelle membrane;o…	Chemokine signaling pathway;Endocytosis;MAPK signaling pathway;Phototransduction	Arrestin_C;Arrestin_N	AMIT_EGF_RESPONSE_120_HELA;BASAKI_YBX1_TARGETS_DN;BIOCARTA_AGPCR_PATHWAY;BIOCARTA_BARR_MAPK_PATHWAY;BIOCARTA_BARRESTIN_PATHWAY;BIOCARTA_BARRESTIN_SRC_PATHWAY;BRUINS_UVC_RESPONSE_VIA_TP53_GROUP_A;CELL_FRACTION;CHARAFE_BREAST_CANCER_LUMINAL_VS_BASAL_UP;CHICAS_RB1_TARGETS_CONFLUENT;chr11q13;CREIGHTON_ENDOCRINE_THERAPY_RESISTANCE_5;CTCAAGA,MIR-526B;CUI_TCF21_TARGETS_2_DN;CYTOPLASM;DAVICIONI_MOLECULAR…	IPR000698;IPR011021;IPR011022;IPR014752;IPR014753;IPR014756;IPR017864
P32121;Q68DZ5;K7ENA6	Beta-arrestin-2	ARRB2;DKFZp686L0365		0.520913	1.62459	0.373919	0.56676	1.61352	0.44241	0.604372	0.327829	1	15	adaptation of signaling pathway;adult behavior;adult locomotory behavior;adult walking behavior;anatomical structure development;behavior;biological regulation;biosynthetic process;brain development;catabolic process;cell activation;cell chemotaxis;cell migration;cell motility;cell surface receptor linked signaling pathway;cellular biosynthetic process;cellular catabolic process;cellular componen…	binding;protein binding;protein complex scaffold;structural molecule activity	basolateral plasma membrane;cell part;coated pit;cytoplasm;cytoplasmic membrane-bounded vesicle;cytoplasmic part;cytoplasmic vesicle;cytoskeletal part;cytosol;intracellular membrane-bounded organelle;intracellular organelle;intracellular organelle part;intracellular part;membrane;membrane part;membrane-bounded organelle;membrane-bounded vesicle;nucleus;organelle;organelle part;plasma membrane;pla…	Chemokine signaling pathway;Endocytosis;MAPK signaling pathway;Phototransduction	Arrestin_C;Arrestin_N	BASSO_HAIRY_CELL_LEUKEMIA_DN;BENPORATH_MYC_MAX_TARGETS;BROWNE_HCMV_INFECTION_12HR_UP;CAGGTG_V$E12_Q6;CHEN_METABOLIC_SYNDROM_NETWORK;CHOW_RASSF1_TARGETS_UP;chr17p13;CTTTGT_V$LEF1_Q2;CYTOPLASM;DACOSTA_UV_RESPONSE_VIA_ERCC3_UP;DANG_BOUND_BY_MYC;GATTGGY_V$NFY_Q6_01;GGGAGGRR_V$MAZ_Q6;GGGCATT,MIR-365;GGGCGGR_V$SP1_Q6;GNF2_CASP1;GNF2_HCK;GNF2_ICAM3;GNF2_ITGB2;GNF2_MCL1;GNF2_S100A4;GNF2_SELL;GNF2_SPI1;GN…	IPR000698;IPR011021;IPR011022;IPR014752;IPR014753;IPR014756;IPR017864
Q8N3C0	Activating signal cointegrator 1 complex subunit 3	ASCC3	+	NaN	NaN	NaN	0	0	0	1	1	1	0	biological regulation;biosynthetic process;cell proliferation;cellular biosynthetic process;cellular macromolecule biosynthetic process;cellular macromolecule metabolic process;cellular metabolic process;cellular nitrogen compound metabolic process;cellular process;DNA dealkylation;DNA dealkylation involved in DNA repair;DNA metabolic process;DNA modification;macromolecule biosynthetic process;ma…	3'-5' DNA helicase activity;adenyl nucleotide binding;adenyl ribonucleotide binding;ATP binding;ATPase activity;ATPase activity, coupled;ATP-dependent 3'-5' DNA helicase activity;ATP-dependent DNA helicase activity;ATP-dependent helicase activity;binding;catalytic activity;DNA helicase activity;DNA-dependent ATPase activity;helicase activity;hydrolase activity;hydrolase activity, acting on acid a…	cell part;cytoplasm;intracellular membrane-bounded organelle;intracellular organelle;intracellular part;membrane-bounded organelle;nucleus;organelle		DEAD;Helicase_C;Sec63	chr6q16;DACOSTA_UV_RESPONSE_VIA_ERCC3_COMMON_DN;DACOSTA_UV_RESPONSE_VIA_ERCC3_DN;DAVICIONI_MOLECULAR_ARMS_VS_ERMS_UP;DODD_NASOPHARYNGEAL_CARCINOMA_DN;FRASOR_RESPONSE_TO_SERM_OR_FULVESTRANT_UP;GARY_CD5_TARGETS_DN;GGGCGGR_V$SP1_Q6;GHANDHI_DIRECT_IRRADIATION_UP;GSE12845_IGD_NEG_BLOOD_VS_PRE_GC_TONSIL_BCELL_UP;GSE13485_CTRL_VS_DAY1_YF17D_VACCINE_PBMC_UP;GSE14308_TH2_VS_TH1_UP;GSE1432_1H_VS_24H_IFNG_M…	IPR001650;IPR003593;IPR004179;IPR011545;IPR014001;IPR027417
Q12797	Aspartyl/asparaginyl beta-hydroxylase	ASPH		NaN	NaN	-0.21338	0	0	0	1	1	1	1	activation of store-operated calcium channel activity;anatomical structure development;anatomical structure morphogenesis;appendage morphogenesis;biological regulation;calcium ion transmembrane transport;calcium ion transport;calcium-mediated signaling;cation transport;cellular macromolecule metabolic process;cellular metabolic process;cellular process;cellular protein metabolic process;cellular …	binding;calcium ion binding;catalytic activity;cation binding;dioxygenase activity;electron carrier activity;ion binding;ion channel binding;metal ion binding;oxidoreductase activity;oxidoreductase activity, acting on paired donors, with incorporation or reduction of molecular oxygen;oxidoreductase activity, acting on paired donors, with incorporation or reduction of molecular oxygen, 2-oxoglutar…	calcium channel complex;cation channel complex;cell cortex part;cell part;cortical endoplasmic reticulum;cytoplasmic part;endoplasmic reticulum lumen;endoplasmic reticulum membrane;endoplasmic reticulum part;integral to endoplasmic reticulum membrane;integral to membrane;integral to organelle membrane;intracellular organelle lumen;intracellular organelle part;intracellular part;intrinsic to endop…		Asp_Arg_Hydrox;Asp-B-Hydro_N	AAAYRNCTG_UNKNOWN;AAGCAAT,MIR-137;ALCALAY_AML_BY_NPM1_LOCALIZATION_UP;BASAKI_YBX1_TARGETS_DN;BIOCARTA_HIF_PATHWAY;BLALOCK_ALZHEIMERS_DISEASE_DN;BLALOCK_ALZHEIMERS_DISEASE_INCIPIENT_DN;BMI1_DN.V1_UP;BMI1_DN_MEL18_DN.V1_UP;BOYLAN_MULTIPLE_MYELOMA_D_UP;BREDEMEYER_RAG_SIGNALING_NOT_VIA_ATM_DN;BROWNE_HCMV_INFECTION_48HR_DN;BRUINS_UVC_RESPONSE_LATE;CALCIUM_ION_BINDING;CATION_BINDING;chr8q12;CREIGHTON_E…	IPR007803;IPR007943;IPR011990;IPR013026;IPR019734;IPR027443
Q9NVI7	ATPase family AAA domain-containing protein 3A	ATAD3A		1.71875	1.96117	-0.450383	1.39942	1.62648	0.445241	0.323964	0.327829	1	15	biological regulation;cell growth;cellular process;growth;negative regulation of apoptosis;negative regulation of biological process;negative regulation of cell death;negative regulation of cellular process;negative regulation of programmed cell death;regulation of apoptosis;regulation of biological process;regulation of cell death;regulation of cellular process;regulation of programmed cell death	adenyl nucleotide binding;adenyl ribonucleotide binding;ATP binding;binding;catalytic activity;hydrolase activity;hydrolase activity, acting on acid anhydrides;hydrolase activity, acting on acid anhydrides, in phosphorus-containing anhydrides;nucleoside-triphosphatase activity;nucleotide binding;purine nucleotide binding;purine ribonucleoside triphosphate binding;purine ribonucleotide binding;pyr…	cell part;cytoplasmic part;integral to membrane;intracellular membrane-bounded organelle;intracellular non-membrane-bounded organelle;intracellular organelle;intracellular organelle part;intracellular part;intrinsic to membrane;membrane;membrane part;membrane-bounded organelle;mitochondrial inner membrane;mitochondrial membrane;mitochondrial nucleoid;mitochondrial part;mitochondrion;non-membrane-…		AAA;DUF3523	BYSTRYKH_HEMATOPOIESIS_STEM_CELL_QTL_TRANS;CACGTG_V$MYC_Q2;chr1p36;COLINA_TARGETS_OF_4EBP1_AND_4EBP2;CUI_TCF21_TARGETS_2_UP;GCNP_SHH_UP_LATE.V1_DN;GSE13493_DP_VS_CD4INTCD8POS_THYMOCYTE_DN;GSE15659_NAIVE_VS_PTPRC_NEG_CD4_TCELL_UP;GSE15659_RESTING_TREG_VS_NONSUPPRESSIVE_TCELL_UP;GSE17721_0.5H_VS_12H_CPG_BMDM_UP;GSE17721_LPS_VS_CPG_6H_BMDM_DN;GSE17721_PAM3CSK4_VS_GADIQUIMOD_12H_BMDM_UP;GSE17721_POLY…	IPR003593;IPR003959;IPR021911;IPR027417
H0Y2W2		ATAD3A		NaN	NaN	-0.72507	0	0	0	1	1	1	3		adenyl nucleotide binding;adenyl ribonucleotide binding;ATP binding;binding;catalytic activity;hydrolase activity;hydrolase activity, acting on acid anhydrides;hydrolase activity, acting on acid anhydrides, in phosphorus-containing anhydrides;nucleoside-triphosphatase activity;nucleotide binding;purine nucleotide binding;purine ribonucleoside triphosphate binding;purine ribonucleotide binding;pyr…			AAA;DUF3523	BYSTRYKH_HEMATOPOIESIS_STEM_CELL_QTL_TRANS;CACGTG_V$MYC_Q2;chr1p36;COLINA_TARGETS_OF_4EBP1_AND_4EBP2;CUI_TCF21_TARGETS_2_UP;GCNP_SHH_UP_LATE.V1_DN;GSE13493_DP_VS_CD4INTCD8POS_THYMOCYTE_DN;GSE15659_NAIVE_VS_PTPRC_NEG_CD4_TCELL_UP;GSE15659_RESTING_TREG_VS_NONSUPPRESSIVE_TCELL_UP;GSE17721_0.5H_VS_12H_CPG_BMDM_UP;GSE17721_LPS_VS_CPG_6H_BMDM_DN;GSE17721_PAM3CSK4_VS_GADIQUIMOD_12H_BMDM_UP;GSE17721_POLY…	IPR003593;IPR003959;IPR021911;IPR027417
P05023;M0R116;P13637;Q13733;Q5TC01;M0QXF2;E9PRA5;B1AKY9;P50993	Sodium/potassium-transporting ATPase subunit alpha-1;Sodium/potassium-transporting ATPase subunit alpha-3;Sodium/potassium-transporting ATPase subunit alpha-4;Sodium/potassium-transporting ATPase subunit alpha-2	ATP1A1;ATP1A3;ATP1A4;ATP1A2	+	1.32023	0.01728	-1.10321	1.33799	0.303968	0.449979	0.323964	1	1	6	adult behavior;adult locomotory behavior;associative learning;ATP biosynthetic process;ATP hydrolysis coupled proton transport;ATP metabolic process;behavior;biological regulation;biosynthetic process;calcium ion homeostasis;cation homeostasis;cation transport;cell motility;cellular biosynthetic process;cellular calcium ion homeostasis;cellular cation homeostasis;cellular chemical homeostasis;cel…	4-nitrophenylphosphatase activity;active transmembrane transporter activity;adenyl nucleotide binding;adenyl ribonucleotide binding;ADP binding;alkali metal ion binding;ATP binding;ATPase activity;ATPase activity, coupled;ATPase activity, coupled to movement of substances;ATPase activity, coupled to transmembrane movement of ions;ATPase activity, coupled to transmembrane movement of ions, phospho…	basolateral plasma membrane;caveola;cell part;cell projection;cell projection part;cytoplasm;cytoplasmic membrane-bounded vesicle;cytoplasmic part;cytoplasmic vesicle;dendritic spine;endoplasmic reticulum;endosome;Golgi apparatus;integral to membrane;intracellular membrane-bounded organelle;intracellular organelle;intracellular part;intrinsic to membrane;macromolecular complex;melanosome;membrane…	Aldosterone-regulated sodium reabsorption;Bile secretion;Carbohydrate digestion and absorption;Cardiac muscle contraction;Endocrine and other factor-regulated calcium reabsorption;Gastric acid secretion;Mineral absorption;Pancreatic secretion;Protein digestion and absorption;Proximal tubule bicarbonate reclamation;Salivary secretion	Cation_ATPase_C;Cation_ATPase_N;E1-E2_ATPase;Hydrolase	AAAYRNCTG_UNKNOWN;ABE_INNER_EAR;ACEVEDO_FGFR1_TARGETS_IN_PROSTATE_CANCER_MODEL_UP;ACTGAAA,MIR-30A-3P,MIR-30E-3P;ACTIVE_TRANSMEMBRANE_TRANSPORTER_ACTIVITY;ALCALA_APOPTOSIS;ATGGYGGA_UNKNOWN;ATGTAGC,MIR-221,MIR-222;ATPASE_ACTIVITY;ATPASE_ACTIVITY_COUPLED;ATPASE_ACTIVITY_COUPLED_TO_MOVEMENT_OF_SUBSTANCES;ATPASE_ACTIVITY_COUPLED_TO_TRANSMEMBRANE_MOVEMENT_OF_IONS;ATPASE_ACTIVITY_COUPLED_TO_TRANSMEMBRAN…	IPR001757;IPR004014;IPR005775;IPR006068;IPR008250;IPR018303;IPR023214;IPR023298;IPR023299
H7C5W9;P16615	Sarcoplasmic/endoplasmic reticulum calcium ATPase 2	ATP2A2	+	NaN	NaN	0.46546	0	0	0	1	1	1	3	anatomical structure development;biological adhesion;biological regulation;blood coagulation;calcium ion homeostasis;calcium ion transport;cation homeostasis;cation transport;cell adhesion;cellular calcium ion homeostasis;cellular cation homeostasis;cellular chemical homeostasis;cellular divalent inorganic cation homeostasis;cellular homeostasis;cellular ion homeostasis;cellular metal ion homeost…	active transmembrane transporter activity;adenyl nucleotide binding;adenyl ribonucleotide binding;ATP binding;ATPase activity;ATPase activity, coupled;ATPase activity, coupled to movement of substances;ATPase activity, coupled to transmembrane movement of ions;ATPase activity, coupled to transmembrane movement of ions, phosphorylative mechanism;ATPase activity, coupled to transmembrane movement o…	cell part;cytoplasmic part;endoplasmic reticulum membrane;endoplasmic reticulum part;integral to membrane;integral to plasma membrane;intracellular organelle part;intracellular part;intrinsic to membrane;intrinsic to plasma membrane;membrane;membrane part;organelle membrane;organelle part;plasma membrane part;platelet dense tubular network membrane;sarcoplasmic reticulum membrane	Alzheimer's disease;Calcium signaling pathway;Pancreatic secretion	Cation_ATPase_C;Cation_ATPase_N;E1-E2_ATPase;Hydrolase	AAAYWAACM_V$HFH4_01;ACACTAC,MIR-142-3P;ACEVEDO_LIVER_TUMOR_VS_NORMAL_ADJACENT_TISSUE_UP;ACTIVE_TRANSMEMBRANE_TRANSPORTER_ACTIVITY;ANATOMICAL_STRUCTURE_DEVELOPMENT;ATGTACA,MIR-493;ATPASE_ACTIVITY;ATPASE_ACTIVITY_COUPLED;ATPASE_ACTIVITY_COUPLED_TO_MOVEMENT_OF_SUBSTANCES;ATPASE_ACTIVITY_COUPLED_TO_TRANSMEMBRANE_MOVEMENT_OF_IONS;ATPASE_ACTIVITY_COUPLED_TO_TRANSMEMBRANE_MOVEMENT_OF_IONS_PHOSPHORYLATIV…	IPR001757;IPR004014;IPR005782;IPR006068;IPR008250;IPR018303;IPR023214;IPR023298;IPR023299
P25705;K7EK77;K7ERX7	ATP synthase subunit alpha, mitochondrial	ATP5A1	+	1.85617	1.59721	-1.95338	1.23944	1.69804	0.788449	0.323964	0.327829	1	14	ATP biosynthetic process;ATP hydrolysis coupled proton transport;ATP metabolic process;ATP synthesis coupled proton transport;biological regulation;biosynthetic process;cation transport;cellular biosynthetic process;cellular metabolic process;cellular nitrogen compound biosynthetic process;cellular nitrogen compound metabolic process;cellular process;developmental process;electron transport chain…	active transmembrane transporter activity;adenyl nucleotide binding;adenyl ribonucleotide binding;ATP binding;ATPase activity;ATPase activity, coupled;ATPase activity, coupled to movement of substances;ATPase activity, coupled to transmembrane movement of ions;ATPase activity, coupled to transmembrane movement of substances;binding;catalytic activity;cation transmembrane transporter activity;cati…	cell part;cytoplasmic part;intracellular organelle lumen;intracellular organelle part;intracellular part;macromolecular complex;membrane;membrane part;membrane-enclosed lumen;mitochondrial inner membrane;mitochondrial matrix;mitochondrial membrane;mitochondrial membrane part;mitochondrial part;mitochondrial proton-transporting ATP synthase complex;organelle inner membrane;organelle lumen;organell…	Alzheimer's disease;Huntington's disease;Oxidative phosphorylation;Parkinson's disease	ATP-synt_ab;ATP-synt_ab_C;ATP-synt_ab_N	ACEVEDO_LIVER_CANCER_DN;AGUIRRE_PANCREATIC_CANCER_COPY_NUMBER_DN;ATGTACA,MIR-493;BILANGES_RAPAMYCIN_SENSITIVE_VIA_TSC1_AND_TSC2;BIOCARTA_ETC_PATHWAY;BLALOCK_ALZHEIMERS_DISEASE_DN;BORCZUK_MALIGNANT_MESOTHELIOMA_UP;CAMP_UP.V1_UP;CHOI_ATL_STAGE_PREDICTOR;chr18q12;CROMER_METASTASIS_DN;CYTOPLASM;CYTOPLASMIC_PART;DAZARD_RESPONSE_TO_UV_SCC_UP;DITTMER_PTHLH_TARGETS_UP;ENK_UV_RESPONSE_KERATINOCYTE_UP;ENVE…	IPR000194;IPR000793;IPR004100;IPR005294;IPR020003;IPR023366;IPR027417
F8VPV9;P06576;H0YH81;F8W079	ATP synthase subunit beta, mitochondrial;ATP synthase subunit beta	ATP5B	+	2.2379	3.24848	-0.163851	0.923054	1.00673	0.0661097	0.374253	0.52871	1	6	anatomical structure formation involved in morphogenesis;angiogenesis;ATP biosynthetic process;ATP hydrolysis coupled proton transport;ATP metabolic process;ATP synthesis coupled proton transport;biological regulation;biosynthetic process;cation homeostasis;cation transport;cellular biosynthetic process;cellular cation homeostasis;cellular chemical homeostasis;cellular homeostasis;cellular ion ho…	active transmembrane transporter activity;adenyl nucleotide binding;adenyl ribonucleotide binding;ATP binding;ATPase activity;ATPase activity, coupled;ATPase activity, coupled to movement of substances;ATPase activity, coupled to transmembrane movement of ions;ATPase activity, coupled to transmembrane movement of substances;binding;catalytic activity;cation transmembrane transporter activity;cati…	cell part;cell surface;cytoplasmic part;intracellular membrane-bounded organelle;intracellular non-membrane-bounded organelle;intracellular organelle;intracellular organelle part;intracellular part;macromolecular complex;membrane;membrane part;membrane-bounded organelle;mitochondrial membrane part;mitochondrial nucleoid;mitochondrial part;mitochondrial proton-transporting ATP synthase, catalytic …	Alzheimer's disease;Huntington's disease;Oxidative phosphorylation;Parkinson's disease	ATP-synt_ab;ATP-synt_ab_C;ATP-synt_ab_N	ALCALA_APOPTOSIS;APPIERTO_RESPONSE_TO_FENRETINIDE_DN;BENPORATH_MYC_MAX_TARGETS;BLALOCK_ALZHEIMERS_DISEASE_DN;CAMP_UP.V1_UP;chr12q13;CYTOPLASM;CYTOPLASMIC_PART;DANG_BOUND_BY_MYC;DIAZ_CHRONIC_MEYLOGENOUS_LEUKEMIA_UP;ENK_UV_RESPONSE_KERATINOCYTE_DN;ENVELOPE;FLECHNER_BIOPSY_KIDNEY_TRANSPLANT_OK_VS_DONOR_DN;GAVIN_FOXP3_TARGETS_CLUSTER_T7;GCANCTGNY_V$MYOD_Q6;GCM_ACTG1;GCM_APEX1;GCM_CBFB;GCM_CSNK2B;GCM_…	IPR000194;IPR000793;IPR003593;IPR004100;IPR005722;IPR020003;IPR024034;IPR027417
B4DL14;P36542	ATP synthase subunit gamma;ATP synthase subunit gamma, mitochondrial	ATP5C1	+	0.748177	1.00797	-0.0302733	0.505087	0.692008	0.00693656	0.676211	0.914685	1	9	ATP biosynthetic process;ATP catabolic process;ATP metabolic process;ATP synthesis coupled proton transport;biosynthetic process;catabolic process;cation transport;cellular biosynthetic process;cellular catabolic process;cellular metabolic process;cellular nitrogen compound biosynthetic process;cellular nitrogen compound catabolic process;cellular nitrogen compound metabolic process;cellular proc…	active transmembrane transporter activity;ATPase activity;ATPase activity, coupled;ATPase activity, coupled to movement of substances;ATPase activity, coupled to transmembrane movement of ions;ATPase activity, coupled to transmembrane movement of substances;catalytic activity;cation transmembrane transporter activity;cation-transporting ATPase activity;hydrogen ion transmembrane transporter activ…	cell part;cytoplasmic part;intracellular organelle lumen;intracellular organelle part;intracellular part;macromolecular complex;membrane;membrane part;membrane-enclosed lumen;mitochondrial inner membrane;mitochondrial matrix;mitochondrial membrane;mitochondrial membrane part;mitochondrial part;mitochondrial proton-transporting ATP synthase complex, catalytic core F(1);organelle inner membrane;org…	Alzheimer's disease;Huntington's disease;Oxidative phosphorylation;Parkinson's disease	ATP-synt	BARRIER_CANCER_RELAPSE_NORMAL_SAMPLE_UP;BENPORATH_MYC_MAX_TARGETS;BLALOCK_ALZHEIMERS_DISEASE_DN;chr10q22;CYTOPLASM;CYTOPLASMIC_PART;DAIRKEE_TERT_TARGETS_UP;DANG_BOUND_BY_MYC;DEURIG_T_CELL_PROLYMPHOCYTIC_LEUKEMIA_DN;ENVELOPE;GCM_ACTG1;GCM_APEX1;GCM_CSNK2B;GCM_PFN1;GCM_PSME1;GRAESSMANN_APOPTOSIS_BY_DOXORUBICIN_DN;GRAESSMANN_RESPONSE_TO_MC_AND_DOXORUBICIN_DN;GSE1460_DP_THYMOCYTE_VS_NAIVE_CD4_TCELL_A…	IPR000131;IPR023632;IPR023633
P48047;H7C086	ATP synthase subunit O, mitochondrial	ATP5O		2.29509	0.728509	-1.80265	0.970885	0.728489	0.72631	0.355832	0.853982	1	9	ATP biosynthetic process;ATP catabolic process;ATP metabolic process;ATP synthesis coupled proton transport;biosynthetic process;catabolic process;cation transport;cellular biosynthetic process;cellular catabolic process;cellular metabolic process;cellular nitrogen compound biosynthetic process;cellular nitrogen compound catabolic process;cellular nitrogen compound metabolic process;cellular proc…	binding;cation transmembrane transporter activity;drug binding;hydrogen ion transmembrane transporter activity;hydrogen ion transporting ATP synthase activity, rotational mechanism;inorganic cation transmembrane transporter activity;ion transmembrane transporter activity;lipid binding;monovalent inorganic cation transmembrane transporter activity;steroid binding;substrate-specific transmembrane t…	cell part;cytoplasmic part;intracellular organelle part;intracellular part;macromolecular complex;membrane;membrane part;mitochondrial membrane part;mitochondrial part;mitochondrial proton-transporting ATP synthase complex;mitochondrial proton-transporting ATP synthase complex, coupling factor F(o);organelle part;plasma membrane;protein complex;proton-transporting ATP synthase complex;proton-tran…	Alzheimer's disease;Huntington's disease;Oxidative phosphorylation;Parkinson's disease	OSCP	ACEVEDO_NORMAL_TISSUE_ADJACENT_TO_LIVER_TUMOR_DN;APPIERTO_RESPONSE_TO_FENRETINIDE_DN;BLALOCK_ALZHEIMERS_DISEASE_DN;BOYLAN_MULTIPLE_MYELOMA_C_D_UP;BURTON_ADIPOGENESIS_6;CHAUHAN_RESPONSE_TO_METHOXYESTRADIOL_DN;chr21q22;CREIGHTON_ENDOCRINE_THERAPY_RESISTANCE_1;CYTOPLASM;CYTOPLASMIC_PART;DANG_BOUND_BY_MYC;DIAZ_CHRONIC_MEYLOGENOUS_LEUKEMIA_UP;ENVELOPE;FLECHNER_BIOPSY_KIDNEY_TRANSPLANT_REJECTED_VS_OK_D…	IPR000711;IPR020781;IPR026015
F2Z307;O95670;O75348	V-type proton ATPase subunit G 2;V-type proton ATPase subunit G 1	ATP6V1G2-DDX39B;ATP6V1G2;ATP6V1G1		NaN	NaN	NaN	0	0	0	1	1	1	0	biological regulation;cation homeostasis;cation transport;cell surface receptor linked signaling pathway;cellular cation homeostasis;cellular chemical homeostasis;cellular component organization;cellular component organization at cellular level;cellular component organization or biogenesis;cellular component organization or biogenesis at cellular level;cellular homeostasis;cellular ion homeostasi…	catalytic activity;hydrolase activity;hydrolase activity, acting on acid anhydrides;hydrolase activity, acting on acid anhydrides, catalyzing transmembrane movement of substances;transmembrane transporter activity;transporter activity	cell part;cytoplasmic membrane-bounded vesicle;cytoplasmic part;cytoplasmic vesicle;cytosol;intracellular membrane-bounded organelle;intracellular organelle;intracellular organelle part;intracellular part;macromolecular complex;melanosome;membrane;membrane part;membrane-bounded organelle;membrane-bounded vesicle;organelle;organelle part;pigment granule;plasma membrane;protein complex;proton-trans…	Collecting duct acid secretion;Epithelial cell signaling in Helicobacter pylori infection;Oxidative phosphorylation;Phagosome;Rheumatoid arthritis;Vibrio cholerae infection	V-ATPase_G	AMUNDSON_RESPONSE_TO_ARSENITE;BALDWIN_PRKCI_TARGETS_UP;BARRIER_CANCER_RELAPSE_TUMOR_SAMPLE_UP;BENPORATH_NANOG_TARGETS;BENPORATH_NOS_TARGETS;BENPORATH_OCT4_TARGETS;BENPORATH_SOX2_TARGETS;BILANGES_RAPAMYCIN_SENSITIVE_VIA_TSC1_AND_TSC2;BLALOCK_ALZHEIMERS_DISEASE_DN;BRUINS_UVC_RESPONSE_LATE;CASORELLI_ACUTE_PROMYELOCYTIC_LEUKEMIA_UP;chr6p21;chr9q33;CREIGHTON_ENDOCRINE_THERAPY_RESISTANCE_5;DANG_BOUND_B…	IPR005124
B1AHE4;Q9UBB4	Ataxin-10	ATXN10		NaN	NaN	NaN	0	0	0	1	1	1	0	cell death;cell projection organization;cellular component organization;cellular component organization at cellular level;cellular component organization or biogenesis;cellular component organization or biogenesis at cellular level;cellular process;death;neuron projection development		cell body;cell part;cell projection;cytoplasmic part;cytosol;dendrite;intracellular part;neuron projection;neuronal cell body;perinuclear region of cytoplasm		Atx10homo_assoc	ACTGTGA,MIR-27A,MIR-27B;ANATOMICAL_STRUCTURE_DEVELOPMENT;BAELDE_DIABETIC_NEPHROPATHY_DN;BENPORATH_MYC_MAX_TARGETS;BLALOCK_ALZHEIMERS_DISEASE_DN;BROWNE_HCMV_INFECTION_20HR_DN;BRUINS_UVC_RESPONSE_VIA_TP53_GROUP_A;BUYTAERT_PHOTODYNAMIC_THERAPY_STRESS_DN;CACTGTG,MIR-128A,MIR-128B;CELL_SOMA;chr22q13;CYTOPLASM;CYTOPLASMIC_PART;DANG_BOUND_BY_MYC;DENDRITE;DIAZ_CHRONIC_MEYLOGENOUS_LEUKEMIA_UP;GCM_CBFB;GOB…	IPR011989;IPR016024;IPR019156
H0YH87;V9GY86;Q99700;F8WB06;F8VQP2;Q24JQ7	Ataxin-2	ATXN2	+	2.14082	2.49349	-0.84732	1.04182	2.39154	0.345755	0.347003	0.289641	1	12	anatomical structure morphogenesis;biological regulation;cell death;cell differentiation;cell differentiation in hindbrain;cell part morphogenesis;cell projection morphogenesis;cell projection organization;cellular component assembly;cellular component assembly at cellular level;cellular component morphogenesis;cellular component organization;cellular component organization at cellular level;cell…	binding;nucleic acid binding;RNA binding	cell part;cytoplasm;cytoplasmic part;Golgi apparatus;Golgi apparatus part;intracellular membrane-bounded organelle;intracellular non-membrane-bounded organelle;intracellular organelle;intracellular organelle part;intracellular part;macromolecular complex;membrane-bounded organelle;non-membrane-bounded organelle;nucleus;organelle;organelle part;perinuclear region of cytoplasm;polysome;ribonucleopr…		LsmAD;PAM2;SM-ATX	AACTGGA,MIR-145;AAGCACA,MIR-218;ACEVEDO_LIVER_CANCER_DN;BERENJENO_ROCK_SIGNALING_NOT_VIA_RHOA_DN;BYSTRYKH_HEMATOPOIESIS_STEM_CELL_SCP2_QTL_TRANS;CELLULAR_COMPONENT_ASSEMBLY;CHANDRAN_METASTASIS_UP;chr12q23;CTTTGTA,MIR-524;CYTOPLASM;CYTOPLASMIC_PART;DACOSTA_UV_RESPONSE_VIA_ERCC3_COMMON_DN;DACOSTA_UV_RESPONSE_VIA_ERCC3_DN;DELACROIX_RAR_BOUND_ES;DELACROIX_RARG_BOUND_MEF;ENK_UV_RESPONSE_KERATINOCYTE_D…	IPR009604;IPR009818;IPR010920;IPR025852
Q8WWM7	Ataxin-2-like protein	ATXN2L	+	2.07707	2.37037	-0.110451	0.874251	2.62789	0.0539776	0.39516	0.273394	1	15	biological regulation;cellular component assembly;cellular component assembly at cellular level;cellular component organization;cellular component organization at cellular level;cellular component organization or biogenesis;cellular component organization or biogenesis at cellular level;cellular macromolecular complex assembly;cellular macromolecular complex subunit organization;cellular process;…		cell part;cytoplasmic part;intracellular non-membrane-bounded organelle;intracellular organelle;intracellular organelle part;intracellular part;macromolecular complex;membrane;non-membrane-bounded organelle;nuclear body;nuclear part;nuclear speck;nucleoplasm part;organelle;organelle part;ribonucleoprotein complex;RNA granule;stress granule		LsmAD;PAM2;SM-ATX	ACTGCCT,MIR-34B;AGGGCCA,MIR-328;ATTACAT,MIR-380-3P;BANDRES_RESPONSE_TO_CARMUSTIN_MGMT_48HR_DN;BONOME_OVARIAN_CANCER_SURVIVAL_SUBOPTIMAL_DEBULKING;BROWNE_HCMV_INFECTION_20HR_UP;CACTGCC,MIR-34A,MIR-34C,MIR-449;CCAGGGG,MIR-331;chr16p11;GACAGGG,MIR-339;GAGCTGG,MIR-337;GARY_CD5_TARGETS_UP;GCACCTT,MIR-18A,MIR-18B;GGGAGGRR_V$MAZ_Q6;GGGCGGR_V$SP1_Q6;GINESTIER_BREAST_CANCER_ZNF217_AMPLIFIED_DN;GRADE_COLON…	IPR009604;IPR009818;IPR025852
H3BUF6;H3BSK9		ATXN2L	+	NaN	NaN	NaN	0	0	0	1	1	1	0					LsmAD;PAM2;SM-ATX	ACTGCCT,MIR-34B;AGGGCCA,MIR-328;ATTACAT,MIR-380-3P;BANDRES_RESPONSE_TO_CARMUSTIN_MGMT_48HR_DN;BONOME_OVARIAN_CANCER_SURVIVAL_SUBOPTIMAL_DEBULKING;BROWNE_HCMV_INFECTION_20HR_UP;CACTGCC,MIR-34A,MIR-34C,MIR-449;CCAGGGG,MIR-331;chr16p11;GACAGGG,MIR-339;GAGCTGG,MIR-337;GARY_CD5_TARGETS_UP;GCACCTT,MIR-18A,MIR-18B;GGGAGGRR_V$MAZ_Q6;GGGCGGR_V$SP1_Q6;GINESTIER_BREAST_CANCER_ZNF217_AMPLIFIED_DN;GRADE_COLON…	IPR009604;IPR009818;IPR025852
O14965;A3KFJ2;Q5QPD1;Q5QPD2;A3KFJ1;Q5QPD4;A3KFJ0	Aurora kinase A	AURKA		NaN	NaN	NaN	0	0	0	1	1	1	0	anaphase-promoting complex-dependent proteasomal ubiquitin-dependent protein catabolic process;biological regulation;catabolic process;cell cycle;cell cycle phase;cell cycle process;cell division;cell projection organization;cellular catabolic process;cellular component organization;cellular component organization at cellular level;cellular component organization or biogenesis;cellular component …	adenyl nucleotide binding;adenyl ribonucleotide binding;ATP binding;binding;catalytic activity;kinase activity;nucleotide binding;phosphotransferase activity, alcohol group as acceptor;protein kinase activity;protein serine/threonine kinase activity;protein serine/threonine/tyrosine kinase activity;purine nucleotide binding;purine ribonucleoside triphosphate binding;purine ribonucleotide binding;…	cell part;centrosome;cytoplasmic part;cytoskeletal part;cytosol;intracellular membrane-bounded organelle;intracellular non-membrane-bounded organelle;intracellular organelle;intracellular organelle part;intracellular part;macromolecular complex;membrane-bounded organelle;microtubule;microtubule organizing center;midbody;non-membrane-bounded organelle;nucleus;organelle;organelle part;perinuclear r…	Oocyte meiosis	Pkinase	ACEVEDO_LIVER_CANCER_UP;ACEVEDO_LIVER_TUMOR_VS_NORMAL_ADJACENT_TISSUE_UP;AFFAR_YY1_TARGETS_DN;ALCALA_APOPTOSIS;AMUNDSON_GAMMA_RADIATION_RESPONSE;AMUNDSON_GENOTOXIC_SIGNATURE;BASAKI_YBX1_TARGETS_UP;BENPORATH_CYCLING_GENES;BENPORATH_NANOG_TARGETS;BENPORATH_PROLIFERATION;BERENJENO_TRANSFORMED_BY_RHOA_UP;BHATI_G2M_ARREST_BY_2METHOXYESTRADIOL_UP;BIDUS_METASTASIS_UP;BIOCARTA_RANMS_PATHWAY;BIOPOLYMER_ME…	IPR000719;IPR002290;IPR008271;IPR011009;IPR017441
Q9NWT8	Aurora kinase A-interacting protein	AURKAIP1		NaN	NaN	NaN	0	0	0	1	1	1	0	biological regulation;negative regulation of biological process;negative regulation of cell cycle;negative regulation of cell cycle process;negative regulation of cellular component organization;negative regulation of cellular process;negative regulation of mitosis;negative regulation of nuclear division;negative regulation of organelle organization;positive regulation of biological process;posit…		cell part;cytoplasmic part;intracellular membrane-bounded organelle;intracellular organelle;intracellular part;membrane-bounded organelle;mitochondrion;nucleus;organelle		DUF1713	CELLULAR_MACROMOLECULE_METABOLIC_PROCESS;CELLULAR_PROTEIN_METABOLIC_PROCESS;chr1p36;DODD_NASOPHARYNGEAL_CARCINOMA_DN;GSE13306_RA_VS_UNTREATED_TREG_DN;GSE1432_CTRL_VS_IFNG_1H_MICROGLIA_UP;GSE17721_0.5H_VS_4H_GARDIQUIMOD_BMDM_UP;GSE17721_0.5H_VS_8H_GARDIQUIMOD_BMDM_UP;GSE17721_12H_VS_24H_LPS_BMDM_DN;GSE17721_LPS_VS_CPG_2H_BMDM_UP;GSE17721_LPS_VS_POLYIC_16H_BMDM_UP;GSE17721_POLYIC_VS_PAM3CSK4_16H_BM…	IPR013177
J3QLN8;Q96GD4;J3KRJ2;J3KRF8;J3QR41;J3KTD6;J3KT86	Aurora kinase B	AURKB		NaN	NaN	NaN	0	0	0	1	1	1	0	aging;anaphase-promoting complex-dependent proteasomal ubiquitin-dependent protein catabolic process;attachment of spindle microtubules to chromosome;attachment of spindle microtubules to kinetochore;biological regulation;catabolic process;cell cycle process;cell proliferation;cellular catabolic process;cellular component assembly;cellular component assembly at cellular level;cellular component o…	adenyl nucleotide binding;adenyl ribonucleotide binding;ATP binding;binding;catalytic activity;cation binding;ion binding;kinase activity;metal ion binding;nucleotide binding;phosphotransferase activity, alcohol group as acceptor;protein kinase activity;protein serine/threonine kinase activity;protein serine/threonine/tyrosine kinase activity;purine nucleotide binding;purine ribonucleoside tripho…	cell part;chromocenter;chromosomal part;chromosome passenger complex;chromosome, centromeric region;condensed chromosome, centromeric region;condensed nuclear chromosome, centromeric region;cytoplasmic part;cytoskeletal part;cytosol;intracellular non-membrane-bounded organelle;intracellular organelle;intracellular organelle part;intracellular part;macromolecular complex;microtubule associated com…		Pkinase	AFFAR_YY1_TARGETS_DN;AMUNDSON_GAMMA_RADIATION_RESPONSE;BASAKI_YBX1_TARGETS_UP;BENPORATH_CYCLING_GENES;BENPORATH_ES_1;BERENJENO_TRANSFORMED_BY_RHOA_UP;BHATTACHARYA_EMBRYONIC_STEM_CELL;BLUM_RESPONSE_TO_SALIRASIB_DN;BURTON_ADIPOGENESIS_PEAK_AT_24HR;BUYTAERT_PHOTODYNAMIC_THERAPY_STRESS_DN;CAIRO_HEPATOBLASTOMA_CLASSES_UP;CASORELLI_ACUTE_PROMYELOCYTIC_LEUKEMIA_DN;CHIANG_LIVER_CANCER_SUBCLASS_PROLIFERAT…	IPR000719;IPR002290;IPR008271;IPR011009;IPR017441
O95816;B4DXE2	BAG family molecular chaperone regulator 2	BAG2		NaN	NaN	1.09504	0	0	0	1	1	1	3	cellular macromolecule metabolic process;cellular metabolic process;cellular process;cellular protein metabolic process;macromolecule metabolic process;metabolic process;primary metabolic process;protein folding;protein metabolic process			Protein processing in endoplasmic reticulum	BAG	ACTGTGA,MIR-27A,MIR-27B;AMUNDSON_RESPONSE_TO_ARSENITE;BAUS_TFF2_TARGETS_DN;BOYLAN_MULTIPLE_MYELOMA_C_D_UP;BROWNE_HCMV_INFECTION_12HR_DN;CACTGTG,MIR-128A,MIR-128B;CELLULAR_MACROMOLECULE_METABOLIC_PROCESS;CELLULAR_PROTEIN_METABOLIC_PROCESS;CHARAFE_BREAST_CANCER_LUMINAL_VS_MESENCHYMAL_DN;CHIANG_LIVER_CANCER_SUBCLASS_UNANNOTATED_DN;CHIARADONNA_NEOPLASTIC_TRANSFORMATION_CDC25_DN;chr6p12;CTTTGA_V$LEF1_…	IPR003103
I3L3C6;B4DWA1;F8W878;I3L4C2;Q9UQB8	Brain-specific angiogenesis inhibitor 1-associated protein 2	BAIAP2		NaN	NaN	0.24069	0	0	0	1	1	1	3	actin crosslink formation;actin cytoskeleton organization;actin filament bundle assembly;actin filament organization;actin filament-based process;anatomical structure development;anatomical structure morphogenesis;axonogenesis;biological regulation;cell part morphogenesis;cell projection assembly;cell projection morphogenesis;cell projection organization;cell surface receptor linked signaling pat…	binding;binding, bridging;cytoskeletal adaptor activity;cytoskeletal protein binding;proline-rich region binding;protein binding;protein binding, bridging;protein C-terminus binding	cell junction;cell part;cell projection;cytoplasm;cytoplasmic part;cytoskeleton;cytosol;filopodium;intracellular membrane-bounded organelle;intracellular non-membrane-bounded organelle;intracellular organelle;intracellular part;membrane;membrane-bounded organelle;neuron projection;non-membrane-bounded organelle;nucleus;organelle;plasma membrane;ruffle	Adherens junction;Regulation of actin cytoskeleton	IMD;SH3_2	AGGAAGC,MIR-516-3P;ANATOMICAL_STRUCTURE_DEVELOPMENT;ANATOMICAL_STRUCTURE_MORPHOGENESIS;AXONOGENESIS;BANDRES_RESPONSE_TO_CARMUSTIN_MGMT_48HR_DN;BENPORATH_CYCLING_GENES;BENPORATH_EED_TARGETS;BIOCARTA_RHO_PATHWAY;BONOME_OVARIAN_CANCER_SURVIVAL_SUBOPTIMAL_DEBULKING;CACCAGC,MIR-138;CAGCTG_V$AP4_Q5;CAGGGTC,MIR-504;CCAGGGG,MIR-331;CCTGTGA,MIR-513;CELL_DEVELOPMENT;CELL_SURFACE_RECEPTOR_LINKED_SIGNAL_TRAN…	IPR001452;IPR011511;IPR013606
P80723	Brain acid soluble protein 1	BASP1		NaN	NaN	NaN	0	0	0	1	1	1	0	anatomical structure development;anatomical structure morphogenesis;anterior/posterior pattern specification;biological regulation;cell differentiation;cell differentiation involved in kidney development;cell morphogenesis;cell morphogenesis involved in differentiation;cellular component morphogenesis;cellular component organization;cellular component organization or biogenesis;cellular developme…	binding;DNA binding;nucleic acid binding;protein binding transcription factor activity;regulatory region DNA binding;regulatory region nucleic acid binding;transcription cofactor activity;transcription corepressor activity;transcription factor binding transcription factor activity;transcription regulatory region DNA binding	cell part;cell projection part;cytoplasm;cytoskeleton;growth cone;intracellular non-membrane-bounded organelle;intracellular organelle;intracellular organelle part;intracellular part;membrane;non-membrane-bounded organelle;nuclear body;nuclear part;nuclear speck;nucleoplasm part;organelle;organelle part;plasma membrane;site of polarized growth		BASP1	AACATTC,MIR-409-3P;AACTTT_UNKNOWN;ACEVEDO_FGFR1_TARGETS_IN_PROSTATE_CANCER_MODEL_UP;ATGTACA,MIR-493;BCAT_GDS748_DN;BEIER_GLIOMA_STEM_CELL_DN;BOQUEST_STEM_CELL_UP;BOYLAN_MULTIPLE_MYELOMA_C_D_DN;BOYLAN_MULTIPLE_MYELOMA_PCA1_UP;CAGTATT,MIR-200B,MIR-200C,MIR-429;CAIRO_LIVER_DEVELOPMENT_UP;CATTGTYY_V$SOX9_B1;CHANDRAN_METASTASIS_TOP50_UP;CHANDRAN_METASTASIS_UP;CHARAFE_BREAST_CANCER_LUMINAL_VS_MESENCHYM…	IPR008408
O75934	Pre-mRNA-splicing factor SPF27	BCAS2		1.6559	2.18943	0.0320718	1.22204	1.87985	0.0364568	0.323964	0.327829	1	15	cellular macromolecule metabolic process;cellular metabolic process;cellular nitrogen compound metabolic process;cellular process;macromolecule metabolic process;metabolic process;mRNA metabolic process;mRNA processing;nitrogen compound metabolic process;nucleic acid metabolic process;nucleobase-containing compound metabolic process;primary metabolic process;RNA metabolic process;RNA processing;R…		cell part;intracellular non-membrane-bounded organelle;intracellular organelle;intracellular organelle part;intracellular part;macromolecular complex;non-membrane-bounded organelle;nuclear part;nucleolus;organelle;organelle part;ribonucleoprotein complex;spliceosomal complex	Spliceosome	BCAS2	AKT_UP_MTOR_DN.V1_UP;AMUNDSON_RESPONSE_TO_ARSENITE;BECKER_TAMOXIFEN_RESISTANCE_DN;BIOPOLYMER_METABOLIC_PROCESS;BLALOCK_ALZHEIMERS_DISEASE_DN;BRUINS_UVC_RESPONSE_LATE;chr1p13;DEURIG_T_CELL_PROLYMPHOCYTIC_LEUKEMIA_DN;FEVR_CTNNB1_TARGETS_DN;GNF2_DENR;GSE17721_0.5H_VS_4H_CPG_BMDM_UP;GSE17721_4H_VS_24H_POLYIC_BMDM_DN;GSE17721_LPS_VS_CPG_0.5H_BMDM_DN;GSE17721_LPS_VS_PAM3CSK4_12H_BMDM_DN;GSE17721_LPS_VS…	IPR008409
H3BTL2;H3BS02;O14874;H3BNP3	[3-methyl-2-oxobutanoate dehydrogenase [lipoamide]] kinase, mitochondrial	BCKDK		NaN	NaN	-1.46019	0	0	0	1	1	1	3	amine catabolic process;amine metabolic process;branched chain family amino acid catabolic process;branched chain family amino acid metabolic process;carboxylic acid catabolic process;carboxylic acid metabolic process;catabolic process;cellular amine metabolic process;cellular amino acid catabolic process;cellular amino acid metabolic process;cellular catabolic process;cellular ketone metabolic p…	[3-methyl-2-oxobutanoate dehydrogenase (acetyl-transferring)] kinase activity;adenyl nucleotide binding;adenyl ribonucleotide binding;ATP binding;binding;catalytic activity;kinase activity;nucleotide binding;phosphotransferase activity, alcohol group as acceptor;protein kinase activity;protein serine/threonine kinase activity;purine nucleotide binding;purine ribonucleoside triphosphate binding;pu…	cell part;cytoplasmic part;dihydrolipoyl dehydrogenase complex;intracellular organelle part;intracellular part;macromolecular complex;mitochondrial alpha-ketoglutarate dehydrogenase complex;mitochondrial part;mitochondrial tricarboxylic acid cycle enzyme complex;organelle part;protein complex;tricarboxylic acid cycle enzyme complex		BCDHK_Adom3;HATPase_c	AACWWCAANK_UNKNOWN;ACEVEDO_LIVER_CANCER_DN;ACTAYRNNNCCCR_UNKNOWN;ACTWSNACTNY_UNKNOWN;ADENYL_NUCLEOTIDE_BINDING;ADENYL_RIBONUCLEOTIDE_BINDING;AGGGCAG,MIR-18A;AMINE_CATABOLIC_PROCESS;AMINE_METABOLIC_PROCESS;AMINO_ACID_AND_DERIVATIVE_METABOLIC_PROCESS;AMINO_ACID_CATABOLIC_PROCESS;AMINO_ACID_METABOLIC_PROCESS;ATP_BINDING;BROWNE_HCMV_INFECTION_1HR_DN;BROWNE_HCMV_INFECTION_48HR_DN;CARBOXYLIC_ACID_METAB…	IPR003594;IPR004358;IPR005467;IPR018955
Q9NYF8;E9PQN2;E9PKI6;E9PK09	Bcl-2-associated transcription factor 1	BCLAF1	+	2.21916	3.39629	0.702353	1.76533	3.01563	0.508561	0.323964	0.273394	1	15	biological regulation;biosynthetic process;cellular biosynthetic process;cellular macromolecule biosynthetic process;cellular macromolecule metabolic process;cellular metabolic process;cellular nitrogen compound metabolic process;cellular process;cellular response to stimulus;cellular response to stress;induction of apoptosis;induction of programmed cell death;macromolecule biosynthetic process;m…	binding;DNA binding;nucleic acid binding	cell part;cytoplasm;intracellular non-membrane-bounded organelle;intracellular organelle;intracellular organelle part;intracellular part;non-membrane-bounded organelle;nuclear part;nucleolus;organelle;organelle part			AAAGGAT,MIR-501;ACACTAC,MIR-142-3P;ACCAAAG,MIR-9;APOPTOSIS_GO;BENPORATH_CYCLING_GENES;BENPORATH_NANOG_TARGETS;BENPORATH_SOX2_TARGETS;CELL_DEVELOPMENT;chr6q22;DER_IFN_BETA_RESPONSE_UP;DNA_BINDING;FERRANDO_T_ALL_WITH_MLL_ENL_FUSION_DN;FLECHNER_PBL_KIDNEY_TRANSPLANT_OK_VS_DONOR_DN;GARY_CD5_TARGETS_DN;GCGSCMNTTT_UNKNOWN;GCM_ACTG1;GCM_APEX1;GCM_BECN1;GCM_DDX5;GCM_RAD21;GGGYGTGNY_UNKNOWN;GRAESSMANN_APO…	IPR026668
E9PK91		BCLAF1	+	NaN	NaN	0.14966	0	0	0	1	1	1	3	biological regulation;induction of apoptosis;induction of programmed cell death;negative regulation of biological process;negative regulation of biosynthetic process;negative regulation of cellular biosynthetic process;negative regulation of cellular macromolecule biosynthetic process;negative regulation of cellular metabolic process;negative regulation of cellular process;negative regulation of …		cell part;intracellular non-membrane-bounded organelle;intracellular organelle;intracellular organelle part;intracellular part;non-membrane-bounded organelle;nuclear part;nucleolus;organelle;organelle part			AAAGGAT,MIR-501;ACACTAC,MIR-142-3P;ACCAAAG,MIR-9;APOPTOSIS_GO;BENPORATH_CYCLING_GENES;BENPORATH_NANOG_TARGETS;BENPORATH_SOX2_TARGETS;CELL_DEVELOPMENT;chr6q22;DER_IFN_BETA_RESPONSE_UP;DNA_BINDING;FERRANDO_T_ALL_WITH_MLL_ENL_FUSION_DN;FLECHNER_PBL_KIDNEY_TRANSPLANT_OK_VS_DONOR_DN;GARY_CD5_TARGETS_DN;GCGSCMNTTT_UNKNOWN;GCM_ACTG1;GCM_APEX1;GCM_BECN1;GCM_DDX5;GCM_RAD21;GGGYGTGNY_UNKNOWN;GRAESSMANN_APO…	IPR026668
H0YNU5;P54132	Bloom syndrome protein	BLM		NaN	NaN	NaN	0	0	0	1	1	1	0	alpha-beta T cell activation;alpha-beta T cell differentiation;anatomical structure homeostasis;biological regulation;biosynthetic process;catabolic process;cell activation;cell cycle checkpoint;cell cycle phase;cell cycle process;cell differentiation;cellular biosynthetic process;cellular catabolic process;cellular component assembly;cellular component organization;cellular component organizatio…	3'-5' DNA helicase activity;adenyl nucleotide binding;adenyl ribonucleotide binding;ATP binding;ATPase activity;ATPase activity, coupled;ATP-dependent 3'-5' DNA helicase activity;ATP-dependent DNA helicase activity;ATP-dependent helicase activity;binding;bubble DNA binding;catalytic activity;DNA binding;DNA helicase activity;DNA secondary structure binding;DNA-dependent ATPase activity;four-way j…	cell part;chromosomal part;cytoplasm;germ cell nucleus;intracellular membrane-bounded organelle;intracellular non-membrane-bounded organelle;intracellular organelle;intracellular organelle part;intracellular part;lateral element;male germ cell nucleus;membrane-bounded organelle;non-membrane-bounded organelle;nuclear body;nuclear chromosome part;nuclear matrix;nuclear part;nucleolus;nucleoplasm pa…	Homologous recombination	BDHCT;DEAD;Helicase_C;HRDC;RQC	ALFANO_MYC_TARGETS;BIOPOLYMER_METABOLIC_PROCESS;BOHN_PRIMARY_IMMUNODEFICIENCY_SYNDROM_UP;BYSTRYKH_HEMATOPOIESIS_STEM_CELL_AND_BRAIN_QTL_TRANS;chr15q26;CUI_TCF21_TARGETS_2_UP;CYCLIN_D1_UP.V1_UP;DACOSTA_UV_RESPONSE_VIA_ERCC3_COMMON_DN;DACOSTA_UV_RESPONSE_VIA_ERCC3_DN;DANG_BOUND_BY_MYC;DNA_METABOLIC_PROCESS;DNA_RECOMBINATION;DNA_REPAIR;DUTERTRE_ESTRADIOL_RESPONSE_24HR_UP;FERREIRA_EWINGS_SARCOMA_UNST…	IPR001650;IPR002121;IPR002464;IPR004589;IPR010997;IPR011545;IPR011991;IPR012532;IPR014001;IPR018982;IPR027417
H0Y9P1;Q9NSY1	BMP-2-inducible protein kinase	BMP2K		NaN	NaN	NaN	0	0	0	1	1	1	0	biological regulation;regulation of biological process;regulation of biomineral tissue development;regulation of bone mineralization;regulation of developmental process;regulation of multicellular organismal development;regulation of multicellular organismal process;regulation of ossification	adenyl nucleotide binding;adenyl ribonucleotide binding;ATP binding;binding;catalytic activity;enzyme regulator activity;kinase activity;nucleotide binding;phosphatase regulator activity;phosphotransferase activity, alcohol group as acceptor;protein kinase activity;protein serine/threonine kinase activity;purine nucleotide binding;purine ribonucleoside triphosphate binding;purine ribonucleotide b…	cell part;intracellular membrane-bounded organelle;intracellular organelle;intracellular part;membrane-bounded organelle;nucleus;organelle		Pkinase	AMUNDSON_RESPONSE_TO_ARSENITE;BLALOCK_ALZHEIMERS_DISEASE_UP;BOHN_PRIMARY_IMMUNODEFICIENCY_SYNDROM_DN;BRUINS_UVC_RESPONSE_VIA_TP53_GROUP_B;CACGTG_V$MYC_Q2;CCGNMNNTNACG_UNKNOWN;chr4q13;CTTTAAR_UNKNOWN;DACOSTA_UV_RESPONSE_VIA_ERCC3_DN;FLECHNER_BIOPSY_KIDNEY_TRANSPLANT_OK_VS_DONOR_UP;GARGALOVIC_RESPONSE_TO_OXIDIZED_PHOSPHOLIPIDS_BLUE_DN;GARY_CD5_TARGETS_DN;GEORGES_TARGETS_OF_MIR192_AND_MIR215;GGGNNTT…	IPR000719;IPR008271;IPR011009;IPR026105
Q14692	Ribosome biogenesis protein BMS1 homolog	BMS1	+	3.7603	3.68308	-0.540068	1.11306	1.12996	0.857978	0.332768	0.445675	1	9	cellular component assembly;cellular component assembly at cellular level;cellular component organization;cellular component organization at cellular level;cellular component organization or biogenesis;cellular component organization or biogenesis at cellular level;cellular macromolecular complex assembly;cellular macromolecular complex subunit organization;cellular process;macromolecular complex…	adenyl nucleotide binding;adenyl ribonucleotide binding;ATP binding;binding;nucleotide binding;purine nucleotide binding;purine ribonucleoside triphosphate binding;purine ribonucleotide binding;ribonucleotide binding	cell part;intracellular non-membrane-bounded organelle;intracellular organelle;intracellular organelle part;intracellular part;non-membrane-bounded organelle;nuclear part;nucleolus;organelle;organelle part	Ribosome biogenesis in eukaryotes	AARP2CN;DUF663;GTP_EFTU	chr10q11;COLDREN_GEFITINIB_RESISTANCE_UP;ESC_J1_UP_EARLY.V1_DN;ESC_J1_UP_LATE.V1_DN;FLECHNER_PBL_KIDNEY_TRANSPLANT_OK_VS_DONOR_UP;GGAANCGGAANY_UNKNOWN;GRADE_COLON_CANCER_UP;GSE10094_LCMV_VS_LISTERIA_IND_EFF_CD4_TCELL_UP;GSE13306_TREG_VS_TCONV_UP;GSE13485_CTRL_VS_DAY3_YF17D_VACCINE_PBMC_UP;GSE13485_PRE_VS_POST_YF17D_VACCINATION_PBMC_UP;GSE14769_UNSTIM_VS_80MIN_LPS_BMDM_UP;GSE16522_MEMORY_VS_NAIVE_…	IPR000795;IPR007034;IPR012948;IPR027417
Q9H3K6;H3BV85;H3BTW0;H3BVE0	BolA-like protein 2	BOLA2;BOLA2B		NaN	NaN	0.08137	0	0	0	1	1	1	3					BolA	AACTGGA,MIR-145;ACTGCCT,MIR-34B;ATTACAT,MIR-380-3P;BERENJENO_TRANSFORMED_BY_RHOA_UP;chr16p11;DACOSTA_UV_RESPONSE_VIA_ERCC3_UP;GAGACTG,MIR-452;GGCAGCT,MIR-22;GRADE_COLON_CANCER_UP;GSE13306_RA_VS_UNTREATED_TCONV_DN;GSE13493_CD4INTCD8POS_VS_CD8POS_THYMOCYTE_DN;GSE17721_LPS_VS_PAM3CSK4_16H_BMDM_DN;GSE17721_LPS_VS_POLYIC_16H_BMDM_UP;GSE17721_POLYIC_VS_GARDIQUIMOD_2H_BMDM_UP;GSE27786_BCELL_VS_ERYTHROBL…	IPR002634
Q14137;Q96Q25;E9PIF8	Ribosome biogenesis protein BOP1	BOP1	+	1.82462	1.04658	-0.801084	0.991376	0.751641	0.489132	0.352388	0.827073	1	9	biological regulation;cell proliferation;cellular macromolecule metabolic process;cellular metabolic process;cellular nitrogen compound metabolic process;cellular process;macromolecule metabolic process;maturation of LSU-rRNA;maturation of LSU-rRNA from tricistronic rRNA transcript (SSU-rRNA, 5.8S rRNA, LSU-rRNA);metabolic process;ncRNA metabolic process;ncRNA processing;nitrogen compound metabol…		cell part;intracellular membrane-bounded organelle;intracellular organelle;intracellular organelle part;intracellular part;macromolecular complex;membrane-bounded organelle;nuclear part;nucleolar part;nucleoplasm;nucleus;organelle;organelle part;PeBoW complex;protein complex		BOP1NT;WD40	BENPORATH_ES_1;BERENJENO_TRANSFORMED_BY_RHOA_UP;BILD_MYC_ONCOGENIC_SIGNATURE;BONOME_OVARIAN_CANCER_POOR_SURVIVAL_DN;BONOME_OVARIAN_CANCER_SURVIVAL_SUBOPTIMAL_DEBULKING;BOYAULT_LIVER_CANCER_SUBCLASS_G3_UP;BURTON_ADIPOGENESIS_2;CAIRO_HEPATOBLASTOMA_CLASSES_UP;CAMPS_COLON_CANCER_COPY_NUMBER_UP;chr8q24;DAVICIONI_MOLECULAR_ARMS_VS_ERMS_DN;DEURIG_T_CELL_PROLYMPHOCYTIC_LEUKEMIA_UP;ELVIDGE_HYPOXIA_DN;FUN…	IPR001680;IPR012953;IPR015943;IPR017986;IPR019775
H0Y738;P17213	Bactericidal permeability-increasing protein	BPI		NaN	NaN	NaN	0	0	0	1	1	1	0	biological regulation;defense response;defense response to bacterium;immune response;immune system process;multi-organism process;negative regulation of biological process;negative regulation of cell activation;negative regulation of cellular process;negative regulation of cytokine production;negative regulation of immune system process;negative regulation of interleukin-6 production;negative reg…	binding;lipid binding;lipopolysaccharide binding	cell part;cytoplasm;extracellular region;integral to membrane;integral to plasma membrane;intracellular part;intrinsic to membrane;intrinsic to plasma membrane;membrane part;plasma membrane part		LBP_BPI_CETP;LBP_BPI_CETP_C	ABE_VEGFA_TARGETS;ABE_VEGFA_TARGETS_2HR;chr20q11;DUNNE_TARGETS_OF_AML1_MTG8_FUSION_UP;GRADE_COLON_CANCER_UP;GSE13485_CTRL_VS_DAY7_YF17D_VACCINE_PBMC_UP;GSE15659_CD45RA_NEG_CD4_TCELL_VS_ACTIVATED_TREG_UP;GSE15659_CD45RA_NEG_CD4_TCELL_VS_NONSUPPRESSIVE_TCELL_UP;GSE15659_CD45RA_NEG_CD4_TCELL_VS_RESTING_TREG_UP;GSE15659_NAIVE_CD4_TCELL_VS_ACTIVATED_TREG_UP;GSE15659_NONSUPPRESSIVE_TCELL_VS_ACTIVATED_T…	IPR001124;IPR017942;IPR017943;IPR017954
Q9H8M2	Bromodomain-containing protein 9	BRD9		2.40841	2.47416	-0.331683	0.992048	1.03494	0.163698	0.352388	0.50975	1	9	biological regulation;biosynthetic process;cellular biosynthetic process;cellular component organization;cellular component organization at cellular level;cellular component organization or biogenesis;cellular component organization or biogenesis at cellular level;cellular macromolecule biosynthetic process;cellular macromolecule metabolic process;cellular metabolic process;cellular nitrogen comp…	binding;histone acetyl-lysine binding;histone binding;nucleic acid binding;protein binding			Bromodomain;DUF3512	AGUIRRE_PANCREATIC_CANCER_COPY_NUMBER_UP;BHAT_ESR1_TARGETS_VIA_AKT1_UP;CHEN_NEUROBLASTOMA_COPY_NUMBER_GAINS;chr5p15;FERREIRA_EWINGS_SARCOMA_UNSTABLE_VS_STABLE_UP;GCM_GSPT1;GCM_MLL;GCM_NF2;GCM_RAN;GSE13306_RA_VS_UNTREATED_TCONV_UP;GSE14308_INDUCED_VS_NATURAL_TREG_DN;GSE14308_TH1_VS_NAIVE_CD4_TCELL_DN;GSE14308_TH1_VS_NATURAL_TREG_DN;GSE14308_TH2_VS_NATURAL_TREG_DN;GSE1460_CD4_THYMOCYTE_VS_THYMIC_ST…	IPR001487;IPR021900
Q8TDN6	Ribosome biogenesis protein BRX1 homolog	BRIX1	+	1.76839	0.954196	-1.91878	1.16943	0.578349	0.97914	0.323964	1	1	15	cellular component biogenesis;cellular component biogenesis at cellular level;cellular component organization or biogenesis;cellular component organization or biogenesis at cellular level;cellular process;ribonucleoprotein complex biogenesis;ribosome biogenesis		cell part;intracellular non-membrane-bounded organelle;intracellular organelle;intracellular organelle part;intracellular part;non-membrane-bounded organelle;nuclear part;nucleolus;organelle;organelle part		Brix	BENPORATH_ES_1;BHATTACHARYA_EMBRYONIC_STEM_CELL;chr5p13;DODD_NASOPHARYNGEAL_CARCINOMA_DN;GRAESSMANN_APOPTOSIS_BY_DOXORUBICIN_UP;GRAESSMANN_RESPONSE_TO_MC_AND_DOXORUBICIN_UP;GSE12845_IGD_POS_VS_NEG_BLOOD_BCELL_DN;GSE17721_12H_VS_24H_LPS_BMDM_DN;GSE17721_12H_VS_24H_POLYIC_BMDM_DN;GSE17721_LPS_VS_CPG_16H_BMDM_DN;GSE17721_LPS_VS_CPG_24H_BMDM_UP;GSE17721_LPS_VS_CPG_2H_BMDM_UP;GSE17721_LPS_VS_GARDIQUIM…	IPR004154;IPR007109;IPR026532
O43684;J3QT28;B4DDM6	Mitotic checkpoint protein BUB3	BUB3		0.906222	1.62749	0.0868834	0.721141	1.39471	0.059309	0.481988	0.349736	1	15	anaphase-promoting complex-dependent proteasomal ubiquitin-dependent protein catabolic process;attachment of spindle microtubules to chromosome;attachment of spindle microtubules to kinetochore;biological regulation;catabolic process;cell cycle checkpoint;cell cycle phase;cell cycle process;cell division;cellular catabolic process;cellular component organization;cellular component organization at…		cell part;chromosomal part;condensed chromosome kinetochore;cytoplasmic part;cytosol;intracellular membrane-bounded organelle;intracellular non-membrane-bounded organelle;intracellular organelle;intracellular organelle part;intracellular part;kinetochore;macromolecular complex;membrane-bounded organelle;non-membrane-bounded organelle;nucleus;organelle;organelle part;protein complex	Cell cycle;Cell cycle - yeast	WD40	AAAGACA,MIR-511;AAAYRNCTG_UNKNOWN;AAAYWAACM_V$HFH4_01;AACTTT_UNKNOWN;ACTAYRNNNCCCR_UNKNOWN;ATTCTTT,MIR-186;BENPORATH_CYCLING_GENES;BENPORATH_ES_1;BENPORATH_NANOG_TARGETS;BENPORATH_NOS_TARGETS;BENPORATH_OCT4_TARGETS;BENPORATH_SOX2_TARGETS;BERENJENO_TRANSFORMED_BY_RHOA_UP;BERTUCCI_MEDULLARY_VS_DUCTAL_BREAST_CANCER_UP;BORCZUK_MALIGNANT_MESOTHELIOMA_UP;BRUINS_UVC_RESPONSE_LATE;CAGGTA_V$AREB6_01;CAGGT…	IPR001680;IPR015943;IPR017986;IPR020472
Q9BRD0	BUD13 homolog	BUD13	+	NaN	NaN	NaN	0	0	0	1	1	1	0	cellular macromolecule metabolic process;cellular metabolic process;cellular nitrogen compound metabolic process;cellular process;establishment of localization;establishment of localization in cell;establishment of RNA localization;intracellular transport;macromolecule metabolic process;metabolic process;mRNA export from nucleus;mRNA metabolic process;mRNA processing;mRNA transport;nitrogen compo…		cell part;intracellular organelle part;intracellular part;macromolecular complex;nuclear part;organelle part;protein complex;RES complex		Bud13	chr11q23;GSE13306_RA_VS_UNTREATED_TCONV_DN;GSE14000_TRANSLATED_RNA_VS_MRNA_4H_LPS_DC_UP;GSE14000_TRANSLATED_RNA_VS_MRNA_DC_UP;GSE14308_TH1_VS_TH17_UP;GSE17721_CPG_VS_GARDIQUIMOD_8H_BMDM_DN;GSE17974_IL4_AND_ANTI_IL12_VS_UNTREATED_12H_ACT_CD4_TCELL_UP;GSE2706_UNSTIM_VS_2H_LPS_AND_R848_DC_UP;GSE9988_ANTI_TREM1_AND_LPS_VS_CTRL_TREATED_MONOCYTES_DN;GSE9988_ANTI_TREM1_AND_LPS_VS_VEHICLE_TREATED_MONOCYT…	IPR018609
C9JNV2;P41223;C9JCD9	Protein BUD31 homolog	BUD31		1.58851	2.15217	-0.349207	0.960526	1.27601	0.74455	0.359236	0.382992	1	12	biological regulation;regulation of biological process;regulation of biosynthetic process;regulation of cellular biosynthetic process;regulation of cellular macromolecule biosynthetic process;regulation of cellular metabolic process;regulation of cellular process;regulation of gene expression;regulation of macromolecule biosynthetic process;regulation of macromolecule metabolic process;regulation…	nucleic acid binding transcription factor activity;sequence-specific DNA binding transcription factor activity	cell part;intracellular membrane-bounded organelle;intracellular organelle;intracellular part;membrane-bounded organelle;nucleus;organelle	Spliceosome	G10	AAAGGGA,MIR-204,MIR-211;AAGGGAT,MIR-188;AATGTGA,MIR-23A,MIR-23B;ATGAAGG,MIR-205;BASSO_B_LYMPHOCYTE_NETWORK;BIOPOLYMER_METABOLIC_PROCESS;BLUM_RESPONSE_TO_SALIRASIB_UP;CAGGTA_V$AREB6_01;CAGGTG_V$E12_Q6;CAGTATT,MIR-200B,MIR-200C,MIR-429;CATION_HOMEOSTASIS;CELL_SURFACE_RECEPTOR_LINKED_SIGNAL_TRANSDUCTION_GO_0007166;CELLULAR_CATION_HOMEOSTASIS;CELLULAR_HOMEOSTASIS;CHEMICAL_HOMEOSTASIS;chr7q22;CTTTGT_V…	IPR001748;IPR018230
Q13895	Bystin	BYSL	+	3.3073	2.32836	-1.55052	1.61048	1.93821	0.715837	0.323964	0.31875	1	12	biological adhesion;cell adhesion;cellular component biogenesis;cellular component biogenesis at cellular level;cellular component organization or biogenesis;cellular component organization or biogenesis at cellular level;cellular process;female pregnancy;multi-organism process;reproductive process;ribonucleoprotein complex biogenesis;ribosome biogenesis		cell part;cytoplasm;intracellular non-membrane-bounded organelle;intracellular organelle;intracellular organelle part;intracellular part;non-membrane-bounded organelle;nuclear part;nucleolus;organelle;organelle part		Bystin	BASSO_B_LYMPHOCYTE_NETWORK;BERENJENO_TRANSFORMED_BY_RHOA_UP;BONOME_OVARIAN_CANCER_SURVIVAL_SUBOPTIMAL_DEBULKING;CAIRO_HEPATOBLASTOMA_CLASSES_UP;CAIRO_LIVER_DEVELOPMENT_UP;CHEOK_RESPONSE_TO_MERCAPTOPURINE_UP;chr6p21;CREIGHTON_ENDOCRINE_THERAPY_RESISTANCE_4;CYTOPLASM;E2F3_UP.V1_DN;ENGELMANN_CANCER_PROGENITORS_UP;FEMALE_PREGNANCY;GOLDRATH_HOMEOSTATIC_PROLIFERATION;GRAESSMANN_APOPTOSIS_BY_DOXORUBICIN…	IPR007955
E9PQL5;E9PLE3;Q6ZUT1;E9PSC8;E9PKA8	Uncharacterized protein C11orf57	C11orf57		1.37084	0.959678	-0.620112	0.614432	1.44149	1.21315	0.555142	0.346721	1	6
Q9Y224;H0YJB9;G3V4C6	UPF0568 protein C14orf166	C14orf166	+	-0.216205	1.22154	0.402599	0.227409	1.00257	0.192465	1	0.530296	1	9	biological regulation;biosynthetic process;cellular biosynthetic process;cellular macromolecule biosynthetic process;cellular macromolecule metabolic process;cellular metabolic process;cellular nitrogen compound metabolic process;cellular process;interaction with host;interspecies interaction between organisms;macromolecule biosynthetic process;macromolecule metabolic process;metabolic process;mu…	basal RNA polymerase II transcription machinery binding;basal transcription machinery binding;binding;enzyme binding;protein binding;RNA polymerase binding;RNA polymerase core enzyme binding;RNA polymerase II core binding	cell part;cytoplasmic part;cytoskeletal part;intracellular membrane-bounded organelle;intracellular organelle;intracellular organelle part;intracellular part;macromolecular complex;membrane-bounded organelle;microtubule organizing center;nucleus;organelle;organelle part;perinuclear region of cytoplasm;protein complex;tRNA-splicing ligase complex		RLL		IPR019265
Q53F19	Uncharacterized protein C17orf85	C17orf85	+	3.33106	3.40416	-0.512223	1.33933	1.47366	0.945887	0.323964	0.341667	1	15		binding;nucleotide binding			DUF2414		IPR012677;IPR019416
Q9BQ61	Uncharacterized protein C19orf43	C19orf43		3.13652	2.64169	-0.930236	1.20202	1.36245	0.418211	0.323964	0.351776	1	12
Q8N9M1	Uncharacterized protein C19orf47	C19orf47		3.15904	NaN	-0.671408	0.683059	0	0	0.504548	1	1	4							IPR013761
Q8NDD1;Q5TBI2;Q5TBH9	Uncharacterized protein C1orf131	C1orf131	+	2.08798	3.27474	-0.009605	0.76667	0.959058	0.00462724	0.455315	0.570285	1	6
A1L170;F8W6W0	Uncharacterized protein C1orf226	C1orf226		0.484603	1.35038	0.613327	0.400446	0.788078	0.568399	0.834911	0.774968	1	9
Q07021;I3L3Q7;I3L3B0	Complement component 1 Q subcomponent-binding protein, mitochondrial	C1QBP		0.207414	2.08514	1.46241	0.516674	1.98101	1.07457	0.66193	0.31875	1	14	activation of immune response;apoptosis;biological regulation;biosynthetic process;blood coagulation, intrinsic pathway;cell death;cellular biosynthetic process;cellular component assembly;cellular component assembly at cellular level;cellular component organization;cellular component organization at cellular level;cellular component organization or biogenesis;cellular component organization or b…	adrenergic receptor binding;binding;carbohydrate binding;complement binding;complement component C1q binding;glycosaminoglycan binding;G-protein-coupled receptor binding;hyaluronic acid binding;kininogen binding;mRNA binding;nucleic acid binding;opsonin binding;pattern binding;polysaccharide binding;protein binding;protein binding transcription factor activity;receptor binding;RNA binding;transcr…	cell part;cell surface;cytoplasmic part;cytosol;extracellular region part;extracellular space;intracellular membrane-bounded organelle;intracellular non-membrane-bounded organelle;intracellular organelle;intracellular organelle lumen;intracellular organelle part;intracellular part;membrane;membrane-bounded organelle;membrane-enclosed lumen;mitochondrial matrix;mitochondrial part;mitochondrion;non…		MAM33	ABRAMSON_INTERACT_WITH_AIRE;ACEVEDO_LIVER_TUMOR_VS_NORMAL_ADJACENT_TISSUE_UP;BENPORATH_ES_1;BROWN_MYELOID_CELL_DEVELOPMENT_DN;CACGTG_V$MYC_Q2;CAIRO_HEPATOBLASTOMA_CLASSES_UP;CCANNAGRKGGC_UNKNOWN;CHIANG_LIVER_CANCER_SUBCLASS_UNANNOTATED_DN;chr17p13;COLLER_MYC_TARGETS_UP;DAIRKEE_CANCER_PRONE_RESPONSE_BPA;DEN_INTERACT_WITH_LCA5;DIAZ_CHRONIC_MEYLOGENOUS_LEUKEMIA_UP;DODD_NASOPHARYNGEAL_CARCINOMA_DN;FA…	IPR003428
Q86YS7;F5H2A1;F5H5R1	C2 domain-containing protein 5	C2CD5		2.0861	2.51971	0.271303	1.08353	1.72888	0.223545	0.338879	0.327829	1	9	biological regulation;cell surface receptor linked signaling pathway;cellular component organization;cellular component organization at cellular level;cellular component organization or biogenesis;cellular component organization or biogenesis at cellular level;cellular localization;cellular macromolecule localization;cellular membrane fusion;cellular membrane organization;cellular process;cellula…	binding;calcium ion binding;calcium-dependent phospholipid binding;cation binding;ion binding;lipid binding;metal ion binding;phospholipid binding	cell cortex;cell part;cell projection membrane;cell projection part;cytoplasmic part;cytoplasmic vesicle membrane;cytoplasmic vesicle part;intracellular organelle part;intracellular part;leading edge membrane;membrane;membrane part;organelle membrane;organelle part;plasma membrane part;ruffle membrane;vesicle membrane		C2		IPR000008;IPR008973;IPR018029
C9J4K0;Q9BVC5	Ashwin	C2orf49		NaN	NaN	NaN	0	0	0	1	1	1	0	anatomical structure morphogenesis;developmental process;embryonic morphogenesis		cell part;intracellular part;macromolecular complex;protein complex;tRNA-splicing ligase complex				IPR024887
Q7Z6I8	UPF0461 protein C5orf24	C5orf24		NaN	NaN	NaN	0	0	0	1	1	1	0
Q9H7E9	UPF0488 protein C8orf33	C8orf33		NaN	NaN	NaN	0	0	0	1	1	1	0
Q5T280;R4GNG4	Putative methyltransferase C9orf114	C9orf114	+	NaN	NaN	0.059276	0	0	0	1	1	1	3					Methyltrn_RNA_3		IPR003750;IPR012340
Q9NZ63	Uncharacterized protein C9orf78	C9orf78		NaN	NaN	0.83369	0	0	0	1	1	1	3			cell part;cytoplasm;intracellular membrane-bounded organelle;intracellular organelle;intracellular part;membrane-bounded organelle;nucleus;organelle		Hep_59		IPR010756
Q9H8G2	Caspase activity and apoptosis inhibitor 1	CAAP1		NaN	NaN	NaN	0	0	0	1	1	1	0	apoptosis;cell death;cellular process;death;programmed cell death
Q9BTV7	CDK5 and ABL1 enzyme substrate 2	CABLES2		NaN	NaN	NaN	0	0	0	1	1	1	0	biological regulation;cell cycle;cell division;cellular process;regulation of biological process;regulation of cell cycle;regulation of cell division;regulation of cellular process	cyclin-dependent protein kinase regulator activity;enzyme regulator activity;kinase regulator activity;protein kinase regulator activity			Cyclin_N	ACTGTGA,MIR-27A,MIR-27B;CACTGTG,MIR-128A,MIR-128B;chr20q13;E2F3_UP.V1_UP;GSE11924_TFH_VS_TH1_CD4_TCELL_UP;GSE14308_TH17_VS_NATURAL_TREG_DN;GSE14769_UNSTIM_VS_360MIN_LPS_BMDM_DN;GSE17721_0.5H_VS_24H_PAM3CSK4_BMDM_DN;GSE17721_0.5H_VS_8H_PAM3CSK4_BMDM_DN;GSE17721_CPG_VS_GARDIQUIMOD_12H_BMDM_DN;GSE17721_LPS_VS_GARDIQUIMOD_12H_BMDM_DN;GSE17721_POLYIC_VS_GARDIQUIMOD_4H_BMDM_DN;GSE26669_CTRL_VS_COSTIM_B…	IPR006671;IPR012388;IPR013763
E7ERK3;P54289	Voltage-dependent calcium channel subunit alpha-2/delta-1;Voltage-dependent calcium channel subunit alpha-2-1;Voltage-dependent calcium channel subunit delta-1	CACNA2D1		NaN	NaN	NaN	0	0	0	1	1	1	0	biological regulation;regulation of biological process;regulation of calcium ion transport;regulation of ion transport;regulation of localization;regulation of metal ion transport;regulation of transport	binding;calcium channel activity;cation binding;cation channel activity;cation transmembrane transporter activity;channel activity;gated channel activity;ion binding;ion channel activity;ion transmembrane transporter activity;metal ion binding;passive transmembrane transporter activity;substrate-specific channel activity;substrate-specific transmembrane transporter activity;substrate-specific tra…	calcium channel complex;cation channel complex;cell part;cytoplasmic part;endoplasmic reticulum;intracellular membrane-bounded organelle;intracellular organelle;intracellular part;ion channel complex;macromolecular complex;membrane part;membrane-bounded organelle;organelle;plasma membrane part;protein complex;sarcoplasmic reticulum;T-tubule;voltage-gated calcium channel complex	Arrhythmogenic right ventricular cardiomyopathy (ARVC);Cardiac muscle contraction;Dilated cardiomyopathy;Hypertrophic cardiomyopathy (HCM);MAPK signaling pathway	Cache_1;VGCC_alpha2;VWA;VWA_N	ACEVEDO_FGFR1_TARGETS_IN_PROSTATE_CANCER_MODEL_DN;ATGCTGC,MIR-103,MIR-107;BENPORATH_NANOG_TARGETS;BENPORATH_NOS_TARGETS;BENPORATH_OCT4_TARGETS;BENPORATH_SOX2_TARGETS;CALCIUM_CHANNEL_ACTIVITY;CALCIUM_ION_TRANSPORT;CATION_CHANNEL_ACTIVITY;CATION_TRANSMEMBRANE_TRANSPORTER_ACTIVITY;CATION_TRANSPORT;CHANDRAN_METASTASIS_DN;chr7q21;CTTTGT_V$LEF1_Q2;DELASERNA_MYOD_TARGETS_UP;DI___TRI_VALENT_INORGANIC_CAT…	IPR002035;IPR004010;IPR013608;IPR013680
J3KMW8;Q8WUQ7	Cactin	CACTIN	+	NaN	NaN	NaN	0	0	0	1	1	1	0	biological regulation;cellular macromolecule metabolic process;cellular metabolic process;cellular nitrogen compound metabolic process;cellular process;cellular response to biotic stimulus;cellular response to chemical stimulus;cellular response to cytokine stimulus;cellular response to interleukin-1;cellular response to lipopolysaccharide;cellular response to molecule of bacterial origin;cellula…		catalytic step 2 spliceosome;cell part;intracellular organelle part;intracellular part;macromolecular complex;nuclear part;organelle part;ribonucleoprotein complex;spliceosomal complex		Cactin_mid;CactinC_cactus		IPR018816;IPR019134
Q9HB71	Calcyclin-binding protein	CACYBP	+	-0.678256	1.88913	0.83875	0.103443	1.57388	0.444297	1	0.327829	1	6	aging;biological regulation;cardiac cell differentiation;cardiac muscle cell differentiation;cell differentiation;cellular developmental process;cellular process;cellular response to calcium ion;cellular response to chemical stimulus;cellular response to inorganic substance;cellular response to metal ion;cellular response to stimulus;developmental process;muscle cell differentiation;negative regu…		beta-catenin destruction complex;cell body;cell part;cell projection;cytoplasmic part;intracellular organelle part;intracellular part;macromolecular complex;membrane-enclosed lumen;neuron projection;nuclear envelope lumen;nuclear part;organelle envelope lumen;organelle part;protein complex	Wnt signaling pathway	CS;SGS;Siah-Interact_N	BASAKI_YBX1_TARGETS_UP;BENPORATH_MYC_MAX_TARGETS;BERENJENO_TRANSFORMED_BY_RHOA_UP;BLALOCK_ALZHEIMERS_DISEASE_DN;BLALOCK_ALZHEIMERS_DISEASE_INCIPIENT_DN;BOYAULT_LIVER_CANCER_SUBCLASS_G123_UP;CHARAFE_BREAST_CANCER_LUMINAL_VS_BASAL_UP;CHICAS_RB1_TARGETS_GROWING;CHICAS_RB1_TARGETS_SENESCENT;CHNG_MULTIPLE_MYELOMA_HYPERPLOID_DN;chr1q24;DANG_BOUND_BY_MYC;DARWICHE_PAPILLOMA_RISK_HIGH_UP;DARWICHE_PAPILLOM…	IPR007052;IPR007699;IPR008978;IPR015120;IPR017447
F8VPD4;P27708	CAD protein;Glutamine-dependent carbamoyl-phosphate synthase;Aspartate carbamoyltransferase;Dihydroorotase	CAD		1.84749	2.37833	-0.0309483	1.651	2.26978	0.0566767	0.323964	0.31875	1	9	amine catabolic process;amine metabolic process;anatomical structure morphogenesis;biological regulation;biosynthetic process;body fluid secretion;carbamoyl phosphate biosynthetic process;carbamoyl phosphate metabolic process;carboxylic acid catabolic process;carboxylic acid metabolic process;catabolic process;cellular amine metabolic process;cellular amino acid catabolic process;cellular amino a…	adenyl nucleotide binding;adenyl ribonucleotide binding;amine binding;amino acid binding;aspartate binding;aspartate carbamoyltransferase activity;ATP binding;binding;carbamoyl-phosphate synthase (glutamine-hydrolyzing) activity;carbon-nitrogen ligase activity, with glutamine as amido-N-donor;carboxyl- or carbamoyltransferase activity;carboxylic acid binding;catalytic activity;cation binding;dihy…	axon part;cell body;cell part;cell projection part;cytoplasmic part;cytosol;intracellular organelle part;intracellular part;macromolecular complex;neuronal cell body;nuclear matrix;nuclear part;organelle part;protein complex;synapse part;terminal button	Alanine, aspartate and glutamate metabolism;Pyrimidine metabolism	CPSase_L_chain;CPSase_L_D2;CPSase_L_D3;CPSase_sm_chain;GATase;MGS;OTCace;OTCace_N	BACOLOD_RESISTANCE_TO_ALKYLATING_AGENTS_DN;BAE_BRCA1_TARGETS_DN;BASAKI_YBX1_TARGETS_UP;BENPORATH_MYC_MAX_TARGETS;BOYLAN_MULTIPLE_MYELOMA_C_CLUSTER_UP;BOYLAN_MULTIPLE_MYELOMA_C_UP;BURTON_ADIPOGENESIS_2;BURTON_ADIPOGENESIS_PEAK_AT_24HR;CACGTG_V$MYC_Q2;CAIRO_HEPATOBLASTOMA_CLASSES_UP;CAIRO_PML_TARGETS_BOUND_BY_MYC_UP;CCGNMNNTNACG_UNKNOWN;chr2p22;CREIGHTON_ENDOCRINE_THERAPY_RESISTANCE_1;CUI_TCF21_TAR…	IPR002082;IPR002195;IPR002474;IPR005479;IPR005480;IPR005481;IPR005483;IPR006130;IPR006131;IPR006132;IPR006274;IPR006275;IPR011059;IPR011607;IPR011761;IPR013815;IPR013816;IPR016185;IPR017926
E9PGZ1;E7EX44;F5H1Z9;Q05682	Caldesmon	CALD1	+	NaN	NaN	-4.83964	0	0	0	1	1	1	3	cellular component movement;cellular process;multicellular organismal process;muscle contraction;muscle system process;system process	actin binding;binding;calmodulin binding;cytoskeletal protein binding;protein binding;tropomyosin binding	actin cap;actin cytoskeleton;cell cortex part;cell part;contractile fiber;cytoplasmic part;cytoskeletal part;cytoskeleton;cytosol;intracellular non-membrane-bounded organelle;intracellular organelle;intracellular organelle part;intracellular part;membrane;myofibril;non-membrane-bounded organelle;organelle;organelle part;plasma membrane	Vascular smooth muscle contraction	Caldesmon	AAAYWAACM_V$HFH4_01;AACTTT_UNKNOWN;ACEVEDO_FGFR1_TARGETS_IN_PROSTATE_CANCER_MODEL_DN;ACEVEDO_LIVER_CANCER_WITH_H3K27ME3_UP;ACTIN_BINDING;AMIT_EGF_RESPONSE_60_MCF10A;AMIT_SERUM_RESPONSE_60_MCF10A;AMUNDSON_POOR_SURVIVAL_AFTER_GAMMA_RADIATION_2G;ASTON_MAJOR_DEPRESSIVE_DISORDER_UP;ATACCTC,MIR-202;AZARE_NEOPLASTIC_TRANSFORMATION_BY_STAT3_DN;BAELDE_DIABETIC_NEPHROPATHY_DN;BENPORATH_NANOG_TARGETS;BERTUC…	IPR006017;IPR006018
E7ETZ0;H0Y7A7;E7EMB3;P62158;F8WBR5;M0QZ52;G3V479	Calmodulin	CALM1;CALM2;CALM3		NaN	NaN	-1.62131	0	0	0	1	1	1	3	activation of phospholipase C activity;alcohol metabolic process;biological regulation;calcium-mediated signaling;carbohydrate catabolic process;carbohydrate metabolic process;catabolic process;cell activation;cell communication;cell surface receptor linked signaling pathway;cell-cell signaling;cellular carbohydrate catabolic process;cellular carbohydrate metabolic process;cellular component orga…	binding;calcium ion binding;catalytic activity;cation binding;enzyme activator activity;enzyme regulator activity;ion binding;kinase activity;metal ion binding;phosphatase activator activity;phosphatase regulator activity;protein phosphatase activator activity;protein phosphatase regulator activity;transferase activity;transferase activity, transferring phosphorus-containing groups	cell part;centrosome;contractile fiber part;cytoplasmic part;cytoskeletal part;cytosol;extracellular region;intracellular non-membrane-bounded organelle;intracellular organelle;intracellular organelle part;intracellular part;macromolecular complex;membrane;microtubule;microtubule organizing center;non-membrane-bounded organelle;nuclear part;nucleoplasm;organelle;organelle part;plasma membrane;pro…	Alzheimer's disease;Calcium signaling pathway;Gastric acid secretion;Glioma;GnRH signaling pathway;Insulin signaling pathway;ko05152;Long-term potentiation;Melanogenesis;Neurotrophin signaling pathway;Olfactory transduction;Oocyte meiosis;Phosphatidylinositol signaling system;Phototransduction;Phototransduction - fly;Plant-pathogen interaction;Salivary secretion;Vascular smooth muscle contraction	EF_hand_4;EF_hand_5	AAAGACA,MIR-511;AAANWWTGC_UNKNOWN;AACTTT_UNKNOWN;ACACTCC,MIR-122A;ACEVEDO_LIVER_CANCER_DN;ACTACCT,MIR-196A,MIR-196B;AGGGCAG,MIR-18A;ATCMNTCCGY_UNKNOWN;BAELDE_DIABETIC_NEPHROPATHY_DN;BARIS_THYROID_CANCER_DN;BENPORATH_MYC_MAX_TARGETS;BENPORATH_NANOG_TARGETS;BENPORATH_SOX2_TARGETS;BERNARD_PPAPDC1B_TARGETS_DN;BHAT_ESR1_TARGETS_VIA_AKT1_UP;BILD_HRAS_ONCOGENIC_SIGNATURE;BIOCARTA_AT1R_PATHWAY;BIOCARTA_B…	IPR001125;IPR002048;IPR011992;IPR018247
Q9P1Y5	Calmodulin-regulated spectrin-associated protein 3	CAMSAP3		NaN	NaN	-0.54626	0	0	0	1	1	1	3	biological adhesion;biological regulation;cell adhesion;cell junction maintenance;cell junction organization;cell-cell adhesion;cell-cell junction maintenance;cell-cell junction organization;cellular component maintenance;cellular component maintenance at cellular level;cellular component organization;cellular component organization at cellular level;cellular component organization or biogenesis;…	binding;cytoskeletal protein binding;microtubule binding;microtubule minus-end binding;protein binding;tubulin binding	adherens junction;anchoring junction;cell junction;cell part;cell-cell adherens junction;cell-cell junction;cytoplasm;cytoskeletal part;intracellular organelle part;intracellular part;macromolecular complex;microtubule;organelle part;protein complex;zonula adherens		CAMSAP_CKK;CH	BRUINS_UVC_RESPONSE_VIA_TP53_GROUP_A;CHARAFE_BREAST_CANCER_LUMINAL_VS_BASAL_UP;CHARAFE_BREAST_CANCER_LUMINAL_VS_MESENCHYMAL_UP;chr19p13;CUI_TCF21_TARGETS_2_UP;GSE14308_TH2_VS_TH1_UP;GSE14308_TH2_VS_TH17_UP;GSE17974_IL4_AND_ANTI_IL12_VS_UNTREATED_48H_ACT_CD4_TCELL_UP;GSE27786_LSK_VS_LIN_NEG_CELL_UP;IVANOVA_HEMATOPOIESIS_STEM_CELL_AND_PROGENITOR;LIM_MAMMARY_STEM_CELL_DN;MEISSNER_NPC_HCP_WITH_H3K4ME…	IPR001715;IPR011033;IPR014797
Q14444;E9PP31;E9PLA9;G3V153	Caprin-1	CAPRIN1	+	2.32213	2.09812	-1.68113	1.11235	1.3667	0.831264	0.332768	0.350543	1	15	biological regulation;negative regulation of biological process;negative regulation of biosynthetic process;negative regulation of cellular biosynthetic process;negative regulation of cellular macromolecule biosynthetic process;negative regulation of cellular metabolic process;negative regulation of cellular process;negative regulation of cellular protein metabolic process;negative regulation of …	binding;nucleic acid binding;RNA binding	cell part;cell projection;cytoplasm;cytoplasmic mRNA processing body;cytoplasmic part;cytosol;dendrite;integral to membrane;integral to plasma membrane;intracellular non-membrane-bounded organelle;intracellular organelle;intracellular part;intrinsic to membrane;intrinsic to plasma membrane;macromolecular complex;membrane part;neuron projection;non-membrane-bounded organelle;organelle;plasma membr…		Caprin-1_C	AAAGACA,MIR-511;AAAGGGA,MIR-204,MIR-211;AACTGGA,MIR-145;ACACTGG,MIR-199A,MIR-199B;ACAWNRNSRCGG_UNKNOWN;ACCATTT,MIR-522;ACTGAAA,MIR-30A-3P,MIR-30E-3P;AGCTCCT,MIR-28;AGGCACT,MIR-515-3P;BENPORATH_SOX2_TARGETS;BOYAULT_LIVER_CANCER_SUBCLASS_G123_UP;CAGGTG_V$E12_Q6;CAIRO_HEPATOBLASTOMA_CLASSES_UP;CATGTAA,MIR-496;CATTTCA,MIR-203;chr11p13;CTCNANGTGNY_UNKNOWN;CTTTGT_V$LEF1_Q2;DIAZ_CHRONIC_MEYLOGENOUS_LEUK…	IPR022070
P52907;C9JUG7;F8W9N7;P47755	F-actin-capping protein subunit alpha-1;F-actin-capping protein subunit alpha-2	CAPZA1;CAPZA2		-1.15636	-0.472604	-0.55445	0.164026	0.198743	0.105913	1	1	1	6	actin cytoskeleton organization;actin filament capping;actin filament-based process;biological regulation;blood coagulation;cellular component assembly;cellular component movement;cellular component organization;cellular component organization at cellular level;cellular component organization or biogenesis;cellular component organization or biogenesis at cellular level;cellular process;coagulatio…	actin binding;binding;cytoskeletal protein binding;protein binding	cell cortex part;cell part;cortical cytoskeleton;cytoplasm;cytoplasmic part;cytoskeletal part;cytoskeleton;cytosol;extracellular region;F-actin capping protein complex;intracellular non-membrane-bounded organelle;intracellular organelle;intracellular organelle part;intracellular part;macromolecular complex;membrane;non-membrane-bounded organelle;organelle;organelle part;protein complex;WASH compl…		F-actin_cap_A	AAAYRNCTG_UNKNOWN;ACCAAAG,MIR-9;ACTGTGA,MIR-27A,MIR-27B;ACTIN_BINDING;ACTIN_CYTOSKELETON;ATACTGT,MIR-144;ATGCTGC,MIR-103,MIR-107;ATTCTTT,MIR-186;BENPORATH_MYC_MAX_TARGETS;BENPORATH_NANOG_TARGETS;BENPORATH_NOS_TARGETS;BENPORATH_OCT4_TARGETS;BENPORATH_SOX2_TARGETS;CAGGTA_V$AREB6_01;CASORELLI_ACUTE_PROMYELOCYTIC_LEUKEMIA_DN;CCTGAGT,MIR-510;CELLULAR_COMPONENT_ASSEMBLY;CHIANG_LIVER_CANCER_SUBCLASS_UNA…	IPR002189;IPR017865
F6USW4;B1AK87;B1AK85;B1AK88;P47756	F-actin-capping protein subunit beta	CAPZB		NaN	NaN	NaN	0	0	0	1	1	1	0	actin cytoskeleton organization;actin filament capping;actin filament-based process;biological regulation;blood coagulation;cell projection assembly;cell projection organization;cellular component assembly;cellular component assembly at cellular level;cellular component movement;cellular component organization;cellular component organization at cellular level;cellular component organization or bi…	actin binding;binding;cytoskeletal protein binding;protein binding	cell cortex part;cell part;cell projection;contractile fiber part;cortical cytoskeleton;cytoplasmic part;cytoskeletal part;cytoskeleton;cytosol;F-actin capping protein complex;intracellular non-membrane-bounded organelle;intracellular organelle;intracellular organelle part;intracellular part;lamellipodium;macromolecular complex;membrane;non-membrane-bounded organelle;organelle;organelle part;prot…		F_actin_cap_B	ACTIN_BINDING;ACTIN_CYTOSKELETON;CHICAS_RB1_TARGETS_CONFLUENT;chr1p36;CYTOSKELETAL_PART;CYTOSKELETAL_PROTEIN_BINDING;CYTOSKELETON;DAIRKEE_TERT_TARGETS_UP;DIAZ_CHRONIC_MEYLOGENOUS_LEUKEMIA_UP;DOANE_RESPONSE_TO_ANDROGEN_UP;FLECHNER_PBL_KIDNEY_TRANSPLANT_OK_VS_DONOR_UP;GAZDA_DIAMOND_BLACKFAN_ANEMIA_ERYTHROID_DN;GSE10856_CTRL_VS_TNFRSF6B_IN_MACROPHAGE_UP;GSE11924_TFH_VS_TH1_CD4_TCELL_UP;GSE11924_TFH_…	IPR001698;IPR019771
O15234;J3KSY7	Protein CASC3	CASC3	+	NaN	NaN	-0.890833	0	0	0	1	1	1	3	biological regulation;catabolic process;cellular catabolic process;cellular localization;cellular macromolecule catabolic process;cellular macromolecule localization;cellular macromolecule metabolic process;cellular metabolic process;cellular nitrogen compound metabolic process;cellular process;establishment of localization;establishment of RNA localization;gene expression;intracellular mRNA loca…	binding;identical protein binding;nucleic acid binding;protein binding;RNA binding	cell part;cytoplasmic part;cytosol;exon-exon junction complex;intracellular organelle part;intracellular part;macromolecular complex;nuclear body;nuclear part;nuclear speck;nucleoplasm part;organelle part;perinuclear region of cytoplasm;protein complex;ribonucleoprotein complex	mRNA surveillance pathway;RNA transport	Btz	ACTGTGA,MIR-27A,MIR-27B;BLALOCK_ALZHEIMERS_DISEASE_UP;BOYAULT_LIVER_CANCER_SUBCLASS_G3_UP;CAATGCA,MIR-33;CACTGTG,MIR-128A,MIR-128B;chr17q11;CTCAGGG,MIR-125B,MIR-125A;GCCATNTTG_V$YY1_Q6;GRAESSMANN_APOPTOSIS_BY_DOXORUBICIN_DN;GRAESSMANN_RESPONSE_TO_MC_AND_DOXORUBICIN_DN;GSE11864_UNTREATED_VS_CSF1_IN_MAC_DN;GSE11864_UNTREATED_VS_CSF1_PAM3CYS_IN_MAC_DN;GSE11924_TH1_VS_TH2_CD4_TCELL_UP;GSE11924_TH2_VS…	IPR018545
Q75N03;C9J2P9	E3 ubiquitin-protein ligase Hakai	CBLL1		2.13938	2.35722	0.04134	0.906121	1.11975	0.0389254	0.38243	0.452353	1	9	biological adhesion;biological regulation;cell adhesion;cell-cell adhesion;cellular macromolecule metabolic process;cellular metabolic process;cellular process;cellular protein metabolic process;macromolecule metabolic process;macromolecule modification;metabolic process;negative regulation of biological process;negative regulation of cell adhesion;negative regulation of cellular process;positive…	acid-amino acid ligase activity;binding;catalytic activity;cation binding;ion binding;ligase activity;ligase activity, forming carbon-nitrogen bonds;metal ion binding;nucleic acid binding;small conjugating protein ligase activity;transition metal ion binding;ubiquitin-protein ligase activity;zinc ion binding	cell part;intracellular part;macromolecular complex;protein complex;ubiquitin ligase complex			ACCATTT,MIR-522;ACTAYRNNNCCCR_UNKNOWN;AGUIRRE_PANCREATIC_CANCER_COPY_NUMBER_UP;BIDUS_METASTASIS_UP;BOCHKIS_FOXA2_TARGETS;BUYTAERT_PHOTODYNAMIC_THERAPY_STRESS_UP;chr7q22;DEURIG_T_CELL_PROLYMPHOCYTIC_LEUKEMIA_UP;DING_LUNG_CANCER_EXPRESSION_BY_COPY_NUMBER;FEVR_CTNNB1_TARGETS_DN;GARGALOVIC_RESPONSE_TO_OXIDIZED_PHOSPHOLIPIDS_BLUE_UP;GGGCGGR_V$SP1_Q6;GGGTGGRR_V$PAX4_03;GSE11057_NAIVE_VS_CENT_MEMORY_CD4…	IPR001841;IPR013083;IPR013087;IPR015880;IPR017907
D6RAV8;D6RJF4;D6RGF2;Q8N4T8	Carbonyl reductase family member 4	CBR4		NaN	NaN	NaN	0	0	0	1	1	1	0	biosynthetic process;carboxylic acid biosynthetic process;carboxylic acid metabolic process;cellular biosynthetic process;cellular component assembly;cellular component organization;cellular component organization or biogenesis;cellular ketone metabolic process;cellular lipid metabolic process;cellular metabolic process;cellular process;fatty acid biosynthetic process;fatty acid metabolic process…	binding;catalytic activity;coenzyme binding;cofactor binding;NAD(P)H dehydrogenase (quinone) activity;NADP binding;NADPH binding;NADPH dehydrogenase (quinone) activity;NADPH dehydrogenase activity;nucleotide binding;oxidoreductase activity;oxidoreductase activity, acting on NADH or NADPH;oxidoreductase activity, acting on NADH or NADPH, quinone or similar compound as acceptor;quinone binding	cell part;cytoplasmic part;intracellular organelle lumen;intracellular organelle part;intracellular part;membrane-enclosed lumen;mitochondrial matrix;mitochondrial part;organelle lumen;organelle part		adh_short	BOYAULT_LIVER_CANCER_SUBCLASS_G123_DN;BROWNE_HCMV_INFECTION_12HR_DN;BRUINS_UVC_RESPONSE_LATE;CHEOK_RESPONSE_TO_MERCAPTOPURINE_UP;chr4q32;DOUGLAS_BMI1_TARGETS_DN;EGFR_UP.V1_DN;ERB2_UP.V1_DN;FLECHNER_BIOPSY_KIDNEY_TRANSPLANT_OK_VS_DONOR_UP;FLECHNER_BIOPSY_KIDNEY_TRANSPLANT_REJECTED_VS_OK_DN;GSE11864_CSF1_VS_CSF1_IFNG_PAM3CYS_IN_MAC_UP;GSE11864_UNTREATED_VS_CSF1_IFNG_PAM3CYS_IN_MAC_DN;GSE12845_IGD_P…	IPR002198;IPR002347;IPR016040;IPR020904
Q13185	Chromobox protein homolog 3	CBX3		NaN	NaN	-0.13141	0	0	0	1	1	1	3	biological regulation;biosynthetic process;cellular biosynthetic process;cellular component organization;cellular component organization at cellular level;cellular component organization or biogenesis;cellular component organization or biogenesis at cellular level;cellular macromolecule biosynthetic process;cellular macromolecule metabolic process;cellular metabolic process;cellular nitrogen comp…		cell part;centromeric heterochromatin;chromatin;chromosomal part;chromosome, centromeric region;condensed chromosome, centromeric region;cytoskeletal part;euchromatin;heterochromatin;intracellular non-membrane-bounded organelle;intracellular organelle;intracellular organelle part;intracellular part;membrane;non-membrane-bounded organelle;nuclear centromeric heterochromatin;nuclear chromatin;nucle…		Chromo;Chromo_shadow	ACTTTAT,MIR-142-5P;BENPORATH_CYCLING_GENES;BENPORATH_NANOG_TARGETS;BENPORATH_SOX2_TARGETS;BHATI_G2M_ARREST_BY_2METHOXYESTRADIOL_UP;BILD_CTNNB1_ONCOGENIC_SIGNATURE;BLUM_RESPONSE_TO_SALIRASIB_DN;BORCZUK_MALIGNANT_MESOTHELIOMA_UP;BOYAULT_LIVER_CANCER_SUBCLASS_G3_UP;BYSTROEM_CORRELATED_WITH_IL5_UP;CAIRO_HEPATOBLASTOMA_CLASSES_UP;chr7p21;CHROMATIN_BINDING;CTTTGT_V$LEF1_Q2;CTTTGTA,MIR-524;DANG_BOUND_BY…	IPR000953;IPR008251;IPR016197;IPR017984;IPR023779;IPR023780
Q6P1N0;K7EJY5;K7EMP1	Coiled-coil and C2 domain-containing protein 1A	CC2D1A		NaN	NaN	NaN	0	0	0	1	1	1	0	biological regulation;positive regulation of biological process;positive regulation of cell communication;positive regulation of cellular process;positive regulation of I-kappaB kinase/NF-kappaB cascade;positive regulation of intracellular protein kinase cascade;positive regulation of response to stimulus;positive regulation of signal transduction;positive regulation of signaling;regulation of bi…	binding;core promoter proximal region DNA binding;core promoter proximal region sequence-specific DNA binding;DNA binding;molecular transducer activity;nucleic acid binding;nucleic acid binding transcription factor activity;regulatory region DNA binding;regulatory region nucleic acid binding;RNA polymerase II core promoter proximal region sequence-specific DNA binding;RNA polymerase II core promo…	cell part;cytoplasm;cytoplasmic part;cytoskeletal part;intracellular membrane-bounded organelle;intracellular organelle;intracellular organelle part;intracellular part;membrane-bounded organelle;microtubule organizing center;nucleus;organelle;organelle part		C2	AAGCACT,MIR-520F;AGCACTT,MIR-93,MIR-302A,MIR-302B,MIR-302C,MIR-302D,MIR-372,MIR-373,MIR-520E,MIR-520A,MIR-526B,MIR-520B,MIR-520C,MIR-520D;AMBROSINI_FLAVOPIRIDOL_TREATMENT_TP53;BONOME_OVARIAN_CANCER_SURVIVAL_SUBOPTIMAL_DEBULKING;CASORELLI_ACUTE_PROMYELOCYTIC_LEUKEMIA_DN;chr19p13;CSR_EARLY_UP.V1_DN;GACAATC,MIR-219;GCACTTT,MIR-17-5P,MIR-20A,MIR-106A,MIR-106B,MIR-20B,MIR-519D;GSE1460_NAIVE_CD4_TCELL_…	IPR000008;IPR006608;IPR008973
Q8IX12;F5H2E6;F5H1H2;F5H3E1	Cell division cycle and apoptosis regulator protein 1	CCAR1	+	2.41728	3.01854	0.0583336	1.41807	1.90417	0.0636879	0.323964	0.31875	1	15	apoptosis;biological regulation;biosynthetic process;cell cycle;cell death;cellular biosynthetic process;cellular macromolecule biosynthetic process;cellular macromolecule metabolic process;cellular metabolic process;cellular nitrogen compound metabolic process;cellular process;death;macromolecule biosynthetic process;macromolecule metabolic process;metabolic process;mRNA metabolic process;mRNA p…	binding;ligand-dependent nuclear receptor transcription coactivator activity;nucleic acid binding;protein binding transcription factor activity;transcription coactivator activity;transcription cofactor activity;transcription factor binding transcription factor activity	cell part;cytoplasmic part;intracellular organelle part;intracellular part;nuclear part;nucleoplasm;organelle part;perinuclear region of cytoplasm		DBC1;S1-like;SAP	AATGTGA,MIR-23A,MIR-23B;ACEVEDO_LIVER_TUMOR_VS_NORMAL_ADJACENT_TISSUE_DN;ACEVEDO_NORMAL_TISSUE_ADJACENT_TO_LIVER_TUMOR_UP;ATCATGA,MIR-433;BENPORATH_ES_1;CACGTG_V$MYC_Q2;CAGGTG_V$E12_Q6;chr10q22;DODD_NASOPHARYNGEAL_CARCINOMA_DN;EIF4E_DN;GARY_CD5_TARGETS_DN;GAUSSMANN_MLL_AF4_FUSION_TARGETS_C_UP;GCM_CASP2;GCM_CHUK;GCM_DENR;GCM_MAX;GCTNWTTGK_UNKNOWN;GGCKCATGS_UNKNOWN;GSE14000_TRANSLATED_RNA_VS_MRNA_4…	IPR003034;IPR012340;IPR025223;IPR025224;IPR025954
Q8N163;H0YB24;G3V119	Cell cycle and apoptosis regulator protein 2	CCAR2	+	3.2652	2.89098	-0.166847	1.35176	2.4559	0.0716316	0.323964	0.289641	1	15	apoptosis;apoptotic mitochondrial changes;biological regulation;cell death;cellular component organization;cellular component organization at cellular level;cellular component organization or biogenesis;cellular component organization or biogenesis at cellular level;cellular macromolecule metabolic process;cellular metabolic process;cellular nitrogen compound metabolic process;cellular process;de…	basal RNA polymerase II transcription machinery binding;basal transcription machinery binding;binding;enzyme binding;enzyme inhibitor activity;enzyme regulator activity;protein binding;RNA polymerase binding;RNA polymerase core enzyme binding;RNA polymerase II core binding	cell part;cytoplasmic part;intracellular membrane-bounded organelle;intracellular organelle;intracellular organelle lumen;intracellular organelle part;intracellular part;membrane-bounded organelle;membrane-enclosed lumen;mitochondrial matrix;mitochondrial part;nucleus;organelle;organelle lumen;organelle part		DBC1;S1-like	ACCAAAG,MIR-9;APOPTOSIS_GO;CAGCCTC,MIR-485-5P;CELL_DEVELOPMENT;chr8p22;CRGAARNNNNCGA_UNKNOWN;CTTTGT_V$LEF1_Q2;CTTTGTA,MIR-524;CYTOPLASM;CYTOPLASMIC_PART;GGGAGGRR_V$MAZ_Q6;GGGCGGR_V$SP1_Q6;GINESTIER_BREAST_CANCER_ZNF217_AMPLIFIED_DN;GRAESSMANN_APOPTOSIS_BY_SERUM_DEPRIVATION_UP;GSE10856_CTRL_VS_TNFRSF6B_IN_MACROPHAGE_DN;GSE17721_0.5H_VS_4H_LPS_BMDM_UP;GSE17721_CTRL_VS_CPG_12H_BMDM_UP;GSE17721_CTRL_…	IPR025223;IPR025224;IPR025954
J3KR35;Q8WUD4;S4R331;C9JUN5	Coiled-coil domain-containing protein 12	CCDC12		NaN	NaN	1.12246	0	0	0	1	1	1	3				Spliceosome	cwf18	BENPORATH_NANOG_TARGETS;chr3p21;DODD_NASOPHARYNGEAL_CARCINOMA_UP;GATTGGY_V$NFY_Q6_01;GSE11924_TFH_VS_TH1_CD4_TCELL_UP;GSE17721_LPS_VS_POLYIC_16H_BMDM_DN;GSE17721_PAM3CSK4_VS_CPG_12H_BMDM_UP;GSE17721_PAM3CSK4_VS_CPG_24H_BMDM_UP;GSE17721_PAM3CSK4_VS_GADIQUIMOD_6H_BMDM_UP;GSE18791_CTRL_VS_NEWCASTLE_VIRUS_DC_10H_UP;GSE18791_CTRL_VS_NEWCASTLE_VIRUS_DC_6H_UP;GSE18791_UNSTIM_VS_NEWCATSLE_VIRUS_DC_10H_UP…	IPR013169
Q96CT7	Coiled-coil domain-containing protein 124	CCDC124	+	2.35611	2.96256	-0.172046	1.78434	2.64377	0.222161	0.323964	0.273394	1	12					DUF1014	BRUINS_UVC_RESPONSE_EARLY_LATE;CAMP_UP.V1_UP;chr19p13;DELACROIX_RARG_BOUND_MEF;GSE16522_ANTI_CD3CD28_STIM_VS_UNSTIM_NAIVE_CD8_TCELL_DN;GSE17974_0H_VS_1H_IN_VITRO_ACT_CD4_TCELL_UP;GSE17974_CTRL_VS_ACT_IL4_AND_ANTI_IL12_1H_CD4_TCELL_UP;GSE17974_CTRL_VS_ACT_IL4_AND_ANTI_IL12_24H_CD4_TCELL_DN;GSE27786_LSK_VS_NKCELL_DN;KRIGE_RESPONSE_TO_TOSEDOSTAT_24HR_DN;KRIGE_RESPONSE_TO_TOSEDOSTAT_6HR_DN;MYC_UP.V1_…	IPR009071;IPR010422
K7ELI4;P13994	Coiled-coil domain-containing protein 130	CCDC130		NaN	NaN	NaN	0	0	0	1	1	1	0	multi-organism process;response to biotic stimulus;response to other organism;response to stimulus;response to virus				DUF572	BRUINS_UVC_RESPONSE_EARLY_LATE;CGTSACG_V$PAX3_B;chr19p13;GATTGGY_V$NFY_Q6_01;GOLDRATH_NAIVE_VS_MEMORY_CD8_TCELL_DN;GSE12845_NAIVE_VS_DARKZONE_GC_TONSIL_BCELL_UP;GSE12845_NAIVE_VS_PRE_GC_TONSIL_BCELL_UP;GSE14000_TRANSLATED_RNA_VS_MRNA_4H_LPS_DC_UP;GSE15750_WT_VS_TRAF6KO_DAY6_EFF_CD8_TCELL_UP;GSE15930_STIM_VS_STIM_AND_IFNAB_72H_CD8_T_CELL_DN;GSE15930_STIM_VS_STIM_AND_IL-12_24H_CD8_T_CELL_UP;GSE1593…	IPR007590
I3L0U5;Q6PK04	Coiled-coil domain-containing protein 137	CCDC137	+	0.390409	0.396224	-0.60378	0.437587	0.471024	0.29561	0.77447	1	1	6						BILD_MYC_ONCOGENIC_SIGNATURE;chr17q25;GRAESSMANN_APOPTOSIS_BY_DOXORUBICIN_UP;GSE13485_CTRL_VS_DAY1_YF17D_VACCINE_PBMC_UP;GSE14000_4H_VS_16H_LPS_DC_DN;GSE15324_NAIVE_VS_ACTIVATED_ELF4_KO_CD8_TCELL_DN;GSE15750_DAY6_VS_DAY10_TRAF6KO_EFF_CD8_TCELL_DN;GSE17580_TREG_VS_TEFF_UP;GSE17580_UNINFECTED_VS_S_MANSONI_INF_TREG_UP;GSE17721_12H_VS_24H_POLYIC_BMDM_DN;GSE17721_CTRL_VS_GARDIQUIMOD_0.5H_BMDM_UP;GSE17…	IPR026680
Q5T9S2;E9PDA0;E9PFB9;G3V388;J3KP97;Q5T9S5	Coiled-coil domain-containing protein 18	CCDC18		NaN	NaN	NaN	0	0	0	1	1	1	0						chr1p22;CTTTGT_V$LEF1_Q2;DODD_NASOPHARYNGEAL_CARCINOMA_DN;GEORGES_TARGETS_OF_MIR192_AND_MIR215;GOBERT_OLIGODENDROCYTE_DIFFERENTIATION_UP;GRADE_COLON_CANCER_UP;GSE12366_GC_BCELL_VS_PLASMA_CELL_UP;GSE12366_GC_VS_MEMORY_BCELL_UP;GSE13229_MATURE_VS_INTMATURE_NKCELL_UP;GSE15324_NAIVE_VS_ACTIVATED_ELF4_KO_CD8_TCELL_DN;GSE17974_IL4_AND_ANTI_IL12_VS_UNTREATED_6H_ACT_CD4_TCELL_DN;GSE30083_SP2_VS_SP3_THYMO…
Q96A33	Coiled-coil domain-containing protein 47	CCDC47	+	NaN	NaN	NaN	0	0	0	1	1	1	0	biological regulation;calcium ion homeostasis;cation homeostasis;cellular process;cellular response to biotic stimulus;cellular response to stimulus;cellular response to stress;chemical homeostasis;developmental process;divalent inorganic cation homeostasis;embryo development;ER overload response;ER-nucleus signaling pathway;homeostatic process;ion homeostasis;metal ion homeostasis;post-embryonic…	binding;calcium ion binding;cation binding;ion binding;metal ion binding	cell part;cytoplasmic part;endoplasmic reticulum;integral to membrane;intracellular membrane-bounded organelle;intracellular organelle;intracellular part;intrinsic to membrane;membrane part;membrane-bounded organelle;organelle		DUF1682	ACEVEDO_METHYLATED_IN_LIVER_CANCER_DN;ACTACCT,MIR-196A,MIR-196B;BIDUS_METASTASIS_UP;BRUINS_UVC_RESPONSE_LATE;CAIRO_HEPATOBLASTOMA_CLASSES_UP;chr17q23;GEORGES_TARGETS_OF_MIR192_AND_MIR215;GGCAGCT,MIR-22;GSE14308_INDUCED_VS_NATURAL_TREG_DN;GSE14308_TH1_VS_TH17_DN;GSE14308_TH17_VS_NAIVE_CD4_TCELL_UP;GSE14769_20MIN_VS_360MIN_LPS_BMDM_UP;GSE14769_UNSTIM_VS_240MIN_LPS_BMDM_UP;GSE14769_UNSTIM_VS_360MIN_…	IPR012879
Q9P031	Thyroid transcription factor 1-associated protein 26	CCDC59	+	NaN	NaN	NaN	0	0	0	1	1	1	0	biological regulation;biosynthetic process;cellular biosynthetic process;cellular macromolecule biosynthetic process;cellular macromolecule metabolic process;cellular metabolic process;cellular nitrogen compound metabolic process;cellular process;macromolecule biosynthetic process;macromolecule metabolic process;metabolic process;nitrogen compound metabolic process;nucleic acid metabolic process;…		cell part;intracellular membrane-bounded organelle;intracellular organelle;intracellular part;membrane-bounded organelle;nucleus;organelle		rRNA_processing	AGUIRRE_PANCREATIC_CANCER_COPY_NUMBER_DN;BLALOCK_ALZHEIMERS_DISEASE_INCIPIENT_UP;BLALOCK_ALZHEIMERS_DISEASE_UP;chr12q21;CSR_EARLY_UP.V1_UP;DODD_NASOPHARYNGEAL_CARCINOMA_DN;ERB2_UP.V1_DN;ESC_J1_UP_EARLY.V1_DN;GNF2_DAP3;GNF2_DENR;GNF2_EIF3S6;GNF2_FBL;GNF2_HDAC1;GNF2_PPP6C;GNF2_RBBP6;GSE11864_CSF1_IFNG_VS_CSF1_IFNG_PAM3CYS_IN_MAC_DN;GSE11864_UNTREATED_VS_CSF1_IFNG_PAM3CYS_IN_MAC_UP;GSE17721_LPS_VS_C…	IPR009149;IPR013730
Q9H6F5	Coiled-coil domain-containing protein 86	CCDC86	+	1.32871	1.37603	-0.517743	0.690031	1.07332	0.176118	0.502522	0.482197	1	9	interaction with host;interspecies interaction between organisms;multi-organism process;reproductive process;viral reproductive process;virus-host interaction		cell part;intracellular non-membrane-bounded organelle;intracellular organelle;intracellular organelle part;intracellular part;non-membrane-bounded organelle;nuclear part;nucleolus;organelle;organelle part			BILD_MYC_ONCOGENIC_SIGNATURE;BOYAULT_LIVER_CANCER_SUBCLASS_G3_UP;BROWNE_HCMV_INFECTION_12HR_UP;BRUINS_UVC_RESPONSE_LATE;chr11q12;ELVIDGE_HIF1A_AND_HIF2A_TARGETS_UP;ELVIDGE_HIF1A_TARGETS_UP;ELVIDGE_HYPOXIA_DN;GAJATE_RESPONSE_TO_TRABECTEDIN_DN;GENTILE_UV_LOW_DOSE_UP;GKCGCNNNNNNNTGAYG_UNKNOWN;GRAESSMANN_APOPTOSIS_BY_DOXORUBICIN_UP;GSE14000_UNSTIM_VS_16H_LPS_DC_UP;GSE14308_TH2_VS_NATURAL_TREG_UP;GSE1…	IPR026570
Q9Y3X0	Coiled-coil domain-containing protein 9	CCDC9	+	2.84253	3.01427	-0.64695	0.737098	0.676118	0.153354	0.474145	0.94355	1	6						BLALOCK_ALZHEIMERS_DISEASE_UP;chr19q13;GRAESSMANN_APOPTOSIS_BY_DOXORUBICIN_DN;GRAESSMANN_RESPONSE_TO_MC_AND_DOXORUBICIN_DN;GSE13485_CTRL_VS_DAY3_YF17D_VACCINE_PBMC_UP;GSE1432_CTRL_VS_IFNG_1H_MICROGLIA_DN;GSE17721_0.5H_VS_24H_LPS_BMDM_UP;GSE17721_CTRL_VS_POLYIC_8H_BMDM_DN;GSE17721_LPS_VS_GARDIQUIMOD_24H_BMDM_UP;GSE17721_PAM3CSK4_VS_GADIQUIMOD_6H_BMDM_DN;GSE18791_CTRL_VS_NEWCASTLE_VIRUS_DC_16H_DN;G…
Q9BW85	Coiled-coil domain-containing protein 94	CCDC94		NaN	NaN	NaN	0	0	0	1	1	1	0					DUF572	AMIT_EGF_RESPONSE_480_HELA;ATF2_S_UP.V1_UP;ATF2_UP.V1_UP;BENPORATH_NANOG_TARGETS;BENPORATH_NOS_TARGETS;BENPORATH_OCT4_TARGETS;BENPORATH_SOX2_TARGETS;chr19p13;GSE13306_RA_VS_UNTREATED_TREG_UP;GSE14769_UNSTIM_VS_240MIN_LPS_BMDM_DN;GSE15930_NAIVE_VS_24H_IN_VITRO_STIM_CD8_TCELL_UP;GSE15930_NAIVE_VS_24H_IN_VITRO_STIM_INFAB_CD8_TCELL_UP;GSE15930_NAIVE_VS_72H_IN_VITRO_STIM_IFNAB_CD8_TCELL_UP;GSE15930_NA…	IPR007590
Q96F63	Coiled-coil domain-containing protein 97	CCDC97		1.29334	1.83426	-0.160677	0.964125	1.1833	0.074444	0.35844	0.421662	1	12					DUF2052	ACACTCC,MIR-122A;CHARAFE_BREAST_CANCER_LUMINAL_VS_MESENCHYMAL_UP;chr19q13;FERREIRA_EWINGS_SARCOMA_UNSTABLE_VS_STABLE_DN;GSE11924_TFH_VS_TH1_CD4_TCELL_UP;GSE11924_TFH_VS_TH2_CD4_TCELL_UP;GSE15659_CD45RA_NEG_CD4_TCELL_VS_ACTIVATED_TREG_UP;GSE15659_CD45RA_NEG_CD4_TCELL_VS_RESTING_TREG_UP;GSE15659_NAIVE_CD4_TCELL_VS_RESTING_TREG_DN;GSE15659_NONSUPPRESSIVE_TCELL_VS_ACTIVATED_TREG_UP;GSE17721_POLYIC_VS…	IPR018613
P14635;E9PC90	G2/mitotic-specific cyclin-B1	CCNB1		1.11418	2.43753	0.710344	0.765473	1.15763	0.564645	0.455315	0.430275	1	12	anaphase-promoting complex-dependent proteasomal ubiquitin-dependent protein catabolic process;anatomical structure development;anatomical structure morphogenesis;biological regulation;cardiac cell development;cardiac muscle cell development;catabolic process;cell cycle;cell cycle checkpoint;cell cycle phase;cell cycle process;cell development;cell division;cell maturation;cellular catabolic proc…	catalytic activity;kinase activity;transferase activity;transferase activity, transferring phosphorus-containing groups	cell part;centrosome;chromosomal part;condensed chromosome outer kinetochore;condensed nuclear chromosome outer kinetochore;cytoplasmic part;cytoskeletal part;cytosol;intracellular membrane-bounded organelle;intracellular non-membrane-bounded organelle;intracellular organelle;intracellular organelle part;intracellular part;macromolecular complex;membrane;membrane-bounded organelle;microtubule org…	Cell cycle;p53 signaling pathway;Progesterone-mediated oocyte maturation	Cyclin_C;Cyclin_N	ABRAHAM_ALPC_VS_MULTIPLE_MYELOMA_DN;ALCALAY_AML_BY_NPM1_LOCALIZATION_DN;AMUNDSON_GAMMA_RADIATION_RESPONSE;BASAKI_YBX1_TARGETS_UP;BASSO_B_LYMPHOCYTE_NETWORK;BENPORATH_CYCLING_GENES;BENPORATH_ES_1;BENPORATH_MYC_TARGETS_WITH_EBOX;BERENJENO_TRANSFORMED_BY_RHOA_UP;BHATI_G2M_ARREST_BY_2METHOXYESTRADIOL_UP;BHATTACHARYA_EMBRYONIC_STEM_CELL;BIDUS_METASTASIS_UP;BIOCARTA_AKAP95_PATHWAY;BIOCARTA_CELLCYCLE_PA…	IPR004367;IPR006671;IPR013763;IPR014400
O95067;H0YMP3	G2/mitotic-specific cyclin-B2	CCNB2		NaN	NaN	-1.4547	0	0	0	1	1	1	3	anatomical structure development;biological regulation;cell cycle;cell cycle phase;cell cycle process;cell division;cellular component disassembly;cellular component disassembly at cellular level;cellular component organization;cellular component organization at cellular level;cellular component organization or biogenesis;cellular component organization or biogenesis at cellular level;cellular me…		cell part;centrosome;cytoplasmic part;cytoskeletal part;cytosol;intracellular membrane-bounded organelle;intracellular non-membrane-bounded organelle;intracellular organelle;intracellular organelle part;intracellular part;membrane;membrane-bounded organelle;microtubule organizing center;non-membrane-bounded organelle;nucleus;organelle;organelle part	Cell cycle;p53 signaling pathway;Progesterone-mediated oocyte maturation	Cyclin_C;Cyclin_N	AACTTT_UNKNOWN;AFFAR_YY1_TARGETS_DN;ALCALAY_AML_BY_NPM1_LOCALIZATION_DN;AMUNDSON_GAMMA_RADIATION_RESPONSE;BASAKI_YBX1_TARGETS_UP;BENPORATH_CYCLING_GENES;BENPORATH_PROLIFERATION;BIDUS_METASTASIS_UP;BLUM_RESPONSE_TO_SALIRASIB_DN;BOYAULT_LIVER_CANCER_SUBCLASS_G123_UP;BROWNE_HCMV_INFECTION_14HR_DN;BURTON_ADIPOGENESIS_3;CAIRO_HEPATOBLASTOMA_CLASSES_UP;CASORELLI_ACUTE_PROMYELOCYTIC_LEUKEMIA_DN;CHANG_CY…	IPR004367;IPR006671;IPR013763;IPR014400
C9JPL0;Q9UK58	Cyclin-L1	CCNL1		0.0865414	1.14521	0.445266	0.352773	1.6916	0.266378	0.924621	0.327829	1	15	biological regulation;biosynthetic process;cellular biosynthetic process;cellular macromolecule biosynthetic process;cellular macromolecule metabolic process;cellular metabolic process;cellular nitrogen compound metabolic process;cellular process;macromolecule biosynthetic process;macromolecule metabolic process;metabolic process;nitrogen compound metabolic process;nucleic acid metabolic process;…		cell part;intracellular membrane-bounded organelle;intracellular organelle;intracellular organelle part;intracellular part;membrane-bounded organelle;nuclear body;nuclear part;nuclear speck;nucleoplasm part;nucleus;organelle;organelle part		Cyclin_C;Cyclin_N	AACTGGA,MIR-145;ACACTGG,MIR-199A,MIR-199B;AMIT_EGF_RESPONSE_40_HELA;BILBAN_B_CLL_LPL_DN;BILD_HRAS_ONCOGENIC_SIGNATURE;BLALOCK_ALZHEIMERS_DISEASE_DN;BLALOCK_ALZHEIMERS_DISEASE_INCIPIENT_DN;BOQUEST_STEM_CELL_CULTURED_VS_FRESH_UP;BUYTAERT_PHOTODYNAMIC_THERAPY_STRESS_UP;CHARAFE_BREAST_CANCER_BASAL_VS_MESENCHYMAL_UP;CHEN_HOXA5_TARGETS_9HR_UP;chr3q25;CTTTGT_V$LEF1_Q2;DE_YY1_TARGETS_DN;FULCHER_INFLAMMAT…	IPR004367;IPR006671;IPR013763;IPR015429;IPR015431;IPR017060
Q96S94;C9J148;F2Z3J5	Cyclin-L2	CCNL2		NaN	NaN	-0.865621	0	0	0	1	1	1	3	biological regulation;biosynthetic process;cellular biosynthetic process;cellular macromolecule biosynthetic process;cellular macromolecule metabolic process;cellular metabolic process;cellular nitrogen compound metabolic process;cellular process;macromolecule biosynthetic process;macromolecule metabolic process;metabolic process;nitrogen compound metabolic process;nucleic acid metabolic process;…		cell part;intracellular membrane-bounded organelle;intracellular organelle;intracellular organelle part;intracellular part;membrane-bounded organelle;nuclear body;nuclear part;nuclear speck;nucleoplasm part;nucleus;organelle;organelle part		Cyclin_C;Cyclin_N	APPIERTO_RESPONSE_TO_FENRETINIDE_UP;BRUINS_UVC_RESPONSE_LATE;CAGGTG_V$E12_Q6;CHANG_CORE_SERUM_RESPONSE_DN;chr1p36;CTTTGT_V$LEF1_Q2;FORTSCHEGGER_PHF8_TARGETS_DN;GLI1_UP.V1_DN;GOLDRATH_EFF_VS_MEMORY_CD8_TCELL_DN;GOLDRATH_NAIVE_VS_EFF_CD8_TCELL_UP;GOLDRATH_NAIVE_VS_MEMORY_CD8_TCELL_UP;GRADE_COLON_CANCER_UP;GRAESSMANN_APOPTOSIS_BY_DOXORUBICIN_UP;GSE10239_MEMORY_VS_KLRG1HIGH_EFF_CD8_TCELL_UP;GSE13411_…	IPR004367;IPR006671;IPR013763;IPR015429;IPR017060
O60563	Cyclin-T1	CCNT1		NaN	NaN	NaN	0	0	0	1	1	1	0	biological regulation;biosynthetic process;cell cycle;cell division;cell surface receptor linked signaling pathway;cellular biosynthetic process;cellular macromolecule metabolic process;cellular metabolic process;cellular nitrogen compound metabolic process;cellular process;cellular protein metabolic process;cellular response to stimulus;enzyme linked receptor protein signaling pathway;interactio…	binding;chromatin binding;DNA binding;nucleic acid binding;regulatory region DNA binding;regulatory region nucleic acid binding;RNA binding;snRNA binding;transcription regulatory region DNA binding	carboxy-terminal domain protein kinase complex;cell part;intracellular organelle part;intracellular part;macromolecular complex;nuclear part;nucleoplasm part;organelle part;positive transcription elongation factor complex b;protein complex;transcription elongation factor complex		Cyclin_N	BIOPOLYMER_METABOLIC_PROCESS;BIOPOLYMER_MODIFICATION;BRUINS_UVC_RESPONSE_MIDDLE;CELL_CYCLE_GO_0007049;CELLULAR_MACROMOLECULE_METABOLIC_PROCESS;CELLULAR_PROTEIN_METABOLIC_PROCESS;chr12q11;chr12q13;CTTTGT_V$LEF1_Q2;DNA_BINDING;DODD_NASOPHARYNGEAL_CARCINOMA_DN;GSE11924_TFH_VS_TH1_CD4_TCELL_UP;GSE13485_DAY1_VS_DAY21_YF17D_VACCINE_PBMC_UP;GSE13485_DAY1_VS_DAY7_YF17D_VACCINE_PBMC_UP;GSE14769_20MIN_VS_3…	IPR006671;IPR013763;IPR015429
F5GWF6;P78371;F8VQ14	T-complex protein 1 subunit beta	CCT2		1.06337	0.944009	-1.69041	0.45462	0.672913	0.265217	0.747609	0.947932	1	7	cellular component assembly;cellular component assembly at cellular level;cellular component organization;cellular component organization at cellular level;cellular component organization or biogenesis;cellular component organization or biogenesis at cellular level;cellular macromolecular complex assembly;cellular macromolecular complex subunit organization;cellular macromolecule metabolic proces…	adenyl nucleotide binding;adenyl ribonucleotide binding;ATP binding;binding;nucleotide binding;protein binding;purine nucleotide binding;purine ribonucleoside triphosphate binding;purine ribonucleotide binding;ribonucleotide binding;unfolded protein binding	cell part;chaperonin-containing T-complex;cytoplasm;cytoplasmic part;cytoskeletal part;cytosol;cytosolic part;intracellular membrane-bounded organelle;intracellular organelle;intracellular organelle part;intracellular part;macromolecular complex;membrane-bounded organelle;microtubule;nucleus;organelle;organelle part;protein complex		Cpn60_TCP1	ACEVEDO_LIVER_TUMOR_VS_NORMAL_ADJACENT_TISSUE_UP;AGUIRRE_PANCREATIC_CANCER_COPY_NUMBER_DN;ATACTGT,MIR-144;BILANGES_RAPAMYCIN_SENSITIVE_VIA_TSC1_AND_TSC2;BLALOCK_ALZHEIMERS_DISEASE_DN;BLALOCK_ALZHEIMERS_DISEASE_INCIPIENT_DN;BORCZUK_MALIGNANT_MESOTHELIOMA_UP;BOYAULT_LIVER_CANCER_SUBCLASS_G3_UP;CAIRO_HEPATOBLASTOMA_CLASSES_UP;CHIANG_LIVER_CANCER_SUBCLASS_UNANNOTATED_DN;chr12q14;CTTTGT_V$LEF1_Q2;DIAZ…	IPR002194;IPR002423;IPR012716;IPR017998;IPR027409;IPR027410;IPR027413
P49368;B4DUR8	T-complex protein 1 subunit gamma	CCT3	+	0.958002	1.01917	-0.0659056	0.654503	0.797215	0.146648	0.521683	0.763296	1	15	cellular macromolecule metabolic process;cellular metabolic process;cellular process;cellular protein metabolic process;'de novo' posttranslational protein folding;'de novo' protein folding;macromolecule metabolic process;metabolic process;primary metabolic process;protein folding;protein metabolic process	adenyl nucleotide binding;adenyl ribonucleotide binding;ATP binding;binding;nucleotide binding;protein binding;purine nucleotide binding;purine ribonucleoside triphosphate binding;purine ribonucleotide binding;ribonucleotide binding;unfolded protein binding	cell part;chaperonin-containing T-complex;cytoplasm;cytoplasmic part;cytoskeletal part;cytosol;cytosolic part;intracellular organelle part;intracellular part;macromolecular complex;membrane;microtubule;organelle part;plasma membrane;protein complex		Cpn60_TCP1	ACEVEDO_LIVER_CANCER_UP;AUNG_GASTRIC_CANCER;BERENJENO_TRANSFORMED_BY_RHOA_UP;BLALOCK_ALZHEIMERS_DISEASE_DN;BLALOCK_ALZHEIMERS_DISEASE_INCIPIENT_DN;BORCZUK_MALIGNANT_MESOTHELIOMA_UP;BOYAULT_LIVER_CANCER_SUBCLASS_G123_UP;BURTON_ADIPOGENESIS_4;CACTGTG,MIR-128A,MIR-128B;CAIRO_HEPATOBLASTOMA_CLASSES_UP;CAIRO_HEPATOBLASTOMA_UP;CELLULAR_MACROMOLECULE_METABOLIC_PROCESS;CELLULAR_PROTEIN_METABOLIC_PROCESS;…	IPR002194;IPR002423;IPR012719;IPR017998;IPR027409;IPR027410;IPR027413
B7Z9L0;P50991;B7Z2F4	T-complex protein 1 subunit delta	CCT4	+	2.01645	1.87438	-1.02107	1.22889	1.24486	1.16071	0.323964	0.386568	1	12	cellular macromolecule metabolic process;cellular metabolic process;cellular process;cellular protein metabolic process;'de novo' posttranslational protein folding;'de novo' protein folding;macromolecule metabolic process;metabolic process;primary metabolic process;protein folding;protein metabolic process	adenyl nucleotide binding;adenyl ribonucleotide binding;ATP binding;binding;nucleotide binding;protein binding;purine nucleotide binding;purine ribonucleoside triphosphate binding;purine ribonucleotide binding;ribonucleotide binding;unfolded protein binding	cell part;centrosome;chaperonin-containing T-complex;cytoplasm;cytoplasmic membrane-bounded vesicle;cytoplasmic part;cytoplasmic vesicle;cytoskeletal part;cytosol;cytosolic part;intracellular membrane-bounded organelle;intracellular non-membrane-bounded organelle;intracellular organelle;intracellular organelle part;intracellular part;macromolecular complex;melanosome;membrane-bounded organelle;me…		Cpn60_TCP1	ASTIER_INTEGRIN_SIGNALING;BILANGES_RAPAMYCIN_SENSITIVE_VIA_TSC1_AND_TSC2;BIOCARTA_BCELLSURVIVAL_PATHWAY;BLALOCK_ALZHEIMERS_DISEASE_DN;BLALOCK_ALZHEIMERS_DISEASE_INCIPIENT_DN;BOYAULT_LIVER_CANCER_SUBCLASS_G3_UP;CAIRO_HEPATOBLASTOMA_CLASSES_UP;CELLULAR_MACROMOLECULE_METABOLIC_PROCESS;CELLULAR_PROTEIN_METABOLIC_PROCESS;CHIANG_LIVER_CANCER_SUBCLASS_UNANNOTATED_DN;chr2p15;DARWICHE_PAPILLOMA_RISK_HIGH_…	IPR002194;IPR002423;IPR012717;IPR017998;IPR027409;IPR027410;IPR027413
P48643;B7ZAR1;E9PCA1;E7ENZ3	T-complex protein 1 subunit epsilon	CCT5		3.84032	2.65394	-1.26683	1.34471	1.16185	0.515672	0.323964	0.428609	1	9	cellular macromolecule metabolic process;cellular metabolic process;cellular process;cellular protein metabolic process;'de novo' posttranslational protein folding;'de novo' protein folding;macromolecule metabolic process;metabolic process;multi-organism process;primary metabolic process;protein folding;protein metabolic process;response to biotic stimulus;response to other organism;response to s…	adenyl nucleotide binding;adenyl ribonucleotide binding;ATP binding;binding;nucleotide binding;purine nucleotide binding;purine ribonucleoside triphosphate binding;purine ribonucleotide binding;ribonucleotide binding	cell part;centrosome;chaperonin-containing T-complex;cytoplasm;cytoplasmic part;cytoskeletal part;cytosol;cytosolic part;intracellular non-membrane-bounded organelle;intracellular organelle;intracellular organelle part;intracellular part;macromolecular complex;microtubule;microtubule organizing center;non-membrane-bounded organelle;nuclear part;nucleolus;organelle;organelle part;protein complex		Cpn60_TCP1	ALCALA_APOPTOSIS;ALONSO_METASTASIS_UP;BACOLOD_RESISTANCE_TO_ALKYLATING_AGENTS_DN;BLALOCK_ALZHEIMERS_DISEASE_DN;BLALOCK_ALZHEIMERS_DISEASE_INCIPIENT_DN;BONOME_OVARIAN_CANCER_SURVIVAL_OPTIMAL_DEBULKING;BORCZUK_MALIGNANT_MESOTHELIOMA_UP;BOYAULT_LIVER_CANCER_SUBCLASS_G3_UP;CAIRO_HEPATOBLASTOMA_CLASSES_UP;CASORELLI_ACUTE_PROMYELOCYTIC_LEUKEMIA_DN;CHANG_CORE_SERUM_RESPONSE_UP;chr5p15;DANG_BOUND_BY_MYC;…	IPR002194;IPR002423;IPR012718;IPR017998;IPR027409;IPR027410;IPR027413
P40227;B4DPJ8	T-complex protein 1 subunit zeta	CCT6A	+	2.35183	1.98801	-1.07762	1.06056	1.16525	0.432514	0.345178	0.426903	1	9	cellular macromolecule metabolic process;cellular metabolic process;cellular process;cellular protein metabolic process;'de novo' posttranslational protein folding;'de novo' protein folding;macromolecule metabolic process;metabolic process;primary metabolic process;protein folding;protein metabolic process	adenyl nucleotide binding;adenyl ribonucleotide binding;ATP binding;binding;nucleotide binding;protein binding;purine nucleotide binding;purine ribonucleoside triphosphate binding;purine ribonucleotide binding;ribonucleotide binding;unfolded protein binding	cell part;chaperonin-containing T-complex;cytoplasm;cytoplasmic part;cytoskeletal part;cytosol;cytosolic part;intracellular organelle part;intracellular part;macromolecular complex;microtubule;organelle part;protein complex		Cpn60_TCP1	BERENJENO_TRANSFORMED_BY_RHOA_UP;BROWN_MYELOID_CELL_DEVELOPMENT_DN;CAIRO_HEPATOBLASTOMA_CLASSES_UP;CELLULAR_MACROMOLECULE_METABOLIC_PROCESS;CELLULAR_PROTEIN_METABOLIC_PROCESS;chr7p11;CYTOPLASM;DIAZ_CHRONIC_MEYLOGENOUS_LEUKEMIA_UP;DODD_NASOPHARYNGEAL_CARCINOMA_DN;FERREIRA_EWINGS_SARCOMA_UNSTABLE_VS_STABLE_UP;FU_INTERACT_WITH_ALKBH8;GARY_CD5_TARGETS_DN;GAZDA_DIAMOND_BLACKFAN_ANEMIA_PROGENITOR_DN;GN…	IPR002194;IPR002423;IPR012722;IPR017998;IPR027409;IPR027410;IPR027413
Q99832;B7Z1C9;F5GZK5	T-complex protein 1 subunit eta	CCT7		1.51847	2.81699	0.0061325	0.549102	1.22447	0.00280965	0.623473	0.396657	1	6	cellular macromolecule metabolic process;cellular metabolic process;cellular process;cellular protein metabolic process;'de novo' posttranslational protein folding;'de novo' protein folding;macromolecule metabolic process;metabolic process;primary metabolic process;protein folding;protein metabolic process	adenyl nucleotide binding;adenyl ribonucleotide binding;ATP binding;binding;nucleotide binding;protein binding;purine nucleotide binding;purine ribonucleoside triphosphate binding;purine ribonucleotide binding;ribonucleotide binding;unfolded protein binding	cell part;chaperonin-containing T-complex;cytoplasm;cytoplasmic part;cytoskeletal part;cytosol;cytosolic part;intracellular membrane-bounded organelle;intracellular organelle;intracellular organelle part;intracellular part;macromolecular complex;membrane-bounded organelle;microtubule;mitochondrion;organelle;organelle part;protein complex		Cpn60_TCP1	BENPORATH_MYC_MAX_TARGETS;BENPORATH_NANOG_TARGETS;BERENJENO_TRANSFORMED_BY_RHOA_UP;CAIRO_HEPATOBLASTOMA_CLASSES_UP;CASORELLI_ACUTE_PROMYELOCYTIC_LEUKEMIA_DN;CCAWYNNGAAR_UNKNOWN;CELLULAR_MACROMOLECULE_METABOLIC_PROCESS;CELLULAR_PROTEIN_METABOLIC_PROCESS;chr2p13;CYTOPLASM;DANG_BOUND_BY_MYC;ENK_UV_RESPONSE_EPIDERMIS_UP;FLECHNER_PBL_KIDNEY_TRANSPLANT_OK_VS_DONOR_UP;FU_INTERACT_WITH_ALKBH8;GATTGGY_V$N…	IPR002194;IPR002423;IPR012720;IPR017998;IPR027409;IPR027410;IPR027413
P50990;H7C4C8	T-complex protein 1 subunit theta	CCT8		1.02456	1.61306	0.0983724	0.66678	1.04598	0.102071	0.514018	0.502939	1	15	cellular macromolecule metabolic process;cellular metabolic process;cellular process;cellular protein metabolic process;'de novo' posttranslational protein folding;'de novo' protein folding;macromolecule metabolic process;metabolic process;primary metabolic process;protein folding;protein metabolic process	adenyl nucleotide binding;adenyl ribonucleotide binding;ATP binding;ATPase activity;ATPase activity, coupled;binding;catalytic activity;hydrolase activity;hydrolase activity, acting on acid anhydrides;hydrolase activity, acting on acid anhydrides, in phosphorus-containing anhydrides;nucleoside-triphosphatase activity;nucleotide binding;purine nucleotide binding;purine ribonucleoside triphosphate …	aggresome;cell part;centrosome;cytoplasm;cytoplasmic part;cytoskeletal part;cytoskeleton;cytosol;inclusion body;intermediate filament cytoskeleton;intracellular non-membrane-bounded organelle;intracellular organelle;intracellular organelle part;intracellular part;macromolecular complex;microtubule;microtubule organizing center;non-membrane-bounded organelle;organelle;organelle part;protein complex		Cpn60_TCP1	ACEVEDO_LIVER_TUMOR_VS_NORMAL_ADJACENT_TISSUE_UP;AMUNDSON_RESPONSE_TO_ARSENITE;ATPASE_ACTIVITY;ATPASE_ACTIVITY_COUPLED;BENPORATH_MYC_MAX_TARGETS;BHATTACHARYA_EMBRYONIC_STEM_CELL;CHANGOLKAR_H2AFY_TARGETS_UP;chr21q21;CYTOPLASM;DANG_BOUND_BY_MYC;DIAZ_CHRONIC_MEYLOGENOUS_LEUKEMIA_UP;DODD_NASOPHARYNGEAL_CARCINOMA_DN;DOUGLAS_BMI1_TARGETS_UP;FU_INTERACT_WITH_ALKBH8;GNF2_NPM1;GNF2_NS;GNF2_RAN;GRADE_COLON…	IPR002194;IPR002423;IPR012721;IPR017998;IPR027409;IPR027410;IPR027413
Q9Y5K6	CD2-associated protein	CD2AP		2.61239	2.66186	-0.508736	1.05009	1.13337	0.504132	0.347003	0.443257	1	9	biological regulation;cell cycle phase;cell cycle process;cell division;cell projection assembly;cell projection organization;cellular component assembly;cellular component assembly at cellular level;cellular component organization;cellular component organization at cellular level;cellular component organization or biogenesis;cellular component organization or biogenesis at cellular level;cellula…	structural constituent of cytoskeleton;structural molecule activity	cell part;cell projection;cytoplasm;cytoskeletal part;filamentous actin;intracellular non-membrane-bounded organelle;intracellular organelle;intracellular organelle part;intracellular part;macromolecular complex;membrane;non-membrane-bounded organelle;nuclear part;nucleolus;organelle;organelle part;plasma membrane;protein complex;ruffle	Bacterial invasion of epithelial cells	SH3_1;SH3_2	ACTGTGA,MIR-27A,MIR-27B;ACTIN_CYTOSKELETON;ACTIN_FILAMENT;ANATOMICAL_STRUCTURE_DEVELOPMENT;ANATOMICAL_STRUCTURE_MORPHOGENESIS;BAELDE_DIABETIC_NEPHROPATHY_DN;BENPORATH_MYC_MAX_TARGETS;BOGNI_TREATMENT_RELATED_MYELOID_LEUKEMIA_DN;BOQUEST_STEM_CELL_DN;BROWNE_HCMV_INFECTION_18HR_UP;BROWNE_HCMV_INFECTION_48HR_UP;BRUINS_UVC_RESPONSE_LATE;CAGGTG_V$E12_Q6;CELL_MIGRATION;CELL_PROJECTION;CELL_PROJECTION_BIO…	IPR001452;IPR011511
O95400	CD2 antigen cytoplasmic tail-binding protein 2	CD2BP2		1.4731	2.22379	0.142826	1.06765	1.81591	0.176018	0.344636	0.327829	1	15	assembly of spliceosomal tri-snRNP;biological regulation;cellular component assembly;cellular component assembly at cellular level;cellular component organization;cellular component organization at cellular level;cellular component organization or biogenesis;cellular component organization or biogenesis at cellular level;cellular macromolecular complex assembly;cellular macromolecular complex sub…	binding;ribonucleoprotein binding	cell part;cytoplasm;intracellular organelle part;intracellular part;macromolecular complex;nuclear part;nucleoplasm;organelle part;ribonucleoprotein complex;small nuclear ribonucleoprotein complex;U5 snRNP		GYF	BCAT_BILD_ET_AL_UP;BLALOCK_ALZHEIMERS_DISEASE_UP;BRUINS_UVC_RESPONSE_LATE;CASORELLI_ACUTE_PROMYELOCYTIC_LEUKEMIA_DN;chr16p11;CTTTGA_V$LEF1_Q2;CYTOPLASM;GCNP_SHH_UP_EARLY.V1_UP;GGGCGGR_V$SP1_Q6;GGGTGGRR_V$PAX4_03;GSE11864_UNTREATED_VS_CSF1_IFNG_PAM3CYS_IN_MAC_DN;GSE13306_TREG_VS_TCONV_SPLEEN_DN;GSE15750_DAY6_VS_DAY10_EFF_CD8_TCELL_UP;GSE17721_12H_VS_24H_GARDIQUIMOD_BMDM_DN;GSE17721_4_VS_24H_GARDIQ…	IPR003169
O15446	DNA-directed RNA polymerase I subunit RPA34	CD3EAP	+	1.51464	1.43368	-0.746051	1.10119	1.61393	0.347072	0.335283	0.327829	1	12	biological regulation;biosynthetic process;cell surface receptor linked signaling pathway;cellular biosynthetic process;cellular macromolecule biosynthetic process;cellular macromolecule metabolic process;cellular metabolic process;cellular nitrogen compound metabolic process;cellular process;cellular response to stimulus;enzyme linked receptor protein signaling pathway;macromolecule biosynthetic…	catalytic activity;DNA-directed RNA polymerase activity;nucleotidyltransferase activity;RNA polymerase activity;transferase activity;transferase activity, transferring phosphorus-containing groups	cell part;chromosome;cytoplasmic part;DNA-directed RNA polymerase complex;DNA-directed RNA polymerase I complex;intracellular membrane-bounded organelle;intracellular non-membrane-bounded organelle;intracellular organelle;intracellular organelle part;intracellular part;macromolecular complex;membrane-bounded organelle;mitochondrion;non-membrane-bounded organelle;nuclear DNA-directed RNA polymeras…		RNA_polI_A34	ABE_VEGFA_TARGETS_2HR;ACTAYRNNNCCCR_UNKNOWN;AGUIRRE_PANCREATIC_CANCER_COPY_NUMBER_UP;AMIT_SERUM_RESPONSE_480_MCF10A;BIOPOLYMER_METABOLIC_PROCESS;BUYTAERT_PHOTODYNAMIC_THERAPY_STRESS_DN;CACGTG_V$MYC_Q2;CELL_SURFACE_RECEPTOR_LINKED_SIGNAL_TRANSDUCTION_GO_0007166;chr19q13;CREIGHTON_ENDOCRINE_THERAPY_RESISTANCE_1;CTGYNNCTYTAA_UNKNOWN;CTTTAAR_UNKNOWN;ENZYME_LINKED_RECEPTOR_PROTEIN_SIGNALING_PATHWAY;FU…	IPR013240
O60508;Q5SRN1	Pre-mRNA-processing factor 17	CDC40	+	1.70377	1.91716	-0.0312898	1.03156	1.06887	0.0262117	0.34965	0.486306	1	15	biosynthetic process;cellular biosynthetic process;cellular macromolecule metabolic process;cellular metabolic process;cellular nitrogen compound metabolic process;cellular process;establishment of localization;establishment of localization in cell;establishment of RNA localization;intracellular transport;macromolecule metabolic process;metabolic process;mRNA 3'-end processing;mRNA export from nu…		catalytic step 2 spliceosome;cell part;intracellular organelle part;intracellular part;macromolecular complex;nuclear part;nucleoplasm;organelle part;ribonucleoprotein complex;spliceosomal complex	Spliceosome	WD40	AACYNNNNTTCCS_UNKNOWN;AATGTGA,MIR-23A,MIR-23B;ACTAYRNNNCCCR_UNKNOWN;ACTGAAA,MIR-30A-3P,MIR-30E-3P;AGUIRRE_PANCREATIC_CANCER_COPY_NUMBER_DN;BIOPOLYMER_METABOLIC_PROCESS;BLALOCK_ALZHEIMERS_DISEASE_DN;BONOME_OVARIAN_CANCER_SURVIVAL_SUBOPTIMAL_DEBULKING;BROWNE_HCMV_INFECTION_12HR_UP;BROWNE_HCMV_INFECTION_16HR_UP;BROWNE_HCMV_INFECTION_30MIN_DN;BROWNE_HCMV_INFECTION_48HR_DN;BROWNE_HCMV_INFECTION_6HR_DN…	IPR001680;IPR015943;IPR017986;IPR019775
F5H5N0;Q9Y5S2;Q5VT25	Serine/threonine-protein kinase MRCK beta;Serine/threonine-protein kinase MRCK alpha	CDC42BPB;CDC42BPA		NaN	NaN	NaN	0	0	0	1	1	1	0	actin cytoskeleton organization;actin cytoskeleton reorganization;actin filament-based process;actomyosin structure organization;biological regulation;cell migration;cell motility;cellular component movement;cellular component organization;cellular component organization at cellular level;cellular component organization or biogenesis;cellular component organization or biogenesis at cellular level…	adenyl nucleotide binding;adenyl ribonucleotide binding;ATP binding;binding;catalytic activity;cation binding;enzyme regulator activity;GTPase regulator activity;ion binding;kinase activity;lipid binding;magnesium ion binding;metal ion binding;nucleoside-triphosphatase regulator activity;nucleotide binding;phospholipid binding;phosphotransferase activity, alcohol group as acceptor;protein kinase …	actomyosin;cell junction;cell leading edge;cell part;cell-cell junction;cytoplasm;cytoskeletal part;intracellular organelle part;intracellular part;membrane;organelle part;plasma membrane		C1_1;CNH;DMPK_coil;Pkinase;Pkinase_C	AAGWWRNYGGC_UNKNOWN;ACACTCC,MIR-122A;ACTIN_CYTOSKELETON_ORGANIZATION_AND_BIOGENESIS;ACTIN_FILAMENT_BASED_PROCESS;ADENYL_NUCLEOTIDE_BINDING;ADENYL_RIBONUCLEOTIDE_BINDING;AKT_UP.V1_DN;AKT_UP_MTOR_DN.V1_DN;ALCALAY_AML_BY_NPM1_LOCALIZATION_UP;AMUNDSON_POOR_SURVIVAL_AFTER_GAMMA_RADIATION_2G;ANATOMICAL_STRUCTURE_DEVELOPMENT;ANATOMICAL_STRUCTURE_MORPHOGENESIS;ATGAAGG,MIR-205;ATP_BINDING;BENPORATH_SOX2_T…	IPR000095;IPR000719;IPR000961;IPR001180;IPR001849;IPR002219;IPR002290;IPR008271;IPR011009;IPR014930;IPR017441;IPR017892;IPR020454;IPR026611
Q00587	Cdc42 effector protein 1	CDC42EP1		NaN	NaN	NaN	0	0	0	1	1	1	0	biological regulation;cellular process;cellular response to stimulus;intracellular signal transduction;positive regulation of biological process;positive regulation of cell projection organization;positive regulation of cellular component organization;positive regulation of cellular process;positive regulation of pseudopodium assembly;Ras protein signal transduction;regulation of anatomical struc…		actin cytoskeleton;cell part;cytoplasmic part;cytoskeleton;endomembrane system;Golgi apparatus;intracellular membrane-bounded organelle;intracellular non-membrane-bounded organelle;intracellular organelle;intracellular part;membrane;membrane-bounded organelle;non-membrane-bounded organelle;organelle;plasma membrane		PBD	AMIT_SERUM_RESPONSE_240_MCF10A;AMUNDSON_RESPONSE_TO_ARSENITE;ANATOMICAL_STRUCTURE_DEVELOPMENT;ANATOMICAL_STRUCTURE_MORPHOGENESIS;ASTON_MAJOR_DEPRESSIVE_DISORDER_DN;BACOLOD_RESISTANCE_TO_ALKYLATING_AGENTS_DN;BENPORATH_CYCLING_GENES;BHAT_ESR1_TARGETS_VIA_AKT1_UP;CELL_PROJECTION_BIOGENESIS;chr22q13;CTGRYYYNATT_UNKNOWN;ESC_J1_UP_LATE.V1_UP;ESC_V6.5_UP_EARLY.V1_DN;GGGAGGRR_V$MAZ_Q6;GINESTIER_BREAST_CA…	IPR000095
Q99459	Cell division cycle 5-like protein	CDC5L	+	4.08319	2.40057	-0.136765	1.15066	1.59363	0.279041	0.323964	0.327829	1	15	biological regulation;biosynthetic process;cell cycle;cellular biosynthetic process;cellular macromolecule biosynthetic process;cellular macromolecule metabolic process;cellular metabolic process;cellular nitrogen compound metabolic process;cellular process;macromolecule biosynthetic process;macromolecule metabolic process;metabolic process;mRNA metabolic process;mRNA processing;nitrogen compound…	binding;chromatin binding;DNA binding;nucleic acid binding;protein binding;protein domain specific binding;RNA binding;WD40-repeat domain binding	catalytic step 2 spliceosome;cell part;cytoplasm;intracellular non-membrane-bounded organelle;intracellular organelle;intracellular organelle part;intracellular part;macromolecular complex;non-membrane-bounded organelle;nuclear body;nuclear part;nuclear speck;nucleolus;nucleoplasm part;organelle;organelle part;protein complex;Prp19 complex;ribonucleoprotein complex;spliceosomal complex	Spliceosome	Myb_Cef	ACEVEDO_LIVER_CANCER_UP;ACEVEDO_LIVER_TUMOR_VS_NORMAL_ADJACENT_TISSUE_UP;ALONSO_METASTASIS_UP;ATTCTTT,MIR-186;BLALOCK_ALZHEIMERS_DISEASE_DN;BLALOCK_ALZHEIMERS_DISEASE_INCIPIENT_UP;BLALOCK_ALZHEIMERS_DISEASE_UP;BROWNE_HCMV_INFECTION_16HR_UP;BROWNE_HCMV_INFECTION_18HR_UP;BROWNE_HCMV_INFECTION_20HR_UP;BROWNE_HCMV_INFECTION_24HR_UP;CASORELLI_ACUTE_PROMYELOCYTIC_LEUKEMIA_DN;chr6p;DIAZ_CHRONIC_MEYLOGEN…	IPR001005;IPR009057;IPR017930;IPR021786
Q6P1J9	Parafibromin	CDC73		NaN	NaN	NaN	0	0	0	1	1	1	0	biological regulation;biosynthetic process;cell cycle;cell fate commitment;cell fate commitment involved in formation of primary germ layers;cell surface receptor linked signaling pathway;cellular biosynthetic process;cellular component organization;cellular component organization at cellular level;cellular component organization or biogenesis;cellular component organization or biogenesis at cell…	basal RNA polymerase II transcription machinery binding;basal transcription machinery binding;binding;enzyme binding;protein binding;RNA polymerase binding;RNA polymerase core enzyme binding;RNA polymerase II core binding	Cdc73/Paf1 complex;cell part;intracellular organelle part;intracellular part;macromolecular complex;nuclear part;nucleoplasm part;organelle part;protein complex;transcription elongation factor complex		CDC73	AACTTT_UNKNOWN;ACACTGG,MIR-199A,MIR-199B;ACCAAAG,MIR-9;AGCATTA,MIR-155;ATGTACA,MIR-493;CAGGTG_V$E12_Q6;chr1q25;CUI_TCF21_TARGETS_2_DN;GCANCTGNY_V$MYOD_Q6;GEORGES_CELL_CYCLE_MIR192_TARGETS;GRAESSMANN_APOPTOSIS_BY_DOXORUBICIN_DN;GRAESSMANN_RESPONSE_TO_MC_AND_DOXORUBICIN_DN;GSE10325_MYELOID_VS_LUPUS_MYELOID_DN;GSE14000_TRANSLATED_RNA_VS_MRNA_DC_UP;GSE14000_UNSTIM_VS_16H_LPS_DC_DN;GSE17721_0.5H_VS_24…	IPR007852
P06493;E5RIU6	Cyclin-dependent kinase 1	CDK1		2.13089	2.24197	-0.243627	1.00596	1.54807	0.295836	0.350258	0.327829	1	15	activation of immune response;activation of innate immune response;activation of MAPK activity;activation of MAPKK activity;activation of protein kinase activity;aging;anaphase-promoting complex-dependent proteasomal ubiquitin-dependent protein catabolic process;anatomical structure development;anatomical structure morphogenesis;apoptosis;axon guidance;biological regulation;biosynthetic process;c…	adenyl nucleotide binding;adenyl ribonucleotide binding;ATP binding;binding;catalytic activity;cyclin-dependent protein kinase activity;histone kinase activity;kinase activity;nucleotide binding;phosphotransferase activity, alcohol group as acceptor;protein kinase activity;protein serine/threonine kinase activity;purine nucleotide binding;purine ribonucleoside triphosphate binding;purine ribonucl…	cell part;cytoplasmic part;cytoskeletal part;cytosol;intracellular membrane-bounded organelle;intracellular organelle;intracellular organelle part;intracellular part;macromolecular complex;membrane-bounded organelle;microtubule;microtubule organizing center;midbody;mitochondrion;nuclear part;nucleoplasm;organelle;organelle part;protein complex;spindle microtubule	Cell cycle;Gap junction;Oocyte meiosis;p53 signaling pathway;Progesterone-mediated oocyte maturation	Pkinase	AMUNDSON_GAMMA_RADIATION_RESPONSE;ANTI_APOPTOSIS;APOPTOSIS_GO;BASAKI_YBX1_TARGETS_UP;BASSO_B_LYMPHOCYTE_NETWORK;BENPORATH_ES_1;BENPORATH_NANOG_TARGETS;BENPORATH_PROLIFERATION;BENPORATH_SOX2_TARGETS;BERENJENO_TRANSFORMED_BY_RHOA_UP;BHATTACHARYA_EMBRYONIC_STEM_CELL;BIDUS_METASTASIS_UP;BIOCARTA_AKAP95_PATHWAY;BIOCARTA_AKAPCENTROSOME_PATHWAY;BIOCARTA_CELLCYCLE_PATHWAY;BIOCARTA_G1_PATHWAY;BIOCARTA_G2_…	IPR000719;IPR002290;IPR008271;IPR011009;IPR017441
J3QR29;J3QKR5;J3QR44;P21127;J3QL65;J3KTL7;Q5QPR3;Q9UQ88;Q5QPR4	Cyclin-dependent kinase 11B;Cyclin-dependent kinase 11A	CDK11B;CDC2L1;CDK11A	+	0.296274	2.02594	0.648096	0.410839	1.6862	0.26719	0.81622	0.327829	1	15	anatomical structure development;apoptosis;biological regulation;blastocyst development;cell cycle phase;cell cycle process;cell death;cell proliferation;cellular component organization;cellular component organization at cellular level;cellular component organization or biogenesis;cellular component organization or biogenesis at cellular level;cellular process;death;developmental process;mitosis;…	adenyl nucleotide binding;adenyl ribonucleotide binding;ATP binding;binding;catalytic activity;cyclin-dependent protein kinase activity;kinase activity;nucleotide binding;phosphotransferase activity, alcohol group as acceptor;protein kinase activity;protein serine/threonine kinase activity;purine nucleotide binding;purine ribonucleoside triphosphate binding;purine ribonucleotide binding;ribonucle…	cell part;cytoplasm;intracellular membrane-bounded organelle;intracellular organelle;intracellular part;membrane-bounded organelle;nucleus;organelle		Pkinase	AAAYWAACM_V$HFH4_01;ADENYL_NUCLEOTIDE_BINDING;ADENYL_RIBONUCLEOTIDE_BINDING;ATP_BINDING;BIOCARTA_HIVNEF_PATHWAY;BIOPOLYMER_METABOLIC_PROCESS;BIOPOLYMER_MODIFICATION;BLALOCK_ALZHEIMERS_DISEASE_UP;BRCA1_DN.V1_DN;CELL_PROLIFERATION_GO_0008283;CELLULAR_MACROMOLECULE_METABOLIC_PROCESS;CELLULAR_PROTEIN_METABOLIC_PROCESS;CHIBA_RESPONSE_TO_TSA;CHIN_BREAST_CANCER_COPY_NUMBER_DN;chr1p36;CONCANNON_APOPTOSIS…	IPR000719;IPR002290;IPR008271;IPR011009
Q9NYV4;J3QSD7	Cyclin-dependent kinase 12	CDK12		1.85026	2.57183	0.236516	1.23194	1.80204	0.273381	0.323964	0.327829	1	15	biological regulation;cellular macromolecule metabolic process;cellular metabolic process;cellular nitrogen compound metabolic process;cellular process;cellular protein metabolic process;macromolecule metabolic process;macromolecule modification;metabolic process;mRNA metabolic process;mRNA processing;nitrogen compound metabolic process;nucleic acid metabolic process;nucleobase-containing compoun…	adenyl nucleotide binding;adenyl ribonucleotide binding;ATP binding;binding;catalytic activity;cyclin-dependent protein kinase activity;kinase activity;nucleotide binding;phosphotransferase activity, alcohol group as acceptor;protein kinase activity;protein serine/threonine kinase activity;purine nucleotide binding;purine ribonucleoside triphosphate binding;purine ribonucleotide binding;ribonucle…	cell part;cyclin-dependent protein kinase holoenzyme complex;intracellular non-membrane-bounded organelle;intracellular organelle;intracellular organelle part;intracellular part;macromolecular complex;non-membrane-bounded organelle;nuclear body;nuclear cyclin-dependent protein kinase holoenzyme complex;nuclear part;nuclear speck;nucleolus;nucleoplasm part;organelle;organelle part;protein complex		Pkinase	AACTTT_UNKNOWN;ACEVEDO_LIVER_CANCER_UP;ATGTTTC,MIR-494;BASAKI_YBX1_TARGETS_DN;BENPORATH_SOX2_TARGETS;BIOPOLYMER_METABOLIC_PROCESS;BIOPOLYMER_MODIFICATION;BLALOCK_ALZHEIMERS_DISEASE_UP;CELLULAR_MACROMOLECULE_METABOLIC_PROCESS;CELLULAR_PROTEIN_METABOLIC_PROCESS;chr17q12;CTTTGT_V$LEF1_Q2;DITTMER_PTHLH_TARGETS_UP;DOANE_BREAST_CANCER_CLASSES_UP;DODD_NASOPHARYNGEAL_CARCINOMA_DN;FARMER_BREAST_CANCER_CLU…	IPR000719;IPR002290;IPR008271;IPR011009;IPR017441
G3V5T9;P24941;E7ESI2	Cyclin-dependent kinase 2	CDK2		1.82348	1.87367	-0.432291	0.67789	1.12533	0.301876	0.507829	0.448486	1	6	anaphase-promoting complex-dependent proteasomal ubiquitin-dependent protein catabolic process;biological regulation;biosynthetic process;blood coagulation;catabolic process;cation transport;cell cycle phase;cell cycle process;cell division;cellular biosynthetic process;cellular catabolic process;cellular component organization;cellular component organization at cellular level;cellular component …	adenyl nucleotide binding;adenyl ribonucleotide binding;ATP binding;binding;catalytic activity;cation binding;cyclin binding;cyclin-dependent protein kinase activity;ion binding;kinase activity;metal ion binding;nucleotide binding;phosphotransferase activity, alcohol group as acceptor;protein binding;protein kinase activity;protein serine/threonine kinase activity;purine nucleotide binding;purine…	Cajal body;cell part;centrosome;chromosomal part;chromosome;chromosome, telomeric region;condensed chromosome;cyclin-dependent protein kinase holoenzyme complex;cytoplasmic part;cytoskeletal part;cytosol;endosome;intracellular membrane-bounded organelle;intracellular non-membrane-bounded organelle;intracellular organelle;intracellular organelle part;intracellular part;macromolecular complex;membr…	Cell cycle;Measles;Oocyte meiosis;p53 signaling pathway;Pathways in cancer;Progesterone-mediated oocyte maturation;Prostate cancer;Small cell lung cancer	Pkinase	AMBROSINI_FLAVOPIRIDOL_TREATMENT_TP53;BAKKER_FOXO3_TARGETS_DN;BASAKI_YBX1_TARGETS_UP;BILD_MYC_ONCOGENIC_SIGNATURE;BIOCARTA_CELLCYCLE_PATHWAY;BIOCARTA_G1_PATHWAY;BIOCARTA_MCM_PATHWAY;BIOCARTA_P27_PATHWAY;BIOCARTA_P53_PATHWAY;BIOCARTA_RACCYCD_PATHWAY;BIOCARTA_RB_PATHWAY;BIOCARTA_SKP2E2F_PATHWAY;BIOPOLYMER_METABOLIC_PROCESS;BLALOCK_ALZHEIMERS_DISEASE_UP;BLUM_RESPONSE_TO_SALIRASIB_DN;BONOME_OVARIAN_C…	IPR000719;IPR002290;IPR008271;IPR011009;IPR017441
Q00535	Cyclin-dependent-like kinase 5	CDK5		2.4638	3.40949	-0.25829	0.847419	1.80927	0.218365	0.407024	0.327829	1	6	actin cytoskeleton organization;actin filament-based process;adult behavior;anatomical structure development;anatomical structure formation involved in morphogenesis;anatomical structure morphogenesis;apoptosis;associative learning;axon extension;axon guidance;behavior;behavioral response to cocaine;biological adhesion;biological regulation;blood coagulation;calcium ion import;calcium ion transme…	acetylcholine receptor activator activity;acetylcholine receptor regulator activity;adenyl nucleotide binding;adenyl ribonucleotide binding;ATP binding;binding;catalytic activity;cyclin-dependent protein kinase activity;ErbB-2 class receptor binding;ErbB-3 class receptor binding;kinase activity;nucleotide binding;phosphotransferase activity, alcohol group as acceptor;protein binding;protein kinas…	axon;cell body;cell junction;cell part;cell projection;cell projection part;cyclin-dependent protein kinase 5 holoenzyme complex;cyclin-dependent protein kinase holoenzyme complex;cytoplasmic part;cytoskeletal part;cytosol;filopodium;growth cone;intracellular membrane-bounded organelle;intracellular organelle;intracellular organelle part;intracellular part;lamellipodium;macromolecular complex;mem…	Alzheimer's disease;Axon guidance	Pkinase	AACTTT_UNKNOWN;ABRAHAM_ALPC_VS_MULTIPLE_MYELOMA_DN;ACEVEDO_LIVER_CANCER_UP;ACEVEDO_LIVER_TUMOR_VS_NORMAL_ADJACENT_TISSUE_UP;ACTTTAT,MIR-142-5P;ANATOMICAL_STRUCTURE_DEVELOPMENT;ANATOMICAL_STRUCTURE_MORPHOGENESIS;APOPTOSIS_GO;AXON;BIOCARTA_BIOPEPTIDES_PATHWAY;BIOCARTA_CDK5_PATHWAY;BIOCARTA_CK1_PATHWAY;BIOCARTA_P35ALZHEIMERS_PATHWAY;BIOCARTA_RAC1_PATHWAY;BLALOCK_ALZHEIMERS_DISEASE_DN;BOCHKIS_FOXA2_T…	IPR000719;IPR002290;IPR008271;IPR011009;IPR017441
Q96SZ6	CDK5 regulatory subunit-associated protein 1	CDK5RAP1		NaN	NaN	NaN	0	0	0	1	1	1	0	anatomical structure development;biological regulation;brain development;cellular macromolecule metabolic process;cellular metabolic process;cellular nitrogen compound metabolic process;cellular process;developmental process;macromolecule metabolic process;macromolecule modification;metabolic process;ncRNA metabolic process;ncRNA processing;negative regulation of biological process;negative regul…	4 iron, 4 sulfur cluster binding;binding;catalytic activity;cation binding;enzyme binding;ion binding;iron-sulfur cluster binding;kinase binding;metal cluster binding;metal ion binding;protein binding;protein kinase binding;transferase activity	cell part;cytoplasm;intracellular part		Radical_SAM;TRAM;UPF0004	BREDEMEYER_RAG_SIGNALING_VIA_ATM_NOT_VIA_NFKB_DN;BRUINS_UVC_RESPONSE_LATE;CELL_CYCLE_GO_0007049;GARY_CD5_TARGETS_DN;GNF2_HDAC1;GNF2_RBBP6;GRAESSMANN_APOPTOSIS_BY_DOXORUBICIN_DN;GRAESSMANN_RESPONSE_TO_MC_AND_DOXORUBICIN_DN;GSE14000_TRANSLATED_RNA_VS_MRNA_DC_UP;GSE14000_UNSTIM_VS_4H_LPS_DC_TRANSLATED_RNA_UP;GSE1460_CD4_THYMOCYTE_VS_THYMIC_STROMAL_CELL_UP;GSE1460_INTRATHYMIC_T_PROGENITOR_VS_THYMIC_S…	IPR002792;IPR005839;IPR006463;IPR006638;IPR007197;IPR013848;IPR020612;IPR023404;IPR023970
P50750	Cyclin-dependent kinase 9	CDK9		NaN	NaN	-0.094218	0	0	0	1	1	1	3	biological regulation;biosynthetic process;cell proliferation;cell surface receptor linked signaling pathway;cellular biosynthetic process;cellular macromolecule metabolic process;cellular metabolic process;cellular nitrogen compound metabolic process;cellular process;cellular response to chemical stimulus;cellular response to cytokine stimulus;cellular response to organic substance;cellular resp…	adenyl nucleotide binding;adenyl ribonucleotide binding;ATP binding;binding;catalytic activity;cyclin-dependent protein kinase activity;DNA binding;kinase activity;nucleic acid binding;nucleotide binding;phosphotransferase activity, alcohol group as acceptor;protein kinase activity;protein serine/threonine kinase activity;purine nucleotide binding;purine ribonucleoside triphosphate binding;purine…	carboxy-terminal domain protein kinase complex;cell part;cytoplasm;intracellular organelle part;intracellular part;macromolecular complex;nuclear body;nuclear part;nucleoplasm part;organelle part;PML body;positive transcription elongation factor complex b;protein complex;transcription elongation factor complex		Pkinase	AACWWCAANK_UNKNOWN;ABRAHAM_ALPC_VS_MULTIPLE_MYELOMA_DN;ACATTCC,MIR-1,MIR-206;ACEVEDO_LIVER_CANCER_DN;ACEVEDO_NORMAL_TISSUE_ADJACENT_TO_LIVER_TUMOR_DN;ACTAYRNNNCCCR_UNKNOWN;AMIT_EGF_RESPONSE_480_HELA;BIOPOLYMER_METABOLIC_PROCESS;BIOPOLYMER_MODIFICATION;BRUINS_UVC_RESPONSE_LATE;CAGGTG_V$E12_Q6;CASORELLI_ACUTE_PROMYELOCYTIC_LEUKEMIA_DN;CELL_PROLIFERATION_GO_0008283;CELLULAR_COMPONENT_ASSEMBLY;CELLUL…	IPR000719;IPR002290;IPR008271;IPR011009;IPR017441
Q9NXV6	CDKN2A-interacting protein	CDKN2AIP		NaN	NaN	0.35366	0	0	0	1	1	1	3	biological regulation;negative regulation of biological process;negative regulation of cell growth;negative regulation of cellular process;negative regulation of growth;positive regulation of biological process;positive regulation of cell communication;positive regulation of cellular process;positive regulation of response to stimulus;positive regulation of signal transduction;positive regulation…	binding;double-stranded RNA binding;nucleic acid binding;p53 binding;protein binding;RNA binding	cell part;granular component;intracellular organelle part;intracellular part;nuclear part;nucleolar part;nucleoplasm;organelle part		DUF3469	AGUIRRE_PANCREATIC_CANCER_COPY_NUMBER_DN;AMIT_EGF_RESPONSE_40_HELA;BENPORATH_CYCLING_GENES;BUYTAERT_PHOTODYNAMIC_THERAPY_STRESS_UP;CELLULAR_MACROMOLECULE_METABOLIC_PROCESS;CELLULAR_PROTEIN_METABOLIC_PROCESS;CHEN_HOXA5_TARGETS_9HR_UP;DEURIG_T_CELL_PROLYMPHOCYTIC_LEUKEMIA_DN;EGFR_UP.V1_DN;GROWTH;GSE13484_12H_VS_3H_YF17D_VACCINE_STIM_PBMC_UP;GSE13493_CD4INTCD8POS_VS_CD8POS_THYMOCYTE_UP;GSE1432_1H_VS…	IPR001159;IPR014720;IPR021859
Q96HQ2	CDKN2AIP N-terminal-like protein	CDKN2AIPNL		NaN	NaN	NaN	0	0	0	1	1	1	0					DUF3469	chr5q31;GSE1448_CTRL_VS_ANTI_VBETA5_DP_THYMOCYTE_UP;GSE15930_NAIVE_VS_24H_IN_VITRO_STIM_CD8_TCELL_DN;GSE15930_NAIVE_VS_24H_IN_VITRO_STIM_IL12_CD8_TCELL_DN;GSE15930_NAIVE_VS_24H_IN_VITRO_STIM_INFAB_CD8_TCELL_DN;GSE15930_NAIVE_VS_72H_IN_VITRO_STIM_CD8_TCELL_DN;GSE15930_NAIVE_VS_72H_IN_VITRO_STIM_IFNAB_CD8_TCELL_DN;GSE15930_NAIVE_VS_72H_IN_VITRO_STIM_IL12_CD8_TCELL_DN;GSE15930_NAIVE_VS_72H_IN_VITRO_…	IPR021859
Q6NVV7	Cysteine-rich DPF motif domain-containing protein 1	CDPF1		NaN	NaN	-0.19536	0	0	0	1	1	1	3					C6_DPF		IPR018785
Q03701	CCAAT/enhancer-binding protein zeta	CEBPZ	+	NaN	NaN	-0.520785	0	0	0	1	1	1	3	biological regulation;biosynthetic process;cellular biosynthetic process;cellular macromolecule biosynthetic process;cellular macromolecule metabolic process;cellular metabolic process;cellular nitrogen compound metabolic process;cellular process;macromolecule biosynthetic process;macromolecule metabolic process;metabolic process;nitrogen compound metabolic process;nucleic acid metabolic process;…	binding;DNA binding;nucleic acid binding	cell part;intracellular membrane-bounded organelle;intracellular organelle;intracellular part;membrane-bounded organelle;nucleus;organelle		CBF	ACATTCC,MIR-1,MIR-206;ALCALA_APOPTOSIS;BENPORATH_ES_1;BENPORATH_MYC_MAX_TARGETS;BENPORATH_NANOG_TARGETS;BIOPOLYMER_METABOLIC_PROCESS;BOCHKIS_FOXA2_TARGETS;CHICAS_RB1_TARGETS_SENESCENT;chr2p22;COLLER_MYC_TARGETS_UP;CROMER_METASTASIS_DN;DANG_BOUND_BY_MYC;DANG_MYC_TARGETS_UP;DEURIG_T_CELL_PROLYMPHOCYTIC_LEUKEMIA_DN;DNA_BINDING;ERB2_UP.V1_DN;GARY_CD5_TARGETS_DN;GNF2_RBBP6;GSE14308_TH2_VS_NAIVE_CD4_TC…	IPR005612;IPR016024
G5EA30;Q92879	CUGBP Elav-like family member 1	CELF1	+	NaN	NaN	NaN	0	0	0	1	1	1	0	anatomical structure development;biological regulation;cell development;cellular component assembly;cellular component assembly at cellular level;cellular component organization;cellular component organization at cellular level;cellular component organization or biogenesis;cellular component organization or biogenesis at cellular level;cellular developmental process;cellular macromolecular comple…	binding;BRE binding;mRNA binding;nucleic acid binding;nucleotide binding;RNA binding;translation regulator activity;translation regulator activity, nucleic acid binding;translation repressor activity;translation repressor activity, nucleic acid binding	cell part;cytoplasm;intracellular membrane-bounded organelle;intracellular organelle;intracellular part;macromolecular complex;membrane-bounded organelle;nucleus;organelle;ribonucleoprotein complex		RRM_1	AAAGACA,MIR-511;ATGTCAC,MIR-489;ATTCTTT,MIR-186;BIOPOLYMER_METABOLIC_PROCESS;BROWNE_HCMV_INFECTION_20HR_UP;BUYTAERT_PHOTODYNAMIC_THERAPY_STRESS_UP;CACGTG_V$MYC_Q2;CAGGTG_V$E12_Q6;CCAWNWWNNNGGC_UNKNOWN;CELLULAR_COMPONENT_ASSEMBLY;CHANDRAN_METASTASIS_TOP50_UP;CHANDRAN_METASTASIS_UP;chr11p11;CTACTAG,MIR-325;CTGCAGY_UNKNOWN;CTTTGT_V$LEF1_Q2;CTTTGTA,MIR-524;DEBIASI_APOPTOSIS_BY_REOVIRUS_INFECTION_UP;D…	IPR000504;IPR012677
E9PC62;V9GY47;V9GYD9;Q5VZZ6;O95319	CUGBP Elav-like family member 2	CELF2	+	NaN	NaN	NaN	0	0	0	1	1	1	0	biological regulation;cellular component assembly;cellular component assembly at cellular level;cellular component organization;cellular component organization at cellular level;cellular component organization or biogenesis;cellular component organization or biogenesis at cellular level;cellular macromolecular complex assembly;cellular macromolecular complex subunit organization;cellular macromol…	binding;nucleic acid binding;nucleotide binding;RNA binding	cell part;cytoplasm;intracellular membrane-bounded organelle;intracellular organelle;intracellular part;membrane-bounded organelle;nucleus;organelle		RRM_1	AAAGGAT,MIR-501;AACTGGA,MIR-145;AAGCACT,MIR-520F;AATGTGA,MIR-23A,MIR-23B;ACACTGG,MIR-199A,MIR-199B;ACAGGGT,MIR-10A,MIR-10B;ACCATTT,MIR-522;ACTGAAA,MIR-30A-3P,MIR-30E-3P;ACTGCCT,MIR-34B;AGCACTT,MIR-93,MIR-302A,MIR-302B,MIR-302C,MIR-302D,MIR-372,MIR-373,MIR-520E,MIR-520A,MIR-526B,MIR-520B,MIR-520C,MIR-520D;AGCATTA,MIR-155;AGTCTTA,MIR-499;AGTTCTC,MIR-146A,MIR-146B;ASTON_MAJOR_DEPRESSIVE_DISORDER_UP;…	IPR000504;IPR002343;IPR012677
Q7Z7K6	Centromere protein V	CENPV		-0.973557	-0.858485	-0.735375	0.0911061	0.220518	0.241658	1	1	1	6	ameboidal cell migration;biological regulation;cell cycle phase;cell cycle process;cell division;cell migration;cell motility;cellular component assembly;cellular component assembly at cellular level;cellular component movement;cellular component organization;cellular component organization at cellular level;cellular component organization or biogenesis;cellular component organization or biogenes…	carbon-sulfur lyase activity;catalytic activity;lyase activity	cell part;chromosomal part;condensed chromosome kinetochore;cytoplasm;cytoskeletal part;intracellular membrane-bounded organelle;intracellular non-membrane-bounded organelle;intracellular organelle;intracellular organelle part;intracellular part;kinetochore;macromolecular complex;membrane-bounded organelle;non-membrane-bounded organelle;nucleus;organelle;organelle part;protein complex;spindle mid…		GFA	ACEVEDO_LIVER_CANCER_DN;ACEVEDO_NORMAL_TISSUE_ADJACENT_TO_LIVER_TUMOR_DN;BERENJENO_TRANSFORMED_BY_RHOA_UP;BRUINS_UVC_RESPONSE_LATE;CHARAFE_BREAST_CANCER_LUMINAL_VS_MESENCHYMAL_DN;CHIARADONNA_NEOPLASTIC_TRANSFORMATION_KRAS_UP;CHICAS_RB1_TARGETS_SENESCENT;chr17p11;CHYLA_CBFA2T3_TARGETS_DN;CREIGHTON_ENDOCRINE_THERAPY_RESISTANCE_3;CUI_TCF21_TARGETS_2_UP;DOUGLAS_BMI1_TARGETS_UP;FIGUEROA_AML_METHYLATIO…	IPR006913;IPR011057
C9J710;C9J966;Q8NHQ1	Centrosomal protein of 70 kDa	CEP70		NaN	NaN	NaN	0	0	0	1	1	1	0	cell cycle process;cellular process;G2/M transition of mitotic cell cycle		cell part;centrosome;cytoplasmic part;cytoskeletal part;cytosol;intracellular non-membrane-bounded organelle;intracellular organelle;intracellular organelle part;intracellular part;membrane;microtubule organizing center;non-membrane-bounded organelle;nuclear membrane;nuclear part;organelle;organelle membrane;organelle part			BARRIER_CANCER_RELAPSE_NORMAL_SAMPLE_UP;BENPORATH_CYCLING_GENES;chr3q22;CREIGHTON_ENDOCRINE_THERAPY_RESISTANCE_2;DIAZ_CHRONIC_MEYLOGENOUS_LEUKEMIA_UP;GATTGGY_V$NFY_Q6_01;GGGCGGR_V$SP1_Q6;GOBERT_OLIGODENDROCYTE_DIFFERENTIATION_UP;GRAESSMANN_APOPTOSIS_BY_SERUM_DEPRIVATION_DN;GSE11057_NAIVE_VS_CENT_MEMORY_CD4_TCELL_UP;GSE13306_TREG_VS_TCONV_DN;GSE14026_TH1_VS_TH17_DN;GSE1460_INTRATHYMIC_T_PROGENITOR…	IPR013026;IPR019734
Q9Y6K0	Choline/ethanolaminephosphotransferase 1	CEPT1		NaN	NaN	NaN	0	0	0	1	1	1	0	alcohol metabolic process;amine biosynthetic process;amine metabolic process;biosynthetic process;cellular amine metabolic process;cellular biogenic amine biosynthetic process;cellular biogenic amine metabolic process;cellular biosynthetic process;cellular lipid metabolic process;cellular metabolic process;cellular nitrogen compound biosynthetic process;cellular nitrogen compound metabolic proces…	binding;catalytic activity;cation binding;CDP-alcohol phosphatidyltransferase activity;diacylglycerol cholinephosphotransferase activity;ethanolaminephosphotransferase activity;ion binding;metal ion binding;phosphotransferase activity, for other substituted phosphate groups;transferase activity;transferase activity, transferring phosphorus-containing groups	cell part;cytoplasmic part;endoplasmic reticulum membrane;endoplasmic reticulum part;integral to membrane;intracellular organelle part;intracellular part;intrinsic to membrane;membrane;membrane part;nuclear membrane;nuclear part;organelle membrane;organelle part	Ether lipid metabolism;Glycerophospholipid metabolism;Phosphonate and phosphinate metabolism	CDP-OH_P_transf	AAANWWTGC_UNKNOWN;AACTTT_UNKNOWN;BENPORATH_MYC_MAX_TARGETS;BENPORATH_NANOG_TARGETS;BLALOCK_ALZHEIMERS_DISEASE_DN;BLALOCK_ALZHEIMERS_DISEASE_INCIPIENT_DN;CASORELLI_ACUTE_PROMYELOCYTIC_LEUKEMIA_DN;chr1p13;CTTTGA_V$LEF1_Q2;DANG_BOUND_BY_MYC;GSE10094_LCMV_VS_LISTERIA_IND_EFF_CD4_TCELL_UP;GSE10239_NAIVE_VS_MEMORY_CD8_TCELL_UP;GSE11864_CSF1_VS_CSF1_IFNG_IN_MAC_UP;GSE12366_NAIVE_VS_MEMORY_BCELL_UP;GSE12…	IPR000462;IPR014472
Q9Y6A4	Cilia- and flagella-associated protein 20	CFAP20		2.34812	1.9842	-0.700256	1.12705	1.93219	0.30243	0.331785	0.31875	1	12	developmental process;multicellular organismal development;multicellular organismal process		cell part;cell projection;cilium		DUF667		IPR007714
P23528;G3V1A4;E9PP50;E9PK25;E9PQB7	Cofilin-1	CFL1	+	1.75714	-0.0917097	-2.6406	0.805842	0.102101	0.961879	0.429758	0.940316	1	9	actin cytoskeleton organization;actin filament depolymerization;actin filament organization;actin filament-based process;actin polymerization or depolymerization;ameboidal cell migration;anatomical structure morphogenesis;axon guidance;biological regulation;cell activation;cell migration;cell motility;cellular component disassembly;cellular component disassembly at cellular level;cellular compone…		actin cytoskeleton;cell cortex part;cell part;cell projection membrane;cell projection part;cortical actin cytoskeleton;cortical cytoskeleton;cytoplasm;cytoplasmic part;cytoskeletal part;cytoskeleton;intracellular membrane-bounded organelle;intracellular non-membrane-bounded organelle;intracellular organelle;intracellular organelle part;intracellular part;lamellipodium membrane;leading edge membr…	Axon guidance;Fc gamma R-mediated phagocytosis;Regulation of actin cytoskeleton	Cofilin_ADF	ACTAYRNNNCCCR_UNKNOWN;ACTIN_CYTOSKELETON_ORGANIZATION_AND_BIOGENESIS;ACTIN_FILAMENT_BASED_PROCESS;ANTI_APOPTOSIS;APOPTOSIS_GO;ATGCTGC,MIR-103,MIR-107;BENPORATH_NANOG_TARGETS;BENPORATH_SOX2_TARGETS;BIOCARTA_CCR3_PATHWAY;BIOCARTA_RAC1_PATHWAY;BIOCARTA_RHO_PATHWAY;CACGTG_V$MYC_Q2;CAGCAGG,MIR-370;CAGGTG_V$E12_Q6;CELL_DEVELOPMENT;CGGAARNGGCNG_UNKNOWN;CHEN_METABOLIC_SYNDROM_NETWORK;chr11q13;CTGCAGY_UNK…	IPR002108;IPR017904;IPR027234
Q9Y281	Cofilin-2	CFL2		NaN	NaN	NaN	0	0	0	1	1	1	0	actin cytoskeleton organization;actin filament depolymerization;actin filament organization;actin filament-based process;actin polymerization or depolymerization;cellular component disassembly;cellular component disassembly at cellular level;cellular component organization;cellular component organization at cellular level;cellular component organization or biogenesis;cellular component organizati…		actin cytoskeleton;cell part;cytoplasm;cytoskeleton;intracellular non-membrane-bounded organelle;intracellular organelle;intracellular organelle part;intracellular part;non-membrane-bounded organelle;nuclear matrix;nuclear part;organelle;organelle part	Axon guidance;Fc gamma R-mediated phagocytosis;Regulation of actin cytoskeleton	Cofilin_ADF	AACTGGA,MIR-145;AAGCACT,MIR-520F;ACACTAC,MIR-142-3P;AGCACTT,MIR-93,MIR-302A,MIR-302B,MIR-302C,MIR-302D,MIR-372,MIR-373,MIR-520E,MIR-520A,MIR-526B,MIR-520B,MIR-520C,MIR-520D;AGTCTTA,MIR-499;BERENJENO_TRANSFORMED_BY_RHOA_UP;BRUINS_UVC_RESPONSE_VIA_TP53_GROUP_B;CACTTTG,MIR-520G,MIR-520H;CAGTATT,MIR-200B,MIR-200C,MIR-429;CATTGTYY_V$SOX9_B1;CCAWWNAAGG_V$SRF_Q4;CHANDRAN_METASTASIS_DN;CHARAFE_BREAST_CAN…	IPR002108;IPR017904;IPR027234
Q9P2M7	Cingulin	CGN		1.30834	0.466306	-1.07038	0.852779	0.869743	0.552532	0.403802	0.661464	1	6	biological regulation;cell surface receptor linked signaling pathway;cellular process;cellular response to stimulus;enzyme linked receptor protein signaling pathway;regulation of biological process;regulation of cellular process;response to stimulus;signal transduction;transforming growth factor beta receptor signaling pathway;transmembrane receptor protein serine/threonine kinase signaling pathw…	actin binding;binding;catalytic activity;cytoskeletal protein binding;hydrolase activity;hydrolase activity, acting on acid anhydrides;hydrolase activity, acting on acid anhydrides, in phosphorus-containing anhydrides;motor activity;nucleoside-triphosphatase activity;protein binding;pyrophosphatase activity	cell junction;cell part;cell-cell junction;cytoskeletal part;intracellular organelle part;intracellular part;macromolecular complex;myosin complex;occluding junction;organelle part;protein complex;tight junction	Tight junction	Myosin_tail_1	AAGGGAT,MIR-188;ACTIN_BINDING;ATACCTC,MIR-202;BHAT_ESR1_TARGETS_NOT_VIA_AKT1_DN;BHAT_ESR1_TARGETS_VIA_AKT1_DN;BILD_MYC_ONCOGENIC_SIGNATURE;CACGTG_V$MYC_Q2;CHARAFE_BREAST_CANCER_LUMINAL_VS_MESENCHYMAL_UP;chr1q21;COLDREN_GEFITINIB_RESISTANCE_DN;CREIGHTON_ENDOCRINE_THERAPY_RESISTANCE_3;CTCAGGG,MIR-125B,MIR-125A;CTCTGGA,MIR-520A,MIR-525;CTTTGA_V$LEF1_Q2;CYTOSKELETAL_PROTEIN_BINDING;DODD_NASOPHARYNGEA…	IPR002928
K7EJF1;Q13111	Chromatin assembly factor 1 subunit A	CHAF1A		NaN	NaN	NaN	0	0	0	1	1	1	0	biological regulation;biosynthetic process;cell cycle;cellular biosynthetic process;cellular component assembly;cellular component assembly at cellular level;cellular component organization;cellular component organization at cellular level;cellular component organization or biogenesis;cellular component organization or biogenesis at cellular level;cellular macromolecular complex assembly;cellular…	binding;chromatin binding;protein binding;unfolded protein binding	CAF-1 complex;cell part;chromatin assembly complex;chromatin remodeling complex;intracellular organelle part;intracellular part;macromolecular complex;nuclear part;organelle part;protein complex;SWI/SNF-type complex;WINAC complex		CAF-1_p150;CAF1A	ALCALAY_AML_BY_NPM1_LOCALIZATION_DN;BASAKI_YBX1_TARGETS_UP;BENPORATH_CYCLING_GENES;BENPORATH_ES_1;BLUM_RESPONSE_TO_SALIRASIB_DN;BONOME_OVARIAN_CANCER_SURVIVAL_SUBOPTIMAL_DEBULKING;BRUINS_UVC_RESPONSE_LATE;CAIRO_HEPATOBLASTOMA_CLASSES_UP;CAMP_UP.V1_UP;CASORELLI_ACUTE_PROMYELOCYTIC_LEUKEMIA_DN;CELLULAR_COMPONENT_ASSEMBLY;CHEMNITZ_RESPONSE_TO_PROSTAGLANDIN_E2_UP;chr19p13;CHROMATIN_ASSEMBLY;CHROMATIN…	IPR021644;IPR022043
Q96BP2	Coiled-coil-helix-coiled-coil-helix domain-containing protein 1	CHCHD1	+	NaN	NaN	NaN	0	0	0	1	1	1	0			cell part;cytoplasmic part;intracellular membrane-bounded organelle;intracellular non-membrane-bounded organelle;intracellular organelle;intracellular organelle part;intracellular part;membrane-bounded organelle;mitochondrion;non-membrane-bounded organelle;nuclear part;nucleolus;organelle;organelle part		CHCH	ACEVEDO_LIVER_CANCER_UP;ACEVEDO_LIVER_TUMOR_VS_NORMAL_ADJACENT_TISSUE_UP;ALONSO_METASTASIS_UP;BERTUCCI_MEDULLARY_VS_DUCTAL_BREAST_CANCER_UP;chr10q22;EIF4E_UP;GSE10239_KLRG1INT_VS_KLRG1HIGH_EFF_CD8_TCELL_UP;GSE11864_UNTREATED_VS_CSF1_IFNG_IN_MAC_DN;GSE13485_DAY1_VS_DAY21_YF17D_VACCINE_PBMC_DN;GSE14026_TH1_VS_TH17_DN;GSE15324_NAIVE_VS_ACTIVATED_ELF4_KO_CD8_TCELL_DN;GSE15659_NAIVE_CD4_TCELL_VS_RESTI…	IPR010625
F5GWX5;Q14839	Chromodomain-helicase-DNA-binding protein 4	CHD4		NaN	NaN	NaN	0	0	0	1	1	1	0	biological regulation;biosynthetic process;cellular biosynthetic process;cellular component organization;cellular component organization at cellular level;cellular component organization or biogenesis;cellular component organization or biogenesis at cellular level;cellular macromolecule biosynthetic process;cellular macromolecule metabolic process;cellular metabolic process;cellular nitrogen comp…	adenyl nucleotide binding;adenyl ribonucleotide binding;ATP binding;ATPase activity;ATPase activity, coupled;ATP-dependent DNA helicase activity;ATP-dependent helicase activity;binding;catalytic activity;cation binding;DNA binding;DNA helicase activity;DNA-dependent ATPase activity;helicase activity;hydrolase activity;hydrolase activity, acting on acid anhydrides;hydrolase activity, acting on aci…	cell part;centrosome;chromatin remodeling complex;cytoplasm;cytoplasmic part;cytoskeletal part;histone deacetylase complex;intracellular membrane-bounded organelle;intracellular non-membrane-bounded organelle;intracellular organelle;intracellular organelle part;intracellular part;macromolecular complex;membrane-bounded organelle;microtubule organizing center;non-membrane-bounded organelle;nuclear…		CHDCT2;CHDNT;Chromo;DUF1086;DUF1087;Helicase_C;PHD;SNF2_N	AAACCAC,MIR-140;AAGWWRNYGGC_UNKNOWN;ATP_DEPENDENT_DNA_HELICASE_ACTIVITY;ATP_DEPENDENT_HELICASE_ACTIVITY;ATPASE_ACTIVITY;ATPASE_ACTIVITY_COUPLED;BIOPOLYMER_METABOLIC_PROCESS;BOYLAN_MULTIPLE_MYELOMA_D_UP;CACGTG_V$MYC_Q2;CAFFAREL_RESPONSE_TO_THC_8HR_3_DN;CAGCTG_V$AP4_Q5;CATION_BINDING;CCTNTMAGA_UNKNOWN;chr12p13;CTACCTC,LET-7A,LET-7B,LET-7C,LET-7D,LET-7E,LET-7F,MIR-98,LET-7G,LET-7I;CTGTTAC,MIR-194;CT…	IPR000330;IPR000953;IPR001650;IPR001841;IPR001965;IPR002464;IPR009462;IPR009463;IPR011011;IPR012957;IPR012958;IPR013083;IPR014001;IPR016197;IPR019786;IPR019787;IPR023780;IPR027417
Q8IWX8;J3QK89	Calcium homeostasis endoplasmic reticulum protein	CHERP	+	1.90284	1.78072	-0.227607	1.24435	1.42159	0.338415	0.323964	0.346721	1	15	anatomical structure development;biological regulation;calcium ion homeostasis;calcium ion transport;calcium ion transport into cytosol;cation homeostasis;cation transport;cellular calcium ion homeostasis;cellular cation homeostasis;cellular chemical homeostasis;cellular divalent inorganic cation homeostasis;cellular homeostasis;cellular ion homeostasis;cellular macromolecule metabolic process;ce…	binding;nucleic acid binding;RNA binding	cell part;cytoplasmic part;endoplasmic reticulum membrane;endoplasmic reticulum part;intracellular organelle part;intracellular part;membrane;membrane part;organelle membrane;organelle part;perinuclear region of cytoplasm;sarcoplasmic reticulum membrane	Spliceosome	CTD_bind;G-patch;Surp	AMUNDSON_RESPONSE_TO_ARSENITE;ANATOMICAL_STRUCTURE_DEVELOPMENT;chr19p13;DANG_BOUND_BY_MYC;DIAZ_CHRONIC_MEYLOGENOUS_LEUKEMIA_UP;GCGNNANTTCC_UNKNOWN;GCM_PRKCG;GSE15930_NAIVE_VS_24H_IN_VITRO_STIM_CD8_TCELL_DN;GSE15930_NAIVE_VS_24H_IN_VITRO_STIM_IL12_CD8_TCELL_DN;GSE15930_NAIVE_VS_24H_IN_VITRO_STIM_INFAB_CD8_TCELL_DN;GSE15930_NAIVE_VS_72H_IN_VITRO_STIM_TRICHOSTATINA_CD8_TCELL_DN;GSE17721_0.5H_VS_8H_C…	IPR000061;IPR000467;IPR006569;IPR006903;IPR008942
F5H875;F8VUA2;F8VVT7;Q9HD42	Charged multivesicular body protein 1a	CHMP1A		NaN	NaN	-0.28866	0	0	0	1	1	1	3	biological regulation;biosynthetic process;carbon catabolite regulation of transcription;carbon catabolite repression of transcription;cell communication;cell cycle process;cellular biosynthetic process;cellular component organization;cellular component organization at cellular level;cellular component organization or biogenesis;cellular component organization or biogenesis at cellular level;cell…	binding;catalytic activity;cation binding;hydrolase activity;ion binding;metal ion binding;metallopeptidase activity;peptidase activity;peptidase activity, acting on L-amino acid peptides;transition metal ion binding;zinc ion binding	cell part;chromosome;condensed chromosome;condensed nuclear chromosome;cytoplasmic part;cytoskeletal part;early endosome;endomembrane system;endosomal part;endosome;endosome membrane;intracellular membrane-bounded organelle;intracellular non-membrane-bounded organelle;intracellular organelle;intracellular organelle part;intracellular part;membrane;membrane-bounded organelle;microtubule organizing…		Snf7	BIOPOLYMER_METABOLIC_PROCESS;BLALOCK_ALZHEIMERS_DISEASE_UP;BRUINS_UVC_RESPONSE_VIA_TP53_GROUP_B;CATION_BINDING;CELL_CYCLE_GO_0007049;CELL_CYCLE_PHASE;CELL_CYCLE_PROCESS;CELLULAR_RESPONSE_TO_EXTRACELLULAR_STIMULUS;CELLULAR_RESPONSE_TO_NUTRIENT_LEVELS;CELLULAR_RESPONSE_TO_STIMULUS;chr16q24;CHROMOSOME;CHROMOSOME_CONDENSATION;CHROMOSOME_ORGANIZATION_AND_BIOGENESIS;CHROMOSOME_SEGREGATION;CONDENSED_CHR…	IPR005024
Q9Y3Y2;X6R700	Chromatin target of PRMT1 protein	CHTOP	+	2.46853	2.85296	-0.663241	1.41663	0.940446	0.343009	0.323964	0.587757	1	9	biological regulation;biosynthetic process;cellular biosynthetic process;cellular macromolecule biosynthetic process;cellular macromolecule metabolic process;cellular metabolic process;cellular nitrogen compound metabolic process;cellular process;macromolecule biosynthetic process;macromolecule metabolic process;metabolic process;nitrogen compound metabolic process;nucleic acid metabolic process;…	binding;nucleic acid binding;RNA binding	cell part;intracellular membrane-bounded organelle;intracellular organelle;intracellular organelle part;intracellular part;membrane-bounded organelle;nuclear part;nucleoplasm;nucleus;organelle;organelle part		FoP_duplication	ACEVEDO_LIVER_CANCER_UP;ATACTGT,MIR-144;ATGCTGG,MIR-338;BORCZUK_MALIGNANT_MESOTHELIOMA_UP;BUYTAERT_PHOTODYNAMIC_THERAPY_STRESS_UP;CASORELLI_ACUTE_PROMYELOCYTIC_LEUKEMIA_DN;CHARAFE_BREAST_CANCER_LUMINAL_VS_BASAL_UP;chr1q21;CHUNG_BLISTER_CYTOTOXICITY_UP;DODD_NASOPHARYNGEAL_CARCINOMA_DN;FLECHNER_BIOPSY_KIDNEY_TRANSPLANT_OK_VS_DONOR_UP;GCCATNTTG_V$YY1_Q6;GCGSCMNTTT_UNKNOWN;GCM_BCL2L1;GCM_CRKL;GCM_CSN…	IPR025715
Q86X95	Corepressor interacting with RBPJ 1	CIR1		NaN	NaN	-0.484954	0	0	0	1	1	1	3	biological regulation;cellular macromolecule metabolic process;cellular metabolic process;cellular nitrogen compound metabolic process;cellular process;macromolecule metabolic process;metabolic process;mRNA metabolic process;mRNA processing;negative regulation of biological process;negative regulation of biosynthetic process;negative regulation of cellular biosynthetic process;negative regulation…	nucleic acid binding transcription factor activity;protein binding transcription factor activity;sequence-specific distal enhancer binding RNA polymerase II transcription factor activity;sequence-specific DNA binding RNA polymerase II transcription factor activity;sequence-specific DNA binding transcription factor activity;transcription cofactor activity;transcription corepressor activity;transcr…	cell part;cytoplasm;cytoplasmic part;cytoskeletal part;intracellular membrane-bounded organelle;intracellular organelle;intracellular organelle part;intracellular part;membrane-bounded organelle;microtubule organizing center;nuclear body;nuclear part;nuclear speck;nucleoplasm part;nucleus;organelle;organelle part	Notch signaling pathway	Cir_N	AKT_UP.V1_UP;AKT_UP_MTOR_DN.V1_UP;BENPORATH_MYC_MAX_TARGETS;BIOPOLYMER_METABOLIC_PROCESS;BUYTAERT_PHOTODYNAMIC_THERAPY_STRESS_UP;CHEOK_RESPONSE_TO_MERCAPTOPURINE_DN;chr2q31;DANG_BOUND_BY_MYC;DEURIG_T_CELL_PROLYMPHOCYTIC_LEUKEMIA_DN;DNA_BINDING;GAZDA_DIAMOND_BLACKFAN_ANEMIA_ERYTHROID_DN;GSE14308_NAIVE_CD4_TCELL_VS_INDUCED_TREG_UP;GSE17580_UNINFECTED_VS_S_MANSONI_INF_TEFF_DN;GSE22886_UNSTIM_VS_IL2_…	IPR019339
K7EMY9;K7EPM4;K7EQR7;D6W5Y5;Q14011;B4E2X2;K7ELV6;K7ENX8;K7EJV5;K7ELT6;K7ER40	Cold-inducible RNA-binding protein	CIRBP	+	1.64835	1.85671	-0.718943	1.74374	1.66853	0.87934	0.323964	0.327829	1	12	biological regulation;cellular component assembly;cellular component assembly at cellular level;cellular component organization;cellular component organization at cellular level;cellular component organization or biogenesis;cellular component organization or biogenesis at cellular level;cellular macromolecular complex assembly;cellular macromolecular complex subunit organization;cellular macromol…	binding;mRNA 3'-UTR binding;mRNA binding;nucleic acid binding;nucleotide binding;RNA binding;rRNA binding;SSU rRNA binding;translation regulator activity;translation repressor activity	cell part;cytoplasmic part;intracellular membrane-bounded organelle;intracellular non-membrane-bounded organelle;intracellular organelle;intracellular organelle part;intracellular part;macromolecular complex;membrane-bounded organelle;non-membrane-bounded organelle;nuclear part;nucleoplasm;nucleus;organelle;organelle part;ribonucleoprotein complex;RNA granule;stress granule		RRM_1	BHATI_G2M_ARREST_BY_2METHOXYESTRADIOL_DN;BIDUS_METASTASIS_DN;BROWNE_HCMV_INFECTION_18HR_DN;CASORELLI_ACUTE_PROMYELOCYTIC_LEUKEMIA_DN;CHANDRAN_METASTASIS_DN;CHANDRAN_METASTASIS_TOP50_DN;CHARAFE_BREAST_CANCER_LUMINAL_VS_BASAL_UP;CHARAFE_BREAST_CANCER_LUMINAL_VS_MESENCHYMAL_UP;CHAUHAN_RESPONSE_TO_METHOXYESTRADIOL_UP;chr19p13;CSR_EARLY_UP.V1_DN;DOANE_BREAST_CANCER_CLASSES_UP;DODD_NASOPHARYNGEAL_CARCI…	IPR000504;IPR012677
Q969X6;H3BSH7;H3BPD7	Cirhin	CIRH1A	+	1.5878	1.91327	-0.878451	0.872945	1.76286	1.48913	0.395631	0.327829	1	6	biological regulation;biosynthetic process;cellular biosynthetic process;cellular macromolecule biosynthetic process;cellular macromolecule metabolic process;cellular metabolic process;cellular nitrogen compound metabolic process;cellular process;macromolecule biosynthetic process;macromolecule metabolic process;metabolic process;nitrogen compound metabolic process;nucleic acid metabolic process;…		cell part;intracellular non-membrane-bounded organelle;intracellular organelle;intracellular organelle part;intracellular part;non-membrane-bounded organelle;nuclear part;nucleolus;organelle;organelle part	Ribosome biogenesis in eukaryotes	WD40	AACTTT_UNKNOWN;BERENJENO_TRANSFORMED_BY_RHOA_UP;BILD_MYC_ONCOGENIC_SIGNATURE;BROWN_MYELOID_CELL_DEVELOPMENT_DN;BYSTRYKH_HEMATOPOIESIS_STEM_CELL_AND_BRAIN_QTL_TRANS;CACGTG_V$MYC_Q2;CHANGOLKAR_H2AFY_TARGETS_DN;chr16q22;CTCNANGTGNY_UNKNOWN;GSE11057_CD4_CENT_MEM_VS_PBMC_UP;GSE1448_CTRL_VS_ANTI_VBETA5_DP_THYMOCYTE_DN;GSE16522_ANTI_CD3CD28_STIM_VS_UNSTIM_NAIVE_CD8_TCELL_UP;GSE17580_TREG_VS_TEFF_DN;GSE1…	IPR001680;IPR011047;IPR015943;IPR017986
Q07065	Cytoskeleton-associated protein 4	CKAP4	+	1.7315	1.50759	-0.936887	1.16256	1.1629	0.603077	0.323964	0.428398	1	10			cell part;cytoplasmic part;cytoskeleton;endoplasmic reticulum membrane;endoplasmic reticulum part;integral to membrane;intracellular non-membrane-bounded organelle;intracellular organelle;intracellular organelle part;intracellular part;intrinsic to membrane;lipid particle;membrane;membrane part;non-membrane-bounded organelle;organelle;organelle membrane;organelle part;perinuclear region of cytopl…	Protein processing in endoplasmic reticulum		ACEVEDO_LIVER_TUMOR_VS_NORMAL_ADJACENT_TISSUE_UP;AMUNDSON_POOR_SURVIVAL_AFTER_GAMMA_RADIATION_8G;BENNETT_SYSTEMIC_LUPUS_ERYTHEMATOSUS;BLALOCK_ALZHEIMERS_DISEASE_UP;BOYAULT_LIVER_CANCER_SUBCLASS_G123_UP;CAIRO_HEPATOBLASTOMA_UP;CASORELLI_ACUTE_PROMYELOCYTIC_LEUKEMIA_DN;CELL_FRACTION;CHEN_HOXA5_TARGETS_9HR_DN;CHIANG_LIVER_CANCER_SUBCLASS_PROLIFERATION_UP;chr12q23;CTATGCA,MIR-153;CTTTGA_V$LEF1_Q2;CTT…
G3V4N7;P12277;G3V461	Creatine kinase B-type	CKB		NaN	NaN	0.045709	0	0	0	1	1	1	3	amine metabolic process;anatomical structure development;anion homeostasis;biological regulation;brain development;carboxylic acid metabolic process;cellular amine metabolic process;cellular amino acid metabolic process;cellular anion homeostasis;cellular chemical homeostasis;cellular chloride ion homeostasis;cellular homeostasis;cellular ion homeostasis;cellular ketone metabolic process;cellular…	adenyl nucleotide binding;adenyl ribonucleotide binding;ATP binding;binding;catalytic activity;creatine kinase activity;kinase activity;nucleotide binding;phosphotransferase activity, nitrogenous group as acceptor;purine nucleotide binding;purine ribonucleoside triphosphate binding;purine ribonucleotide binding;ribonucleotide binding;transferase activity;transferase activity, transferring phospho…	cell part;cytoplasmic part;cytosol;intracellular membrane-bounded organelle;intracellular organelle;intracellular part;membrane-bounded organelle;mitochondrion;organelle	Arginine and proline metabolism	ATP-gua_Ptrans;ATP-gua_PtransN	ACAWNRNSRCGG_UNKNOWN;ACEVEDO_FGFR1_TARGETS_IN_PROSTATE_CANCER_MODEL_DN;ACEVEDO_LIVER_CANCER_UP;APRELIKOVA_BRCA1_TARGETS;BASAKI_YBX1_TARGETS_DN;BLALOCK_ALZHEIMERS_DISEASE_DN;BLUM_RESPONSE_TO_SALIRASIB_DN;BOYLAN_MULTIPLE_MYELOMA_C_DN;BOYLAN_MULTIPLE_MYELOMA_PCA3_UP;CAGGTG_V$E12_Q6;CAIRO_HEPATOBLASTOMA_UP;CHAUHAN_RESPONSE_TO_METHOXYESTRADIOL_UP;CHIANG_LIVER_CANCER_SUBCLASS_INTERFERON_DN;chr14q32;CRO…	IPR000749;IPR014746;IPR022413;IPR022414;IPR022415
P12532;F8WCN3	Creatine kinase U-type, mitochondrial	CKMT1A;CKMT1B		0.936632	2.48775	0.817741	1.06335	1.44024	0.557821	0.345178	0.346721	1	13	amine metabolic process;carboxylic acid metabolic process;cellular amine metabolic process;cellular amino acid metabolic process;cellular ketone metabolic process;cellular metabolic process;cellular modified amino acid metabolic process;cellular nitrogen compound metabolic process;cellular process;creatine metabolic process;metabolic process;nitrogen compound metabolic process;organic acid metabo…	adenyl nucleotide binding;adenyl ribonucleotide binding;ATP binding;binding;catalytic activity;creatine kinase activity;kinase activity;nucleotide binding;phosphotransferase activity, nitrogenous group as acceptor;purine nucleotide binding;purine ribonucleoside triphosphate binding;purine ribonucleotide binding;ribonucleotide binding;transferase activity;transferase activity, transferring phospho…	cell part;cytoplasmic part;intracellular organelle part;intracellular part;membrane;mitochondrial inner membrane;mitochondrial membrane;mitochondrial part;organelle inner membrane;organelle membrane;organelle part	Arginine and proline metabolism	ATP-gua_Ptrans;ATP-gua_PtransN	ACEVEDO_FGFR1_TARGETS_IN_PROSTATE_CANCER_MODEL_UP;BENPORATH_ES_1;BRUINS_UVC_RESPONSE_LATE;BYSTRYKH_HEMATOPOIESIS_STEM_CELL_QTL_TRANS;CAHOY_NEURONAL;CAMP_UP.V1_UP;chr15q15;CRX_DN.V1_UP;CRX_NRL_DN.V1_UP;CYTOPLASM;CYTOPLASMIC_PART;DAIRKEE_TERT_TARGETS_UP;GSE13306_RA_VS_UNTREATED_TREG_UP;GSE17721_LPS_VS_GARDIQUIMOD_1H_BMDM_UP;GSE17721_LPS_VS_PAM3CSK4_1H_BMDM_UP;GSE36392_TYPE_2_MYELOID_VS_MAC_IL25_TRE…	IPR000749;IPR014746;IPR022413;IPR022414;IPR022415
F8WA11;F5GWS0;Q7Z460	CLIP-associating protein 1	CLASP1		NaN	NaN	NaN	0	0	0	1	1	1	0	axon guidance;biological regulation;cell cycle process;cell division;cellular component organization;cellular component organization at cellular level;cellular component organization or biogenesis;cellular component organization or biogenesis at cellular level;cellular process;chemotaxis;cytoskeleton organization;establishment of localization;establishment of localization in cell;establishment of…	binding;cytoskeletal protein binding;kinetochore binding;microtubule binding;microtubule plus-end binding;protein binding;tubulin binding	cell cortex part;cell part;centrosomal corona;chromosomal part;condensed chromosome kinetochore;cortical cytoskeleton;cortical microtubule cytoskeleton;cytoplasmic microtubule;cytoplasmic part;cytoskeletal part;cytoskeleton;cytosol;Golgi apparatus;intracellular membrane-bounded organelle;intracellular non-membrane-bounded organelle;intracellular organelle;intracellular organelle part;intracellula…		CLASP_N;HEAT	AACWWCAANK_UNKNOWN;ACAWYAAAG_UNKNOWN;ATGTACA,MIR-493;CAGCTTT,MIR-320;CAGTATT,MIR-200B,MIR-200C,MIR-429;CCTGCTG,MIR-214;CELL_CORTEX;CELL_CORTEX_PART;CELLULAR_MACROMOLECULE_METABOLIC_PROCESS;CELLULAR_PROTEIN_METABOLIC_PROCESS;CENTROSOME;CHENG_IMPRINTED_BY_ESTRADIOL;chr2q14;CHROMOSOMAL_PART;CHROMOSOME;CHROMOSOMEPERICENTRIC_REGION;CORTICAL_CYTOSKELETON;CTTTGT_V$LEF1_Q2;CYTOPLASM;CYTOPLASMIC_PART;CYTO…	IPR000357;IPR011989;IPR016024;IPR021133;IPR024395
F5H604;E9PBA6;E3W994;E7ERI8;E7EW49;F5H3X0;J3KR49;O75122	CLIP-associating protein 2	CLASP2		1.03106	1.8842	0.315639	0.486844	1.2266	0.345612	0.699639	0.39586	1	6	axon guidance;biological regulation;cell cycle;cell cycle phase;cell cycle process;cell division;cell migration;cell motility;cellular component movement;cellular component organization;cellular component organization at cellular level;cellular component organization or biogenesis;cellular component organization or biogenesis at cellular level;cellular process;chemotaxis;cytoskeleton organization…	alpha(1,2)-fucosyltransferase activity;binding;catalytic activity;cytoskeletal protein binding;fucosyltransferase activity;galactoside 2-alpha-L-fucosyltransferase activity;microtubule binding;microtubule plus-end binding;protein binding;transferase activity;transferase activity, transferring glycosyl groups;transferase activity, transferring hexosyl groups;tubulin binding	cell cortex;cell part;cell projection membrane;cell projection part;chromosomal part;condensed chromosome kinetochore;cytoplasmic microtubule;cytoplasmic part;cytoskeletal part;cytosol;Golgi apparatus;Golgi apparatus part;intracellular membrane-bounded organelle;intracellular non-membrane-bounded organelle;intracellular organelle;intracellular organelle part;intracellular part;kinetochore;kinetoc…		CLASP_N	ACEVEDO_METHYLATED_IN_LIVER_CANCER_DN;ANATOMICAL_STRUCTURE_DEVELOPMENT;ANATOMICAL_STRUCTURE_MORPHOGENESIS;ATGCTGG,MIR-338;BLALOCK_ALZHEIMERS_DISEASE_DN;BOYLAN_MULTIPLE_MYELOMA_C_D_UP;CAGTATT,MIR-200B,MIR-200C,MIR-429;CAGTGTT,MIR-141,MIR-200A;CATGTAA,MIR-496;CATTTCA,MIR-203;chr3p24;CTACCTC,LET-7A,LET-7B,LET-7C,LET-7D,LET-7E,LET-7F,MIR-98,LET-7G,LET-7I;CYTOPLASM;CYTOPLASMIC_PART;CYTOSKELETAL_PART;C…	IPR011989;IPR016024;IPR021133;IPR024395
F5H0Q6;Q8N2M8;F8WAG9	CLK4-associating serine/arginine rich protein	CLASRP		0.948317	2.89679	0.928067	0.59657	1.13557	0.669613	0.571324	0.441829	1	9	cellular macromolecule metabolic process;cellular metabolic process;cellular nitrogen compound metabolic process;cellular process;macromolecule metabolic process;metabolic process;mRNA metabolic process;mRNA processing;nitrogen compound metabolic process;nucleic acid metabolic process;nucleobase-containing compound metabolic process;primary metabolic process;RNA metabolic process;RNA processing;R…		cell part;intracellular membrane-bounded organelle;intracellular organelle;intracellular part;membrane-bounded organelle;nucleus;organelle		DRY_EERY	ATGCTGC,MIR-103,MIR-107;BLALOCK_ALZHEIMERS_DISEASE_UP;BLUM_RESPONSE_TO_SALIRASIB_UP;CAGGTG_V$E12_Q6;chr19q13;GAZDA_DIAMOND_BLACKFAN_ANEMIA_ERYTHROID_DN;GGAANCGGAANY_UNKNOWN;GINESTIER_BREAST_CANCER_20Q13_AMPLIFICATION_DN;GINESTIER_BREAST_CANCER_ZNF217_AMPLIFIED_DN;GRAESSMANN_APOPTOSIS_BY_DOXORUBICIN_UP;GSE11864_UNTREATED_VS_CSF1_IFNG_IN_MAC_UP;GSE14308_TH2_VS_NATURAL_TREG_DN;GSE14308_TH2_VS_TH17_D…	IPR019147
Q14677	Clathrin interactor 1	CLINT1		NaN	NaN	NaN	0	0	0	1	1	1	0	cellular component organization;cellular component organization or biogenesis;cellular membrane organization;cellular process;endocytosis;establishment of localization;establishment of localization in cell;Golgi vesicle transport;intracellular transport;membrane invagination;membrane organization;post-Golgi vesicle-mediated transport;transport;vesicle-mediated transport	binding;lipid binding	cell part;clathrin-coated vesicle;coated vesicle;cytoplasmic membrane-bounded vesicle;cytoplasmic part;cytoplasmic vesicle;cytosol;Golgi apparatus;intracellular membrane-bounded organelle;intracellular organelle;intracellular part;membrane;membrane-bounded organelle;membrane-bounded vesicle;organelle;perinuclear region of cytoplasm;vesicle		ENTH	AACTGGA,MIR-145;ACTAYRNNNCCCR_UNKNOWN;ATCATGA,MIR-433;BAKKER_FOXO3_TARGETS_DN;BARRIER_CANCER_RELAPSE_NORMAL_SAMPLE_UP;BASAKI_YBX1_TARGETS_DN;BROWNE_HCMV_INFECTION_14HR_UP;chr5q33;CREIGHTON_ENDOCRINE_THERAPY_RESISTANCE_3;CTCNANGTGNY_UNKNOWN;CTTTGA_V$LEF1_Q2;CYTOPLASM;CYTOPLASMIC_PART;DACOSTA_UV_RESPONSE_VIA_ERCC3_DN;DANG_BOUND_BY_MYC;EIF4E_DN;FLECHNER_BIOPSY_KIDNEY_TRANSPLANT_REJECTED_VS_OK_DN;GEN…	IPR001026;IPR008942;IPR013809
B1AVT0;P49760	Dual specificity protein kinase CLK2	CLK2		0.82087	1.81761	-0.372747	0.919709	1.23573	1.35515	0.37498	0.389897	1	12	biological regulation;cellular macromolecule metabolic process;cellular metabolic process;cellular process;cellular protein metabolic process;macromolecule metabolic process;macromolecule modification;metabolic process;negative regulation of biological process;negative regulation of biosynthetic process;negative regulation of carbohydrate metabolic process;negative regulation of cellular biosynth…	adenyl nucleotide binding;adenyl ribonucleotide binding;ATP binding;binding;catalytic activity;kinase activity;nucleotide binding;phosphotransferase activity, alcohol group as acceptor;protein kinase activity;protein serine/threonine kinase activity;protein serine/threonine/tyrosine kinase activity;protein tyrosine kinase activity;purine nucleotide binding;purine ribonucleoside triphosphate bindi…	cell part;intracellular membrane-bounded organelle;intracellular organelle;intracellular organelle part;intracellular part;membrane-bounded organelle;nuclear body;nuclear part;nuclear speck;nucleoplasm part;nucleus;organelle;organelle part		Pkinase	AAAGACA,MIR-511;AAAGGAT,MIR-501;ACACTGG,MIR-199A,MIR-199B;ACTACCT,MIR-196A,MIR-196B;AMUNDSON_RESPONSE_TO_ARSENITE;BROWNE_HCMV_INFECTION_4HR_DN;CACCAGC,MIR-138;CCATCCA,MIR-432;CCTGTGA,MIR-513;chr1q21;CREIGHTON_ENDOCRINE_THERAPY_RESISTANCE_1;CTGAGCC,MIR-24;GCACCTT,MIR-18A,MIR-18B;GGCAGTG,MIR-324-3P;GGTGAAG,MIR-412;GNF2_HDAC1;GOLDRATH_NAIVE_VS_EFF_CD8_TCELL_UP;GRADE_COLON_CANCER_UP;GSE11864_UNTREATE…	IPR000719;IPR002290;IPR008271;IPR011009;IPR017441
P49761;G5E959;H3BQG1;H3BUL5;H3BVF8	Dual specificity protein kinase CLK3	CLK3	+	2.4202	2.247	-0.205914	0.98815	1.01534	0.0738887	0.352744	0.523655	1	9	biological regulation;cellular macromolecule metabolic process;cellular metabolic process;cellular process;cellular protein metabolic process;macromolecule metabolic process;macromolecule modification;metabolic process;peptidyl-amino acid modification;peptidyl-tyrosine modification;peptidyl-tyrosine phosphorylation;phosphate-containing compound metabolic process;phosphorus metabolic process;phosp…	adenyl nucleotide binding;adenyl ribonucleotide binding;ATP binding;binding;catalytic activity;kinase activity;nucleotide binding;phosphotransferase activity, alcohol group as acceptor;protein kinase activity;protein serine/threonine kinase activity;protein serine/threonine/tyrosine kinase activity;protein tyrosine kinase activity;purine nucleotide binding;purine ribonucleoside triphosphate bindi…	acrosomal vesicle;cell part;cytoplasmic membrane-bounded vesicle;cytoplasmic part;cytoplasmic vesicle;cytoskeleton;intermediate filament cytoskeleton;intracellular membrane-bounded organelle;intracellular non-membrane-bounded organelle;intracellular organelle;intracellular organelle part;intracellular part;membrane-bounded organelle;membrane-bounded vesicle;non-membrane-bounded organelle;nuclear …		Pkinase	AAGCACA,MIR-218;AATGTGA,MIR-23A,MIR-23B;AGCTCCT,MIR-28;CACCAGC,MIR-138;CCTGTGA,MIR-513;CHENG_IMPRINTED_BY_ESTRADIOL;chr15q24;DACOSTA_UV_RESPONSE_VIA_ERCC3_COMMON_UP;DACOSTA_UV_RESPONSE_VIA_ERCC3_UP;DEBIASI_APOPTOSIS_BY_REOVIRUS_INFECTION_UP;DUAN_PRDM5_TARGETS;GGCAGTG,MIR-324-3P;GINESTIER_BREAST_CANCER_20Q13_AMPLIFICATION_DN;GSE13493_DP_VS_CD4INTCD8POS_THYMOCYTE_UP;GSE14308_INDUCED_VS_NATURAL_TREG…	IPR000719;IPR002290;IPR008271;IPR011009;IPR017441
Q9HAZ1	Dual specificity protein kinase CLK4	CLK4		NaN	NaN	0.980759	0	0	0	1	1	1	3	biological regulation;cellular macromolecule metabolic process;cellular metabolic process;cellular process;cellular protein metabolic process;macromolecule metabolic process;macromolecule modification;metabolic process;peptidyl-amino acid modification;peptidyl-tyrosine modification;peptidyl-tyrosine phosphorylation;phosphate-containing compound metabolic process;phosphorus metabolic process;phosp…	adenyl nucleotide binding;adenyl ribonucleotide binding;ATP binding;binding;catalytic activity;kinase activity;nucleotide binding;phosphotransferase activity, alcohol group as acceptor;protein kinase activity;protein serine/threonine kinase activity;protein serine/threonine/tyrosine kinase activity;protein tyrosine kinase activity;purine nucleotide binding;purine ribonucleoside triphosphate bindi…	cell part;intracellular membrane-bounded organelle;intracellular organelle;intracellular part;membrane-bounded organelle;nucleus;organelle		Pkinase	ATTCTTT,MIR-186;BUYTAERT_PHOTODYNAMIC_THERAPY_STRESS_UP;BYSTROEM_CORRELATED_WITH_IL5_DN;BYSTRYKH_HEMATOPOIESIS_STEM_CELL_QTL_TRANS;CHEN_HOXA5_TARGETS_9HR_UP;chr5q35;EGFR_UP.V1_DN;EHLERS_ANEUPLOIDY_UP;GCCATNTTG_V$YY1_Q6;GCM_DFFA;GCM_MAX;GCM_MLL;GCM_ZNF198;GEORGES_TARGETS_OF_MIR192_AND_MIR215;GRAESSMANN_APOPTOSIS_BY_DOXORUBICIN_DN;GRAHAM_CML_QUIESCENT_VS_NORMAL_DIVIDING_UP;GSE10463_CD40L_AND_VA347_…	IPR000719;IPR002290;IPR008271;IPR011009;IPR017441
E9PMI6;J3KN38;P54105;E9PJF4	Methylosome subunit pICln	CLNS1A	+	2.3929	2.10959	-0.511901	1.14739	1.50562	1.09745	0.32419	0.341074	1	9	anion transport;biological regulation;blood circulation;cell volume homeostasis;cellular component assembly;cellular component assembly at cellular level;cellular component organization;cellular component organization at cellular level;cellular component organization or biogenesis;cellular component organization or biogenesis at cellular level;cellular homeostasis;cellular macromolecular complex …		cell part;cytoplasmic part;cytoskeleton;cytosol;intracellular membrane-bounded organelle;intracellular non-membrane-bounded organelle;intracellular organelle;intracellular part;membrane;membrane-bounded organelle;non-membrane-bounded organelle;nucleus;organelle;plasma membrane	RNA transport		BENPORATH_MYC_TARGETS_WITH_EBOX;BRUINS_UVC_RESPONSE_LATE;CACCAGC,MIR-138;CAIRO_HEPATOBLASTOMA_CLASSES_UP;CHIANG_LIVER_CANCER_SUBCLASS_UNANNOTATED_DN;chr11q13;DANG_BOUND_BY_MYC;DIAZ_CHRONIC_MEYLOGENOUS_LEUKEMIA_UP;ESTABLISHMENT_OF_LOCALIZATION;FERNANDEZ_BOUND_BY_MYC;GNF2_NPM1;GNF2_PA2G4;GOTZMANN_EPITHELIAL_TO_MESENCHYMAL_TRANSITION_DN;GSE10239_NAIVE_VS_MEMORY_CD8_TCELL_UP;GSE13485_CTRL_VS_DAY1_YF1…	IPR003521
B4DXW4;F5GX99;H0YGM0;Q9H078;Q7Z777;H0YFF5	Caseinolytic peptidase B protein homolog	CLPB		NaN	NaN	-1.0092	0	0	0	1	1	1	3	cellular process;cellular response to heat;cellular response to stimulus;cellular response to stress;response to abiotic stimulus;response to heat;response to stimulus;response to stress;response to temperature stimulus	adenyl nucleotide binding;adenyl ribonucleotide binding;ATP binding;binding;catalytic activity;hydrolase activity;hydrolase activity, acting on acid anhydrides;hydrolase activity, acting on acid anhydrides, in phosphorus-containing anhydrides;nucleoside-triphosphatase activity;nucleotide binding;purine nucleotide binding;purine ribonucleoside triphosphate binding;purine ribonucleotide binding;pyr…	cell part;cytoplasmic part;intracellular membrane-bounded organelle;intracellular organelle;intracellular part;membrane-bounded organelle;mitochondrion;organelle		AAA_2;Ank_2;ClpB_D2-small	AACYNNNNTTCCS_UNKNOWN;BRUINS_UVC_RESPONSE_LATE;chr11q13;CRX_NRL_DN.V1_DN;DAIRKEE_TERT_TARGETS_UP;DANG_REGULATED_BY_MYC_UP;DCA_UP.V1_UP;DELACROIX_RAR_BOUND_ES;FOURNIER_ACINAR_DEVELOPMENT_LATE_2;GCCATNTTG_V$YY1_Q6;GGAMTNNNNNTCCY_UNKNOWN;GGCNKCCATNK_UNKNOWN;GGCNNMSMYNTTG_UNKNOWN;GGGYGTGNY_UNKNOWN;GNF2_CCNA1;GNF2_MLF1;GRADE_COLON_CANCER_UP;GSE10325_CD4_TCELL_VS_MYELOID_DN;GSE10325_LUPUS_CD4_TCELL_VS_…	IPR001270;IPR002110;IPR003593;IPR013093;IPR019489;IPR020683;IPR027417
O76031	ATP-dependent Clp protease ATP-binding subunit clpX-like, mitochondrial	CLPX		NaN	NaN	NaN	0	0	0	1	1	1	0	cellular macromolecule metabolic process;cellular metabolic process;cellular process;cellular protein metabolic process;macromolecule metabolic process;metabolic process;primary metabolic process;protein folding;protein metabolic process;proteolysis;proteolysis involved in cellular protein catabolic process	adenyl nucleotide binding;adenyl ribonucleotide binding;ATP binding;ATPase activity;binding;catalytic activity;cation binding;enzyme activator activity;enzyme regulator activity;hydrolase activity;hydrolase activity, acting on acid anhydrides;hydrolase activity, acting on acid anhydrides, in phosphorus-containing anhydrides;ion binding;metal ion binding;nucleoside-triphosphatase activity;nucleoti…	cell part;cytoplasmic part;endopeptidase Clp complex;intracellular membrane-bounded organelle;intracellular non-membrane-bounded organelle;intracellular organelle;intracellular organelle part;intracellular part;macromolecular complex;membrane;membrane-bounded organelle;mitochondrial endopeptidase Clp complex;mitochondrial inner membrane;mitochondrial membrane;mitochondrial nucleoid;mitochondrial …	Cell cycle - Caulobacter	AAA_2;ClpB_D2-small	AAGCAAT,MIR-137;ATGTACA,MIR-493;ATPASE_ACTIVITY;ATPASE_ACTIVITY_COUPLED;BROWNE_HCMV_INFECTION_16HR_UP;BYSTRYKH_HEMATOPOIESIS_STEM_CELL_QTL_TRANS;CAATGCA,MIR-33;CAIRO_LIVER_DEVELOPMENT_DN;CELLULAR_MACROMOLECULE_METABOLIC_PROCESS;CELLULAR_PROTEIN_METABOLIC_PROCESS;chr15q22;CYTOPLASM;CYTOPLASMIC_PART;DIAZ_CHRONIC_MEYLOGENOUS_LEUKEMIA_UP;ENK_UV_RESPONSE_EPIDERMIS_DN;FEVR_CTNNB1_TARGETS_DN;GREGORY_SYN…	IPR003593;IPR004487;IPR013093;IPR019489;IPR027417
C9J384;Q9BQ75	Protein CMSS1	CMSS1	+	NaN	NaN	0.07143	0	0	0	1	1	1	1					DEAD		IPR011545;IPR027417
Q8N1G2	Cap-specific mRNA (nucleoside-2-O-)-methyltransferase 1	CMTR1		1.40138	1.37263	-0.526392	0.808879	1.68746	0.320457	0.428212	0.327829	1	12	cellular macromolecule metabolic process;cellular metabolic process;cellular nitrogen compound metabolic process;cellular process;macromolecule metabolic process;metabolic process;mRNA capping;mRNA metabolic process;mRNA processing;nitrogen compound metabolic process;nucleic acid metabolic process;nucleobase-containing compound metabolic process;primary metabolic process;RNA capping;RNA metabolic…	binding;catalytic activity;methyltransferase activity;mRNA (nucleoside-2'-O-)-methyltransferase activity;mRNA methyltransferase activity;nucleic acid binding;O-methyltransferase activity;RNA methyltransferase activity;S-adenosylmethionine-dependent methyltransferase activity;transferase activity;transferase activity, transferring one-carbon groups	cell part;cytoplasm;intracellular membrane-bounded organelle;intracellular organelle;intracellular part;membrane-bounded organelle;nucleus;organelle		FtsJ;G-patch	BOSCO_INTERFERON_INDUCED_ANTIVIRAL_MODULE;CAMP_UP.V1_UP;CGTSACG_V$PAX3_B;chr6p21;DOUGLAS_BMI1_TARGETS_DN;EINAV_INTERFERON_SIGNATURE_IN_CANCER;GCM_BECN1;GGGCGGR_V$SP1_Q6;GINESTIER_BREAST_CANCER_ZNF217_AMPLIFIED_DN;GSE11864_CSF1_IFNG_VS_CSF1_PAM3CYS_IN_MAC_UP;GSE11864_CSF1_VS_CSF1_IFNG_IN_MAC_DN;GSE12845_IGD_NEG_BLOOD_VS_NAIVE_TONSIL_BCELL_DN;GSE13229_IMM_VS_MATURE_NKCELL_DN;GSE13484_UNSTIM_VS_YF17…	IPR000467;IPR001202;IPR002877;IPR025816
P62633	Cellular nucleic acid-binding protein	CNBP	+	NaN	NaN	NaN	0	0	0	1	1	1	0	alcohol metabolic process;biological regulation;biosynthetic process;cellular biosynthetic process;cellular macromolecule biosynthetic process;cellular macromolecule metabolic process;cellular metabolic process;cellular nitrogen compound metabolic process;cellular process;cholesterol biosynthetic process;cholesterol metabolic process;lipid biosynthetic process;lipid metabolic process;macromolecul…	binding;cation binding;DNA binding;ion binding;metal ion binding;nucleic acid binding;nucleic acid binding transcription factor activity;sequence-specific DNA binding transcription factor activity;transition metal ion binding;zinc ion binding	cell part;cytoplasmic part;cytosol;endoplasmic reticulum;intracellular membrane-bounded organelle;intracellular organelle;intracellular part;membrane-bounded organelle;nucleus;organelle		zf-CCHC	AAAYWAACM_V$HFH4_01;ALCOHOL_METABOLIC_PROCESS;BAE_BRCA1_TARGETS_UP;BENPORATH_NANOG_TARGETS;BIOPOLYMER_METABOLIC_PROCESS;BIOSYNTHETIC_PROCESS;BYSTRYKH_HEMATOPOIESIS_STEM_CELL_AND_BRAIN_QTL_TRANS;CAFFAREL_RESPONSE_TO_THC_24HR_3_UP;CAFFAREL_RESPONSE_TO_THC_24HR_5_UP;CCCAGAG,MIR-326;CELLULAR_LIPID_METABOLIC_PROCESS;chr3q21;DIAZ_CHRONIC_MEYLOGENOUS_LEUKEMIA_UP;DNA_BINDING;FLECHNER_BIOPSY_KIDNEY_TRANSP…	IPR001878
Q15417	Calponin-3	CNN3	+	NaN	NaN	-1.26313	0	0	0	1	1	1	1	actin cytoskeleton organization;actin filament-based process;actomyosin structure organization;cellular component organization;cellular component organization at cellular level;cellular component organization or biogenesis;cellular component organization or biogenesis at cellular level;cellular process;cytoskeleton organization;multicellular organismal process;muscle contraction;muscle system pro…	actin binding;binding;calmodulin binding;cytoskeletal protein binding;protein binding;tropomyosin binding;troponin C binding			Calponin;CH	ACATTCC,MIR-1,MIR-206;ACEVEDO_LIVER_TUMOR_VS_NORMAL_ADJACENT_TISSUE_UP;AMUNDSON_POOR_SURVIVAL_AFTER_GAMMA_RADIATION_2G;ATAGGAA,MIR-202;BENPORATH_NANOG_TARGETS;BERENJENO_TRANSFORMED_BY_RHOA_DN;BLUM_RESPONSE_TO_SALIRASIB_DN;BOYLAN_MULTIPLE_MYELOMA_C_D_UP;BOYLAN_MULTIPLE_MYELOMA_PCA1_DN;BURTON_ADIPOGENESIS_9;BYSTRYKH_HEMATOPOIESIS_STEM_CELL_QTL_CIS;CAGTATT,MIR-200B,MIR-200C,MIR-429;CATTGTYY_V$SOX9_B…	IPR000557;IPR001715;IPR001997;IPR003096
A5YKK6;B5MDN3	CCR4-NOT transcription complex subunit 1	CNOT1	+	NaN	NaN	-0.04009	0	0	0	1	1	1	3	biological regulation;biosynthetic process;catabolic process;cellular biosynthetic process;cellular catabolic process;cellular macromolecule biosynthetic process;cellular macromolecule catabolic process;cellular macromolecule metabolic process;cellular metabolic process;cellular nitrogen compound metabolic process;cellular process;developmental process;gene silencing;gene silencing by RNA;macromo…	binding;estrogen receptor binding;hormone receptor binding;nuclear hormone receptor binding;protein binding;receptor binding;retinoic acid receptor binding;steroid hormone receptor binding;transcription factor binding	CCR4-NOT complex;cell part;cytoplasmic mRNA processing body;cytoplasmic part;cytosol;intracellular membrane-bounded organelle;intracellular non-membrane-bounded organelle;intracellular organelle;intracellular organelle part;intracellular part;macromolecular complex;membrane;membrane-bounded organelle;microbody;microbody membrane;microbody part;non-membrane-bounded organelle;nuclear part;nucleopla…	RNA degradation	DUF3819;Not1	CCCNNNNNNAAGWT_UNKNOWN;chr16q21;GATTGGY_V$NFY_Q6_01;GCCATNTTG_V$YY1_Q6;GCGSCMNTTT_UNKNOWN;GGGAGGRR_V$MAZ_Q6;GGGCGGR_V$SP1_Q6;GNF2_MLH1;GRAESSMANN_APOPTOSIS_BY_DOXORUBICIN_DN;GSE13493_DP_VS_CD8POS_THYMOCYTE_UP;GSE17974_0.5H_VS_72H_IL4_AND_ANTI_IL12_ACT_CD4_TCELL_DN;GSE17974_0H_VS_4H_IN_VITRO_ACT_CD4_TCELL_DN;GSE17974_1.5H_VS_72H_IL4_AND_ANTI_IL12_ACT_CD4_TCELL_DN;GSE17974_CTRL_VS_ACT_IL4_AND_ANTI_…	IPR007196;IPR024557
B7Z5B3;E9PCN5;Q9H9A5	CCR4-NOT transcription complex subunit 10	CNOT10		NaN	NaN	NaN	0	0	0	1	1	1	0	biological regulation;biosynthetic process;catabolic process;cellular biosynthetic process;cellular catabolic process;cellular macromolecule biosynthetic process;cellular macromolecule catabolic process;cellular macromolecule metabolic process;cellular metabolic process;cellular nitrogen compound metabolic process;cellular process;gene silencing;gene silencing by RNA;macromolecule biosynthetic pr…		CCR4-NOT complex;cell part;cytoplasmic part;cytosol;intracellular membrane-bounded organelle;intracellular organelle;intracellular organelle part;intracellular part;macromolecular complex;membrane-bounded organelle;nuclear part;nucleoplasm part;nucleus;organelle;organelle part;protein complex;transcription factor complex	RNA degradation	TPR_1	BENPORATH_CYCLING_GENES;BRUINS_UVC_RESPONSE_VIA_TP53_GROUP_A;chr3p23;GSE12366_PLASMA_CELL_VS_MEMORY_BCELL_DN;GSE14769_UNSTIM_VS_360MIN_LPS_BMDM_UP;GSE29614_CTRL_VS_DAY3_TIV_FLU_VACCINE_PBMC_UP;GSE37416_12H_VS_24H_F_TULARENSIS_LVS_NEUTROPHIL_UP;HAN_SATB1_TARGETS_DN;KEGG_RNA_DEGRADATION;LASTOWSKA_NEUROBLASTOMA_COPY_NUMBER_DN;MGGAAGTG_V$GABP_B;RAO_BOUND_BY_SALL4_ISOFORM_B;REACTOME_DEADENYLATION_DEPE…	IPR001440;IPR011990;IPR019734
F8VP97;F8VV52;Q9NZN8;F8VQD8;F8VQF4;F8VRS2;F8VVY1;F8VUB4;F8VX63;F8VRS8;F8W145	CCR4-NOT transcription complex subunit 2	CNOT2		NaN	NaN	0.16061	0	0	0	1	1	1	3	biological regulation;catabolic process;cellular catabolic process;cellular macromolecule catabolic process;cellular macromolecule metabolic process;cellular metabolic process;cellular nitrogen compound metabolic process;cellular process;developmental process;gene silencing;gene silencing by RNA;macromolecule catabolic process;macromolecule metabolic process;metabolic process;mRNA 3'-end processi…	protein binding transcription factor activity;RNA polymerase II transcription cofactor activity;RNA polymerase II transcription factor binding transcription factor activity;transcription cofactor activity;transcription factor binding transcription factor activity	CCR4-NOT complex;cell part;cytoplasmic part;cytosol;intracellular membrane-bounded organelle;intracellular organelle;intracellular organelle part;intracellular part;macromolecular complex;membrane-bounded organelle;nuclear part;nucleoplasm part;nucleus;organelle;organelle part;protein complex;transcription factor complex	RNA degradation	NOT2_3_5	ACEVEDO_METHYLATED_IN_LIVER_CANCER_DN;ACEVEDO_NORMAL_TISSUE_ADJACENT_TO_LIVER_TUMOR_DN;BENPORATH_MYC_MAX_TARGETS;BERNARD_PPAPDC1B_TARGETS_UP;BLALOCK_ALZHEIMERS_DISEASE_UP;CHEN_HOXA5_TARGETS_9HR_UP;chr12q13;CROMER_METASTASIS_UP;DACOSTA_UV_RESPONSE_VIA_ERCC3_COMMON_DN;DACOSTA_UV_RESPONSE_VIA_ERCC3_DN;DAZARD_RESPONSE_TO_UV_NHEK_DN;DAZARD_RESPONSE_TO_UV_SCC_DN;DAZARD_UV_RESPONSE_CLUSTER_G6;DODD_NASOP…	IPR007282
O75175;H7C148	CCR4-NOT transcription complex subunit 3	CNOT3		2.11282	3.86585	0.960659	0.548105	1.17044	0.191521	0.624043	0.426144	1	6	biological regulation;biosynthetic process;catabolic process;cellular biosynthetic process;cellular catabolic process;cellular macromolecule biosynthetic process;cellular macromolecule catabolic process;cellular macromolecule metabolic process;cellular metabolic process;cellular nitrogen compound metabolic process;cellular process;developmental process;gene silencing;gene silencing by RNA;macromo…		CCR4-NOT complex;cell part;cytoplasmic mRNA processing body;cytoplasmic part;cytosol;intracellular membrane-bounded organelle;intracellular non-membrane-bounded organelle;intracellular organelle;intracellular organelle part;intracellular part;macromolecular complex;membrane-bounded organelle;non-membrane-bounded organelle;nuclear part;nucleoplasm part;nucleus;organelle;organelle part;protein comp…	RNA degradation	NOT2_3_5;Not3	AAGWWRNYGGC_UNKNOWN;AGGAAGC,MIR-516-3P;AGUIRRE_PANCREATIC_CANCER_COPY_NUMBER_UP;BCAT_BILD_ET_AL_UP;CCAWNWWNNNGGC_UNKNOWN;chr19q13;FAELT_B_CLL_WITH_VH3_21_UP;GARY_CD5_TARGETS_UP;GATGKMRGCG_UNKNOWN;GATTGGY_V$NFY_Q6_01;GCCATNTTG_V$YY1_Q6;GCTNWTTGK_UNKNOWN;GGGAGGRR_V$MAZ_Q6;GGGCGGR_V$SP1_Q6;GINESTIER_BREAST_CANCER_ZNF217_AMPLIFIED_DN;GSE11924_TFH_VS_TH2_CD4_TCELL_UP;GSE13484_UNSTIM_VS_3H_YF17D_VACCIN…	IPR007207;IPR007282;IPR012270
K7ERC4;P09543;K7EN66;C9K0L8;K7ERZ0	2,3-cyclic-nucleotide 3-phosphodiesterase	CNP		NaN	NaN	NaN	0	0	0	1	1	1	0	adult behavior;adult locomotory behavior;aging;anatomical structure development;anatomical structure morphogenesis;axonogenesis;behavior;biological regulation;catabolic process;cell communication;cell part morphogenesis;cell projection morphogenesis;cell projection organization;cell-cell signaling;cellular catabolic process;cellular component morphogenesis;cellular component organization;cellular…	2',3'-cyclic-nucleotide 3'-phosphodiesterase activity;binding;catalytic activity;cyclic nucleotide binding;cyclic-nucleotide phosphodiesterase activity;hydrolase activity;hydrolase activity, acting on ester bonds;nucleic acid binding;nucleotide binding;phosphoric diester hydrolase activity;phosphoric ester hydrolase activity;RNA binding	cell part;cell projection;cytoplasm;cytoplasmic membrane-bounded vesicle;cytoplasmic part;cytoplasmic vesicle;cytoskeletal part;extracellular region part;extracellular space;intracellular membrane-bounded organelle;intracellular organelle;intracellular organelle part;intracellular part;macromolecular complex;melanosome;membrane;membrane-bounded organelle;membrane-bounded vesicle;microtubule;micro…		CNPase	ASTON_MAJOR_DEPRESSIVE_DISORDER_DN;ATGCTGG,MIR-338;BLALOCK_ALZHEIMERS_DISEASE_UP;BROWNE_HCMV_INFECTION_1HR_DN;BROWNE_HCMV_INFECTION_6HR_UP;CAGCTG_V$AP4_Q5;CAGGTG_V$E12_Q6;CAGTGTT,MIR-141,MIR-200A;CELL_CELL_SIGNALING;chr17q21;CTTTGT_V$LEF1_Q2;CYCLIC_NUCLEOTIDE_PHOSPHODIESTERASE_ACTIVITY;DACOSTA_UV_RESPONSE_VIA_ERCC3_COMMON_UP;DACOSTA_UV_RESPONSE_VIA_ERCC3_UP;FIRESTEIN_PROLIFERATION;GAUSSMANN_MLL_A…	IPR008431;IPR009097;IPR027417
P38432	Coilin	COIL		NaN	NaN	-0.51933	0	0	0	1	1	1	3		catalytic activity;disulfide oxidoreductase activity;oxidoreductase activity;oxidoreductase activity, acting on a sulfur group of donors	Cajal body;cell part;female germ cell nucleus;germ cell nucleus;intracellular membrane-bounded organelle;intracellular non-membrane-bounded organelle;intracellular organelle;intracellular organelle part;intracellular part;membrane-bounded organelle;non-membrane-bounded organelle;nuclear body;nuclear part;nucleolus;nucleoplasm part;nucleus;organelle;organelle part			AKT_UP_MTOR_DN.V1_DN;BENPORATH_MYC_MAX_TARGETS;BOYAULT_LIVER_CANCER_SUBCLASS_G3_UP;BROWNE_HCMV_INFECTION_18HR_UP;BROWNE_HCMV_INFECTION_24HR_UP;BROWNE_HCMV_INFECTION_6HR_DN;CAIRO_HEPATOBLASTOMA_CLASSES_UP;CASORELLI_ACUTE_PROMYELOCYTIC_LEUKEMIA_DN;chr17q22;CTACCTC,LET-7A,LET-7B,LET-7C,LET-7D,LET-7E,LET-7F,MIR-98,LET-7G,LET-7I;DAZARD_RESPONSE_TO_UV_SCC_DN;DIAZ_CHRONIC_MEYLOGENOUS_LEUKEMIA_UP;GCNP_SH…	IPR024822
Q8NBJ5	Procollagen galactosyltransferase 1	COLGALT1		NaN	NaN	-2.20495	0	0	0	1	1	1	3	biosynthetic process;carbohydrate biosynthetic process;carbohydrate metabolic process;cellular biosynthetic process;cellular carbohydrate biosynthetic process;cellular carbohydrate metabolic process;cellular component organization;cellular component organization at cellular level;cellular component organization or biogenesis;cellular component organization or biogenesis at cellular level;cellular…	catalytic activity;galactosyltransferase activity;procollagen galactosyltransferase activity;transferase activity;transferase activity, transferring glycosyl groups;transferase activity, transferring hexosyl groups;UDP-galactosyltransferase activity;UDP-glycosyltransferase activity	cell part;cytoplasmic part;endoplasmic reticulum lumen;endoplasmic reticulum part;intracellular organelle lumen;intracellular organelle part;intracellular part;membrane-enclosed lumen;organelle lumen;organelle part	Lysine degradation;Other types of O-glycan biosynthesis	Glyco_transf_25		IPR002654
P53621	Coatomer subunit alpha;Xenin;Proxenin	COPA		2.16878	2.88512	-0.48756	0.729651	0.990831	0.664103	0.478488	0.541275	1	6	biological regulation;body fluid secretion;cellular component organization;cellular component organization at cellular level;cellular component organization or biogenesis;cellular component organization or biogenesis at cellular level;cellular process;COPI coating of Golgi vesicle;digestive system process;establishment of localization;establishment of localization in cell;establishment of protein…	structural molecule activity	cell part;COPI vesicle coat;cytoplasmic part;cytoplasmic vesicle part;cytosol;extracellular region part;extracellular space;Golgi apparatus part;intracellular organelle part;intracellular part;macromolecular complex;membrane coat;membrane part;organelle part;protein complex;vesicle coat	Neuroactive ligand-receptor interaction	Coatomer_WDAD;COPI_C;WD40	ACEVEDO_LIVER_CANCER_UP;ACEVEDO_LIVER_TUMOR_VS_NORMAL_ADJACENT_TISSUE_UP;ACEVEDO_METHYLATED_IN_LIVER_CANCER_DN;ASTON_MAJOR_DEPRESSIVE_DISORDER_DN;AZARE_NEOPLASTIC_TRANSFORMATION_BY_STAT3_DN;AZARE_STAT3_TARGETS;BIOCARTA_ARAP_PATHWAY;BLALOCK_ALZHEIMERS_DISEASE_DN;BLUM_RESPONSE_TO_SALIRASIB_UP;BODY_FLUID_SECRETION;BORCZUK_MALIGNANT_MESOTHELIOMA_UP;BYSTRYKH_HEMATOPOIESIS_STEM_CELL_QTL_TRANS;CAGGTG_V$…	IPR001680;IPR006692;IPR010714;IPR015943;IPR016391;IPR017986;IPR019775;IPR020472
J3QRX9;J3QRX4;Q9NQ92	Coordinator of PRMT5 and differentiation stimulator	COPRS		NaN	NaN	NaN	0	0	0	1	1	1	0	anatomical structure development;biological regulation;biosynthetic process;cellular biosynthetic process;cellular component organization;cellular component organization at cellular level;cellular component organization or biogenesis;cellular component organization or biogenesis at cellular level;cellular macromolecule biosynthetic process;cellular macromolecule metabolic process;cellular metabol…	binding;histone binding;protein binding	cell part;intracellular membrane-bounded organelle;intracellular organelle;intracellular part;membrane-bounded organelle;nucleus;organelle
B4E3S0;Q9ULV4;H0YHL7	Coronin;Coronin-1C	CORO1C		-0.759235	-0.899002	-0.902529	0.202521	0.111324	1.38104	1	1	1	6	actin cytoskeleton organization;actin filament-based process;biological regulation;cellular component organization;cellular component organization at cellular level;cellular component organization or biogenesis;cellular component organization or biogenesis at cellular level;cellular membrane organization;cellular process;cellular response to stimulus;cytoskeleton organization;endocytosis;establis…	actin binding;actin filament binding;binding;cytoskeletal protein binding;protein binding	actin cytoskeleton;cell part;cytoskeleton;intracellular non-membrane-bounded organelle;intracellular organelle;intracellular part;non-membrane-bounded organelle;organelle		DUF1899;DUF1900;WD40	AAAGGGA,MIR-204,MIR-211;ACATTCC,MIR-1,MIR-206;ACTIN_CYTOSKELETON;BENPORATH_MYC_MAX_TARGETS;BERENJENO_TRANSFORMED_BY_RHOA_UP;BHATI_G2M_ARREST_BY_2METHOXYESTRADIOL_UP;BRUECKNER_TARGETS_OF_MIRLET7A3_DN;CACTGCC,MIR-34A,MIR-34C,MIR-449;CACTGTG,MIR-128A,MIR-128B;CAGCACT,MIR-512-3P;CAGGTG_V$E12_Q6;CAGTATT,MIR-200B,MIR-200C,MIR-429;CAHOY_ASTROCYTIC;CCAWWNAAGG_V$SRF_Q4;CHANG_CORE_SERUM_RESPONSE_UP;CHARAFE…	IPR001680;IPR015048;IPR015049;IPR015505;IPR015943;IPR017986;IPR019775;IPR027333
O75131	Copine-3	CPNE3	+	NaN	NaN	NaN	0	0	0	1	1	1	0	cellular process;establishment of localization;lipid metabolic process;metabolic process;primary metabolic process;transport;vesicle-mediated transport	binding;calcium-dependent phospholipid binding;catalytic activity;kinase activity;lipid binding;phospholipid binding;phosphotransferase activity, alcohol group as acceptor;protein kinase activity;protein serine/threonine kinase activity;transferase activity;transferase activity, transferring phosphorus-containing groups;transporter activity	cell part;cytoplasmic part;cytosol;intracellular part		C2;Copine	ALFANO_MYC_TARGETS;BLALOCK_ALZHEIMERS_DISEASE_INCIPIENT_UP;BLALOCK_ALZHEIMERS_DISEASE_UP;BROWN_MYELOID_CELL_DEVELOPMENT_UP;chr8q21;CHYLA_CBFA2T3_TARGETS_UP;CREIGHTON_ENDOCRINE_THERAPY_RESISTANCE_5;CYTOPLASM;CYTOPLASMIC_PART;CYTOSOL;DELYS_THYROID_CANCER_DN;DEURIG_T_CELL_PROLYMPHOCYTIC_LEUKEMIA_UP;DIAZ_CHRONIC_MEYLOGENOUS_LEUKEMIA_UP;ENK_UV_RESPONSE_KERATINOCYTE_DN;ESTABLISHMENT_OF_LOCALIZATION;GOL…	IPR000008;IPR002035;IPR008973;IPR010734;IPR018029
Q10570	Cleavage and polyadenylation specificity factor subunit 1	CPSF1		1.58507	2.41786	0.0018642	1.34018	1.9675	0.00133949	0.323964	0.31875	1	15	biosynthetic process;cellular biosynthetic process;cellular macromolecule metabolic process;cellular metabolic process;cellular nitrogen compound metabolic process;cellular process;establishment of localization;establishment of localization in cell;establishment of RNA localization;intracellular transport;macromolecule metabolic process;metabolic process;mRNA 3'-end processing;mRNA cleavage;mRNA …	binding;mRNA 3'-UTR binding;mRNA binding;nucleic acid binding;RNA binding	cell part;intracellular organelle part;intracellular part;macromolecular complex;mRNA cleavage and polyadenylation specificity factor complex;mRNA cleavage factor complex;nuclear part;nucleoplasm part;organelle part;protein complex	mRNA surveillance pathway	CPSF_A	ACEVEDO_NORMAL_TISSUE_ADJACENT_TO_LIVER_TUMOR_DN;AGUIRRE_PANCREATIC_CANCER_COPY_NUMBER_UP;BARRIER_CANCER_RELAPSE_NORMAL_SAMPLE_DN;BENPORATH_MYC_MAX_TARGETS;BIOPOLYMER_METABOLIC_PROCESS;BLALOCK_ALZHEIMERS_DISEASE_INCIPIENT_UP;BLALOCK_ALZHEIMERS_DISEASE_UP;BONOME_OVARIAN_CANCER_SURVIVAL_SUBOPTIMAL_DEBULKING;BROWNE_HCMV_INFECTION_14HR_DN;BROWNE_HCMV_INFECTION_48HR_DN;BROWNE_HCMV_INFECTION_4HR_DN;CAI…	IPR004871
Q9P2I0	Cleavage and polyadenylation specificity factor subunit 2	CPSF2		1.65093	2.04527	0.352385	1.32865	1.37593	0.466119	0.323964	0.349736	1	15	biosynthetic process;cellular biosynthetic process;cellular macromolecule metabolic process;cellular metabolic process;cellular nitrogen compound metabolic process;cellular process;establishment of localization;establishment of localization in cell;establishment of RNA localization;histone mRNA 3'-end processing;histone mRNA metabolic process;intracellular transport;macromolecule metabolic proces…	binding;catalytic activity;hydrolase activity;nucleic acid binding;RNA binding	cell part;intracellular organelle part;intracellular part;macromolecular complex;mRNA cleavage and polyadenylation specificity factor complex;mRNA cleavage factor complex;nuclear part;nucleoplasm part;organelle part;protein complex	mRNA surveillance pathway	Beta-Casp;CPSF100_C;Lactamase_B;RMMBL	BOYLAN_MULTIPLE_MYELOMA_C_D_UP;BYSTRYKH_HEMATOPOIESIS_STEM_CELL_AND_BRAIN_QTL_CIS;BYSTRYKH_HEMATOPOIESIS_STEM_CELL_QTL_CIS;CCAGGGG,MIR-331;CHESLER_BRAIN_HIGHEST_GENETIC_VARIANCE;CHESLER_BRAIN_QTL_CIS;chr14q31;GCCATNTTG_V$YY1_Q6;GGGNRMNNYCAT_UNKNOWN;GOLDRATH_HOMEOSTATIC_PROLIFERATION;GSE11864_UNTREATED_VS_CSF1_IFNG_IN_MAC_DN;GSE11864_UNTREATED_VS_CSF1_PAM3CYS_IN_MAC_DN;GSE14000_TRANSLATED_RNA_VS_M…	IPR001279;IPR011108;IPR022712;IPR025069;IPR027075
G5E9W3;Q9UKF6	Cleavage and polyadenylation specificity factor subunit 3	CPSF3		2.42729	2.80816	0.116712	1.03907	1.17872	0.109965	0.347003	0.42446	1	9	biosynthetic process;cellular biosynthetic process;cellular macromolecule metabolic process;cellular metabolic process;cellular nitrogen compound metabolic process;cellular process;establishment of localization;establishment of localization in cell;establishment of RNA localization;histone mRNA 3'-end processing;histone mRNA metabolic process;intracellular transport;macromolecule metabolic proces…	5'-3' exonuclease activity;binding;catalytic activity;cation binding;endonuclease activity;endoribonuclease activity;exonuclease activity;hydrolase activity;hydrolase activity, acting on ester bonds;ion binding;metal ion binding;nuclease activity;nucleic acid binding;ribonuclease activity;RNA binding	cell part;intracellular organelle part;intracellular part;macromolecular complex;mRNA cleavage and polyadenylation specificity factor complex;mRNA cleavage factor complex;nuclear part;nucleoplasm part;organelle part;protein complex;ribonucleoprotein complex	mRNA surveillance pathway	Beta-Casp;CPSF73-100_C;Lactamase_B;RMMBL	BIOPOLYMER_METABOLIC_PROCESS;chr2p25;CHUNG_BLISTER_CYTOTOXICITY_UP;DODD_NASOPHARYNGEAL_CARCINOMA_DN;GSE14308_TH2_VS_INDUCED_TREG_DN;GSE17721_0.5H_VS_12H_GARDIQUIMOD_BMDM_UP;GSE17721_0.5H_VS_4H_GARDIQUIMOD_BMDM_UP;GSE17721_0.5H_VS_8H_PAM3CSK4_BMDM_UP;GSE17721_CPG_VS_GARDIQUIMOD_2H_BMDM_UP;GSE17721_LPS_VS_GARDIQUIMOD_8H_BMDM_DN;GSE17721_PAM3CSK4_VS_GADIQUIMOD_12H_BMDM_UP;GSE17721_PAM3CSK4_VS_GADIQU…	IPR001279;IPR011108;IPR021718;IPR022712
O95639;C9JEV9;H7C419	Cleavage and polyadenylation specificity factor subunit 4	CPSF4	+	2.12796	2.67304	-0.026763	1.1699	1.73868	0.0241425	0.323964	0.327829	1	15	biological regulation;cellular macromolecule metabolic process;cellular metabolic process;cellular nitrogen compound metabolic process;cellular process;interaction with host;interspecies interaction between organisms;macromolecule metabolic process;metabolic process;modification by symbiont of host morphology or physiology;modification by virus of host mRNA processing;modification of morphology o…	binding;cation binding;ion binding;metal ion binding;nucleic acid binding;RNA binding;transition metal ion binding;zinc ion binding	cell part;cytoplasmic part;intracellular membrane-bounded organelle;intracellular organelle;intracellular organelle part;intracellular part;macromolecular complex;membrane-bounded organelle;mitochondrion;mRNA cleavage and polyadenylation specificity factor complex;mRNA cleavage factor complex;nuclear part;nucleoplasm part;nucleus;organelle;organelle part;protein complex	mRNA surveillance pathway	zf-CCCH;zf-CCHC	AATGTGA,MIR-23A,MIR-23B;AMBROSINI_FLAVOPIRIDOL_TREATMENT_TP53;CCTGCTG,MIR-214;chr7q22;CTACCTC,LET-7A,LET-7B,LET-7C,LET-7D,LET-7E,LET-7F,MIR-98,LET-7G,LET-7I;DELACROIX_RARG_BOUND_MEF;DODD_NASOPHARYNGEAL_CARCINOMA_DN;ENK_UV_RESPONSE_KERATINOCYTE_DN;GCM_DENR;GSE11057_NAIVE_CD4_VS_PBMC_CD4_TCELL_UP;GSE13306_LAMINA_PROPRIA_VS_SPLEEN_TREG_DN;GSE13306_TREG_VS_TCONV_LAMINA_PROPRIA_DN;GSE13306_TREG_VS_TCO…	IPR000571;IPR001878
B7Z7B0		CPSF4	+	NaN	NaN	1.07417	0	0	0	1	1	1	3		binding;cation binding;ion binding;metal ion binding;nucleic acid binding;transition metal ion binding;zinc ion binding			zf-CCCH;zf-CCHC	AATGTGA,MIR-23A,MIR-23B;AMBROSINI_FLAVOPIRIDOL_TREATMENT_TP53;CCTGCTG,MIR-214;chr7q22;CTACCTC,LET-7A,LET-7B,LET-7C,LET-7D,LET-7E,LET-7F,MIR-98,LET-7G,LET-7I;DELACROIX_RARG_BOUND_MEF;DODD_NASOPHARYNGEAL_CARCINOMA_DN;ENK_UV_RESPONSE_KERATINOCYTE_DN;GCM_DENR;GSE11057_NAIVE_CD4_VS_PBMC_CD4_TCELL_UP;GSE13306_LAMINA_PROPRIA_VS_SPLEEN_TREG_DN;GSE13306_TREG_VS_TCONV_LAMINA_PROPRIA_DN;GSE13306_TREG_VS_TCO…	IPR000571;IPR001878
F8WJN3;Q16630	Cleavage and polyadenylation specificity factor subunit 6	CPSF6	+	2.43646	2.23534	0.291978	0.856617	1.63778	0.37738	0.402748	0.327829	1	15	cellular component assembly;cellular component organization;cellular component organization or biogenesis;cellular macromolecule metabolic process;cellular metabolic process;cellular nitrogen compound metabolic process;cellular process;macromolecular complex assembly;macromolecular complex subunit organization;macromolecule metabolic process;metabolic process;mRNA 3'-end processing;mRNA metabolic…	binding;mRNA binding;nucleic acid binding;nucleotide binding;RNA binding	cell part;intracellular membrane-bounded organelle;intracellular organelle;intracellular organelle part;intracellular part;macromolecular complex;membrane-bounded organelle;mRNA cleavage factor complex;nuclear body;nuclear part;nucleoplasm part;nucleus;organelle;organelle part;paraspeckles;protein complex;ribonucleoprotein complex	mRNA surveillance pathway		AAGCAAT,MIR-137;ACTTTAT,MIR-142-5P;ATCTTGC,MIR-31;BIOPOLYMER_METABOLIC_PROCESS;BLALOCK_ALZHEIMERS_DISEASE_DN;BOYAULT_LIVER_CANCER_SUBCLASS_G123_UP;BOYLAN_MULTIPLE_MYELOMA_C_UP;BROWNE_HCMV_INFECTION_48HR_DN;CAIRO_HEPATOBLASTOMA_CLASSES_UP;chr12q15;CTCAGGG,MIR-125B,MIR-125A;DELASERNA_MYOD_TARGETS_UP;DIAZ_CHRONIC_MEYLOGENOUS_LEUKEMIA_UP;DODD_NASOPHARYNGEAL_CARCINOMA_DN;GAUSSMANN_MLL_AF4_FUSION_TARGE…	IPR000504;IPR012677
F5H669;Q8N684;F5H6M0;F5H047;J3QT54	Cleavage and polyadenylation specificity factor subunit 7	CPSF7	+	2.15956	1.70258	-0.827153	1.47565	0.847484	0.333258	0.323964	0.692081	1	15	biosynthetic process;cellular biosynthetic process;cellular component assembly;cellular component organization;cellular component organization or biogenesis;cellular macromolecule metabolic process;cellular metabolic process;cellular nitrogen compound metabolic process;cellular process;macromolecular complex assembly;macromolecular complex subunit organization;macromolecule metabolic process;meta…	binding;nucleic acid binding;nucleotide binding;RNA binding	cell part;intracellular organelle part;intracellular part;macromolecular complex;mRNA cleavage factor complex;nuclear part;nucleoplasm part;organelle part;protein complex	mRNA surveillance pathway	RRM_1	ACATTCC,MIR-1,MIR-206;CAGGTG_V$E12_Q6;chr11q12;GAGACTG,MIR-452;GCANCTGNY_V$MYOD_Q6;GGCACAT,MIR-455;GGGAGGRR_V$MAZ_Q6;GINESTIER_BREAST_CANCER_ZNF217_AMPLIFIED_DN;GRADE_COLON_VS_RECTAL_CANCER_DN;GSE14769_40MIN_VS_360MIN_LPS_BMDM_DN;GSE14769_UNSTIM_VS_240MIN_LPS_BMDM_DN;GSE15930_NAIVE_VS_72H_IN_VITRO_STIM_TRICHOSTATINA_CD8_TCELL_UP;GSE15930_STIM_VS_STIM_AND_TRICHOSTATINA_24H_CD8_T_CELL_DN;GSE15930_S…	IPR000504;IPR012677
H7C218;H7C0X5;Q9H3G5	Probable serine carboxypeptidase CPVL	CPVL		NaN	NaN	NaN	0	0	0	1	1	1	0	macromolecule metabolic process;metabolic process;primary metabolic process;protein metabolic process;proteolysis	carboxypeptidase activity;catalytic activity;exopeptidase activity;hydrolase activity;peptidase activity;peptidase activity, acting on L-amino acid peptides;serine hydrolase activity;serine-type carboxypeptidase activity;serine-type exopeptidase activity;serine-type peptidase activity			Peptidase_S10	ACEVEDO_LIVER_CANCER_UP;ACEVEDO_LIVER_TUMOR_VS_NORMAL_ADJACENT_TISSUE_UP;AKL_HTLV1_INFECTION_DN;BASSO_HAIRY_CELL_LEUKEMIA_DN;BOQUEST_STEM_CELL_CULTURED_VS_FRESH_DN;chr7p14;DIAZ_CHRONIC_MEYLOGENOUS_LEUKEMIA_UP;GNF2_CARD15;GNF2_CASP1;GNF2_CD1D;GNF2_CD33;GNF2_FOS;GNF2_HCK;GNF2_S100A4;GNF2_TNFRSF1B;GSE10325_BCELL_VS_MYELOID_DN;GSE11864_UNTREATED_VS_CSF1_PAM3CYS_IN_MAC_UP;GSE13229_MATURE_VS_INTMATURE_…	IPR001563;IPR018202
P46109	Crk-like protein	CRKL	+	NaN	NaN	NaN	0	0	0	1	1	1	0	activation of MAPKK activity;activation of protein kinase activity;anatomical structure development;anatomical structure morphogenesis;anterior/posterior pattern specification;biological regulation;blood vessel development;cell surface receptor linked signaling pathway;cellular macromolecule metabolic process;cellular metabolic process;cellular process;cellular protein metabolic process;cellular …	binding;binding, bridging;molecular transducer activity;protein binding;protein binding, bridging;SH3/SH2 adaptor activity;signal transducer activity;signaling adaptor activity	cell part;cytoplasmic part;cytosol;endosome;intracellular membrane-bounded organelle;intracellular organelle;intracellular part;membrane-bounded organelle;organelle	Bacterial invasion of epithelial cells;Chemokine signaling pathway;Chronic myeloid leukemia;ErbB signaling pathway;Fc gamma R-mediated phagocytosis;Focal adhesion;Insulin signaling pathway;MAPK signaling pathway;Neurotrophin signaling pathway;Pathways in cancer;Regulation of actin cytoskeleton;Renal cell carcinoma;Shigellosis	SH2;SH3_1;SH3_2	AAAGGGA,MIR-204,MIR-211;AAAYRNCTG_UNKNOWN;AAGGGAT,MIR-188;ACAWNRNSRCGG_UNKNOWN;ACEVEDO_LIVER_TUMOR_VS_NORMAL_ADJACENT_TISSUE_UP;ATGGYGGA_UNKNOWN;BIDUS_METASTASIS_UP;BIOCARTA_GLEEVEC_PATHWAY;BIOCARTA_IL2RB_PATHWAY;BIOCARTA_INTEGRIN_PATHWAY;BIOCARTA_MET_PATHWAY;BIOCARTA_PYK2_PATHWAY;BLALOCK_ALZHEIMERS_DISEASE_UP;BOCHKIS_FOXA2_TARGETS;BONCI_TARGETS_OF_MIR15A_AND_MIR16_1;BROWNE_HCMV_INFECTION_8HR_UP;…	IPR000980;IPR001452;IPR011511
Q5JY65;Q9BZJ0	Crooked neck-like protein 1	CRNKL1	+	1.70528	1.75538	-0.324465	1.49868	2.04297	0.892329	0.323964	0.31875	1	15	cellular component assembly;cellular component assembly at cellular level;cellular component organization;cellular component organization at cellular level;cellular component organization or biogenesis;cellular component organization or biogenesis at cellular level;cellular macromolecular complex assembly;cellular macromolecular complex subunit organization;cellular macromolecule metabolic proces…	binding;nucleic acid binding;RNA binding	catalytic step 2 spliceosome;cell part;cytoplasm;intracellular;intracellular organelle part;intracellular part;macromolecular complex;nuclear body;nuclear part;nuclear speck;nucleoplasm part;organelle part;ribonucleoprotein complex;spliceosomal complex	Spliceosome	HAT	BARIS_THYROID_CANCER_UP;BIOPOLYMER_METABOLIC_PROCESS;BLALOCK_ALZHEIMERS_DISEASE_DN;BOYAULT_LIVER_CANCER_SUBCLASS_G1_UP;CELLULAR_COMPONENT_ASSEMBLY;CHARAFE_BREAST_CANCER_LUMINAL_VS_BASAL_UP;chr20p11;GCM_DFFA;GCM_FANCL;GCM_GSPT1;GCM_MYST2;GCM_NCAM1;GCM_RAB10;GCM_RAN;GCM_RBM8A;GCM_SUFU;GCM_UBE2N;GCM_ZNF198;GGGAGGRR_V$MAZ_Q6;GSE10463_CD40L_AND_VA347_VS_CD40L_IN_DC_UP;GSE13485_DAY1_VS_DAY3_YF17D_VACCI…	IPR003107;IPR011990;IPR013026
C9JP16;O75718	Cartilage-associated protein	CRTAP		2.0372	2.68146	0.181333	1.00765	1.6368	0.310369	0.350258	0.327829	1	15	cellular component organization;cellular component organization at cellular level;cellular component organization or biogenesis;cellular component organization or biogenesis at cellular level;cellular macromolecule metabolic process;cellular metabolic process;cellular process;cellular protein metabolic process;extracellular matrix organization;extracellular structure organization;gamete generatio…		cell part;cytoplasmic part;endoplasmic reticulum lumen;endoplasmic reticulum part;extracellular matrix;extracellular region part;intracellular organelle lumen;intracellular organelle part;intracellular part;membrane-enclosed lumen;organelle lumen;organelle part;proteinaceous extracellular matrix			AMUNDSON_POOR_SURVIVAL_AFTER_GAMMA_RADIATION_2G;ATACCTC,MIR-202;BHATI_G2M_ARREST_BY_2METHOXYESTRADIOL_DN;BONOME_OVARIAN_CANCER_SURVIVAL_SUBOPTIMAL_DEBULKING;BOUDOUKHA_BOUND_BY_IGF2BP2;BRUINS_UVC_RESPONSE_LATE;CHANG_CORE_SERUM_RESPONSE_DN;CHARAFE_BREAST_CANCER_LUMINAL_VS_MESENCHYMAL_DN;CHIARADONNA_NEOPLASTIC_TRANSFORMATION_KRAS_CDC25_DN;CHIARADONNA_NEOPLASTIC_TRANSFORMATION_KRAS_DN;chr3p22;COLDREN…
O75534;E9PLT0	Cold shock domain-containing protein E1	CSDE1	+	2.029	1.98401	-0.08319	1.6786	1.78829	0.026905	0.323964	0.327829	1	15	anatomical structure development;biological regulation;catabolic process;cellular catabolic process;cellular macromolecule catabolic process;cellular macromolecule metabolic process;cellular metabolic process;cellular nitrogen compound metabolic process;cellular process;developmental process;developmental process involved in reproduction;gonad development;macromolecule catabolic process;macromole…	binding;DNA binding;nucleic acid binding;RNA binding	cell part;CRD-mediated mRNA stability complex;cytoplasmic part;intracellular part;macromolecular complex;protein complex		CSD;SUZ-C	AAGCACA,MIR-218;ACCATTT,MIR-522;ACTAYRNNNCCCR_UNKNOWN;ACTGCAG,MIR-17-3P;ANATOMICAL_STRUCTURE_DEVELOPMENT;ATTCTTT,MIR-186;BENPORATH_MYC_MAX_TARGETS;BLALOCK_ALZHEIMERS_DISEASE_INCIPIENT_UP;BLALOCK_ALZHEIMERS_DISEASE_UP;BOYAULT_LIVER_CANCER_SUBCLASS_G3_UP;CACGTG_V$MYC_Q2;CAGCTG_V$AP4_Q5;CAMPS_COLON_CANCER_COPY_NUMBER_UP;CCAWNWWNNNGGC_UNKNOWN;chr1p22;CTAWWWATA_V$RSRFC4_Q2;CTCAGGG,MIR-125B,MIR-125A;CT…	IPR002059;IPR011129;IPR012340;IPR019844;IPR024642
P41240	Tyrosine-protein kinase CSK	CSK		NaN	NaN	-1.01607	0	0	0	1	1	1	3	activation of immune response;adherens junction organization;anatomical structure development;antigen receptor-mediated signaling pathway;biological regulation;brain development;cell activation;cell differentiation;cell junction organization;cell surface receptor linked signaling pathway;cell-cell junction organization;cellular component organization;cellular component organization or biogenesis;…	adenyl nucleotide binding;adenyl ribonucleotide binding;ATP binding;binding;catalytic activity;kinase activity;non-membrane spanning protein tyrosine kinase activity;nucleotide binding;phosphotransferase activity, alcohol group as acceptor;protein binding;protein C-terminus binding;protein kinase activity;protein tyrosine kinase activity;purine nucleotide binding;purine ribonucleoside triphosphat…	cell junction;cell part;cell-cell junction;centrosome;cytoplasmic part;cytoskeletal part;cytosol;Golgi apparatus;intracellular membrane-bounded organelle;intracellular non-membrane-bounded organelle;intracellular organelle;intracellular organelle part;intracellular part;membrane;membrane part;membrane raft;membrane-bounded organelle;microtubule organizing center;non-membrane-bounded organelle;org…	Chemokine signaling pathway;Epithelial cell signaling in Helicobacter pylori infection;Neurotrophin signaling pathway;Regulation of actin cytoskeleton;Shigellosis	Pkinase_Tyr;SH2;SH3_1	AAACCAC,MIR-140;ACEVEDO_LIVER_CANCER_DN;ACEVEDO_NORMAL_TISSUE_ADJACENT_TO_LIVER_TUMOR_DN;AMUNDSON_POOR_SURVIVAL_AFTER_GAMMA_RADIATION_2G;BIOCARTA_CELL2CELL_PATHWAY;BIOCARTA_CSK_PATHWAY;BIOCARTA_INTEGRIN_PATHWAY;BIOCARTA_SRCRPTP_PATHWAY;BIOPOLYMER_METABOLIC_PROCESS;BIOPOLYMER_MODIFICATION;BLALOCK_ALZHEIMERS_DISEASE_UP;CACGTG_V$MYC_Q2;CEBALLOS_TARGETS_OF_TP53_AND_MYC_DN;CELLULAR_MACROMOLECULE_METAB…	IPR000719;IPR000980;IPR001245;IPR001452;IPR008266;IPR011009;IPR017441;IPR020635
P48729	Casein kinase I isoform alpha	CSNK1A1		NaN	NaN	-0.21607	0	0	0	1	1	1	1	biological regulation;cell cycle phase;cell cycle process;cell division;cell surface receptor linked signaling pathway;cellular component organization;cellular component organization at cellular level;cellular component organization or biogenesis;cellular component organization or biogenesis at cellular level;cellular process;cellular response to stimulus;mitosis;nuclear division;organelle fissio…	adenyl nucleotide binding;adenyl ribonucleotide binding;ATP binding;binding;catalytic activity;kinase activity;nucleotide binding;phosphotransferase activity, alcohol group as acceptor;protein kinase activity;protein serine/threonine kinase activity;purine nucleotide binding;purine ribonucleoside triphosphate binding;purine ribonucleotide binding;ribonucleotide binding;transferase activity;transf…	cell part;centrosome;chromosomal part;condensed chromosome kinetochore;cytoplasmic part;cytoskeletal part;cytosol;intracellular non-membrane-bounded organelle;intracellular organelle;intracellular organelle part;intracellular part;kinetochore;macromolecular complex;microtubule organizing center;non-membrane-bounded organelle;nuclear body;nuclear part;nuclear speck;nucleoplasm part;organelle;organ…	Hedgehog signaling pathway;Wnt signaling pathway	Pkinase	AAAYRNCTG_UNKNOWN;AACATTC,MIR-409-3P;AAGCCAT,MIR-135A,MIR-135B;ACCAAAG,MIR-9;ACCATTT,MIR-522;ACCTGTTG_UNKNOWN;AGCYRWTTC_UNKNOWN;ATGGYGGA_UNKNOWN;ATGTACA,MIR-493;BILD_SRC_ONCOGENIC_SIGNATURE;BIOCARTA_NFAT_PATHWAY;BIOCARTA_P35ALZHEIMERS_PATHWAY;BIOCARTA_P53HYPOXIA_PATHWAY;BIOCARTA_WNT_PATHWAY;BIOPOLYMER_METABOLIC_PROCESS;BIOPOLYMER_MODIFICATION;BLALOCK_ALZHEIMERS_DISEASE_UP;BLUM_RESPONSE_TO_SALIRAS…	IPR000719;IPR008271;IPR011009;IPR017441
H7BYT1;P48730	Casein kinase I isoform delta	CSNK1D		NaN	NaN	NaN	0	0	0	1	1	1	0	biological regulation;cell cycle process;cell surface receptor linked signaling pathway;cellular component assembly;cellular component assembly at cellular level;cellular component organization;cellular component organization at cellular level;cellular component organization or biogenesis;cellular component organization or biogenesis at cellular level;cellular macromolecule metabolic process;cell…	adenyl nucleotide binding;adenyl ribonucleotide binding;ATP binding;binding;catalytic activity;kinase activity;nucleotide binding;phosphotransferase activity, alcohol group as acceptor;protein kinase activity;protein serine/threonine kinase activity;purine nucleotide binding;purine ribonucleoside triphosphate binding;purine ribonucleotide binding;ribonucleotide binding;tau-protein kinase activity…	cell part;centrosome;cytoplasmic part;cytoskeletal part;cytosol;Golgi apparatus;intracellular membrane-bounded organelle;intracellular non-membrane-bounded organelle;intracellular organelle;intracellular organelle part;intracellular part;macromolecular complex;membrane;membrane-bounded organelle;microtubule;microtubule organizing center;non-membrane-bounded organelle;nucleus;organelle;organelle p…	Circadian rhythm - mammal;Gap junction;Hedgehog signaling pathway	Pkinase	AGGGCAG,MIR-18A;ATGTTAA,MIR-302C;BILD_HRAS_ONCOGENIC_SIGNATURE;BIOCARTA_CK1_PATHWAY;BIOCARTA_P35ALZHEIMERS_PATHWAY;BIOCARTA_P53HYPOXIA_PATHWAY;BIOCARTA_WNT_PATHWAY;BIOPOLYMER_METABOLIC_PROCESS;BIOPOLYMER_MODIFICATION;BORCZUK_MALIGNANT_MESOTHELIOMA_UP;BOYAULT_LIVER_CANCER_SUBCLASS_G3_UP;BYSTRYKH_HEMATOPOIESIS_STEM_CELL_QTL_TRANS;CAATGCA,MIR-33;CELLULAR_MACROMOLECULE_METABOLIC_PROCESS;CELLULAR_PROT…	IPR000719;IPR008271;IPR011009;IPR017441
P49674;H0Y645;B0QY35;B0QY34	Casein kinase I isoform epsilon	CSNK1E	+	1.37449	2.7629	-0.064095	0.764907	1.25325	0.280724	0.455315	0.385761	1	6	biological regulation;cell cycle process;cellular localization;cellular macromolecule localization;cellular macromolecule metabolic process;cellular metabolic process;cellular nitrogen compound metabolic process;cellular process;cellular protein localization;cellular response to stimulus;cellular response to stress;DNA metabolic process;DNA repair;G2/M transition of mitotic cell cycle;localizatio…	adenyl nucleotide binding;adenyl ribonucleotide binding;ATP binding;binding;catalytic activity;kinase activity;nucleotide binding;phosphotransferase activity, alcohol group as acceptor;protein kinase activity;protein serine/threonine kinase activity;purine nucleotide binding;purine ribonucleoside triphosphate binding;purine ribonucleotide binding;ribonucleotide binding;transferase activity;transf…	cell part;cytoplasmic part;cytosol;intracellular membrane-bounded organelle;intracellular organelle;intracellular part;macromolecular complex;membrane-bounded organelle;nucleus;organelle;ribonucleoprotein complex	Circadian rhythm - fly;Circadian rhythm - mammal;Hedgehog signaling pathway;Wnt signaling pathway	Pkinase	ACTGAAA,MIR-30A-3P,MIR-30E-3P;AGUIRRE_PANCREATIC_CANCER_COPY_NUMBER_DN;BENPORATH_EED_TARGETS;BENPORATH_NANOG_TARGETS;BENPORATH_SOX2_TARGETS;BILD_HRAS_ONCOGENIC_SIGNATURE;BIOPOLYMER_METABOLIC_PROCESS;BIOPOLYMER_MODIFICATION;BLALOCK_ALZHEIMERS_DISEASE_UP;BYSTRYKH_HEMATOPOIESIS_STEM_CELL_QTL_TRANS;CELLULAR_MACROMOLECULE_METABOLIC_PROCESS;CELLULAR_PROTEIN_METABOLIC_PROCESS;CHAUHAN_RESPONSE_TO_METHOXY…	IPR000719;IPR008271;IPR011009;IPR017441
K7ESB6;U3KQN9;U3KQA5;U3KQB3;P78368;Q9HCP0;Q9Y6M4	Casein kinase I isoform gamma-2;Casein kinase I isoform gamma-1;Casein kinase I isoform gamma-3	CSNK1G2;CSNK1G1;CSNK1G3		NaN	NaN	NaN	0	0	0	1	1	1	0	biological regulation;biosynthetic process;cell surface receptor linked signaling pathway;cellular biosynthetic process;cellular lipid metabolic process;cellular macromolecule metabolic process;cellular metabolic process;cellular process;cellular protein metabolic process;cellular response to stimulus;lipid biosynthetic process;lipid metabolic process;macromolecule metabolic process;macromolecule…	adenyl nucleotide binding;adenyl ribonucleotide binding;ATP binding;binding;catalytic activity;cation binding;ion binding;kinase activity;magnesium ion binding;metal ion binding;nucleotide binding;peptide binding;phosphotransferase activity, alcohol group as acceptor;protein kinase activity;protein serine/threonine kinase activity;purine nucleotide binding;purine ribonucleoside triphosphate bindi…	cell part;cytoplasm;cytoplasmic part;cytosol;intracellular part	Hedgehog signaling pathway	CK1gamma_C;Pkinase	AAACCAC,MIR-140;AACATTC,MIR-409-3P;AACTGAC,MIR-223;AAGCCAT,MIR-135A,MIR-135B;AAGTCCA,MIR-422B,MIR-422A;AATGTGA,MIR-23A,MIR-23B;ACAGGGT,MIR-10A,MIR-10B;ACCAAAG,MIR-9;ACTGAAA,MIR-30A-3P,MIR-30E-3P;ACTGTGA,MIR-27A,MIR-27B;AGCATTA,MIR-155;AGCTCCT,MIR-28;AGGAAGC,MIR-516-3P;AGGGCCA,MIR-328;ATACCTC,MIR-202;ATGCTGC,MIR-103,MIR-107;BARRIER_CANCER_RELAPSE_NORMAL_SAMPLE_DN;BENPORATH_PROLIFERATION;BIOPOLYMER…	IPR000719;IPR008271;IPR011009;IPR017441;IPR022247
E7EU96;Q8NEV1;P68400	Casein kinase II subunit alpha 3;Casein kinase II subunit alpha	CSNK2A1;CSNK2A3		0.0945333	1.9179	1.41197	0.341237	0.760852	0.583398	0.947085	0.815566	1	9	axon guidance;biological regulation;biosynthetic process;cell cycle;cell cycle checkpoint;cell surface receptor linked signaling pathway;cellular biosynthetic process;cellular macromolecule biosynthetic process;cellular macromolecule metabolic process;cellular metabolic process;cellular nitrogen compound metabolic process;cellular process;cellular protein metabolic process;cellular response to st…	adenyl nucleotide binding;adenyl ribonucleotide binding;ATP binding;binding;catalytic activity;heat shock protein binding;Hsp90 protein binding;kinase activity;nucleotide binding;phosphotransferase activity, alcohol group as acceptor;protein binding;protein kinase activity;protein serine/threonine kinase activity;purine nucleotide binding;purine ribonucleoside triphosphate binding;purine ribonucl…	cell part;chromatin remodeling complex;chromosomal part;cytoplasmic part;cytosol;histone deacetylase complex;intracellular organelle part;intracellular part;macromolecular complex;membrane;nuclear chromosome part;nuclear part;nucleoplasm part;NuRD complex;organelle part;plasma membrane;protein complex;Sin3 complex;Sin3-type complex;transcriptional repressor complex	Adherens junction;Circadian rhythm - plant;Measles;Ribosome biogenesis in eukaryotes;Tight junction;Wnt signaling pathway	Pkinase	AACTTT_UNKNOWN;ATTCTTT,MIR-186;BIOCARTA_EGF_PATHWAY;BIOCARTA_EPO_PATHWAY;BIOCARTA_IGF1_PATHWAY;BIOCARTA_IL2_PATHWAY;BIOCARTA_IL6_PATHWAY;BIOCARTA_INSULIN_PATHWAY;BIOCARTA_NGF_PATHWAY;BIOCARTA_PDGF_PATHWAY;BIOCARTA_TPO_PATHWAY;BIOCARTA_WNT_PATHWAY;BIOPOLYMER_METABOLIC_PROCESS;BIOPOLYMER_MODIFICATION;BLALOCK_ALZHEIMERS_DISEASE_DN;BLALOCK_ALZHEIMERS_DISEASE_INCIPIENT_DN;BRUINS_UVC_RESPONSE_LATE;BUYT…	IPR000719;IPR002290;IPR008271;IPR011009;IPR017441
P19784;H3BSA1;H3BV19	Casein kinase II subunit alpha	CSNK2A2		0.392553	2.13998	-0.813072	0.76411	1.80421	0.284183	0.45541	0.327829	1	15	apoptosis;axon guidance;biological regulation;biosynthetic process;cell cycle;cell cycle checkpoint;cell death;cell surface receptor linked signaling pathway;cellular biosynthetic process;cellular macromolecule biosynthetic process;cellular macromolecule metabolic process;cellular metabolic process;cellular nitrogen compound metabolic process;cellular process;cellular response to stimulus;chemota…	adenyl nucleotide binding;adenyl ribonucleotide binding;ATP binding;binding;catalytic activity;kinase activity;nucleotide binding;phosphotransferase activity, alcohol group as acceptor;protein kinase activity;protein serine/threonine kinase activity;purine nucleotide binding;purine ribonucleoside triphosphate binding;purine ribonucleotide binding;ribonucleotide binding;transferase activity;transf…	cell part;cytoplasmic part;cytosol;intracellular membrane-bounded organelle;intracellular organelle;intracellular part;membrane-bounded organelle;nucleus;organelle	Adherens junction;Circadian rhythm - plant;Measles;Ribosome biogenesis in eukaryotes;Tight junction;Wnt signaling pathway	Pkinase	AACTTT_UNKNOWN;AATGTGA,MIR-23A,MIR-23B;AGGGCAG,MIR-18A;BERENJENO_TRANSFORMED_BY_RHOA_UP;BHATI_G2M_ARREST_BY_2METHOXYESTRADIOL_DN;BLALOCK_ALZHEIMERS_DISEASE_INCIPIENT_UP;BLALOCK_ALZHEIMERS_DISEASE_UP;BUYTAERT_PHOTODYNAMIC_THERAPY_STRESS_UP;CELL_DEVELOPMENT;CGTCTTA,MIR-208;CHARAFE_BREAST_CANCER_LUMINAL_VS_BASAL_DN;chr16p13;chr16q21;DEN_INTERACT_WITH_LCA5;ENK_UV_RESPONSE_EPIDERMIS_DN;FIRESTEIN_PROLI…	IPR000719;IPR002290;IPR008271;IPR011009;IPR017441
Q5SRQ6;P67870	Casein kinase II subunit beta	CSNK2B		NaN	NaN	0.50709	0	0	0	1	1	1	3	adiponectin-mediated signaling pathway;anatomical structure morphogenesis;axon guidance;biological regulation;cell cycle;cell surface receptor linked signaling pathway;cellular component assembly;cellular component assembly at cellular level;cellular component organization;cellular component organization at cellular level;cellular component organization or biogenesis;cellular component organizati…	binding;catalytic activity;cation binding;enzyme regulator activity;ion binding;kinase activity;kinase regulator activity;metal ion binding;protein kinase regulator activity;transferase activity;transferase activity, transferring phosphorus-containing groups	cell part;cytoplasmic part;cytosol;intracellular membrane-bounded organelle;intracellular organelle;intracellular part;macromolecular complex;membrane-bounded organelle;nucleus;organelle;protein complex;protein kinase CK2 complex	Adherens junction;Circadian rhythm - plant;Measles;Ribosome biogenesis in eukaryotes;Tight junction;Wnt signaling pathway	CK_II_beta	BARIS_THYROID_CANCER_DN;CAIRO_HEPATOBLASTOMA_CLASSES_UP;CHENG_RESPONSE_TO_NICKEL_ACETATE;chr6p21;DEN_INTERACT_WITH_LCA5;ENK_UV_RESPONSE_KERATINOCYTE_UP;GCM_ACTG1;GCM_ANP32B;GCM_APEX1;GCM_CSNK2B;GCM_NPM1;GCM_PFN1;GCM_PPP1CC;GCM_PSME1;GCM_RAF1;GGAANCGGAANY_UNKNOWN;GGAMTNNNNNTCCY_UNKNOWN;GGGAGGRR_V$MAZ_Q6;GINESTIER_BREAST_CANCER_20Q13_AMPLIFICATION_DN;GINESTIER_BREAST_CANCER_ZNF217_AMPLIFIED_DN;GRAS…	IPR000704;IPR016149;IPR016150
Q16527;F8VQR7;F8VW96	Cysteine and glycine-rich protein 2	CSRP2		NaN	0.29303	-1.27733	0	0.333255	0.412516	1	1	1	5	cell differentiation;cellular developmental process;cellular process;developmental process;multicellular organismal development;multicellular organismal process	binding;cation binding;ion binding;metal ion binding;transition metal ion binding;zinc ion binding	cell part;intracellular membrane-bounded organelle;intracellular organelle;intracellular part;membrane-bounded organelle;nucleus;organelle		LIM	BERENJENO_TRANSFORMED_BY_RHOA_DN;BLALOCK_ALZHEIMERS_DISEASE_UP;BREDEMEYER_RAG_SIGNALING_VIA_ATM_NOT_VIA_NFKB_UP;BROWNE_HCMV_INFECTION_48HR_DN;BURTON_ADIPOGENESIS_3;CAIRO_HEPATOBLASTOMA_CLASSES_DN;CAIRO_LIVER_DEVELOPMENT_UP;CHARAFE_BREAST_CANCER_LUMINAL_VS_MESENCHYMAL_DN;CHIARADONNA_NEOPLASTIC_TRANSFORMATION_KRAS_CDC25_UP;chr12q21;DELYS_THYROID_CANCER_DN;ELVIDGE_HIF1A_AND_HIF2A_TARGETS_DN;ELVIDGE_…	IPR001781
Q05048	Cleavage stimulation factor subunit 1	CSTF1	+	1.15095	1.73066	-0.411233	1.04563	1.5278	0.168303	0.347003	0.33646	1	13	biosynthetic process;cellular biosynthetic process;cellular macromolecule metabolic process;cellular metabolic process;cellular nitrogen compound metabolic process;cellular process;macromolecule metabolic process;metabolic process;mRNA 3'-end processing;mRNA cleavage;mRNA metabolic process;mRNA polyadenylation;mRNA processing;nitrogen compound metabolic process;nuclear mRNA splicing, via spliceos…	binding;nucleic acid binding;RNA binding	cell part;intracellular organelle part;intracellular part;nuclear part;nucleoplasm;organelle part	mRNA surveillance pathway	WD40	BENPORATH_NANOG_TARGETS;BIOPOLYMER_METABOLIC_PROCESS;BOYLAN_MULTIPLE_MYELOMA_C_CLUSTER_UP;BOYLAN_MULTIPLE_MYELOMA_C_UP;BROWNE_HCMV_INFECTION_4HR_DN;BUYTAERT_PHOTODYNAMIC_THERAPY_STRESS_DN;CHENG_IMPRINTED_BY_ESTRADIOL;chr20q13;CTTTGA_V$LEF1_Q2;DAZARD_RESPONSE_TO_UV_SCC_DN;DODD_NASOPHARYNGEAL_CARCINOMA_DN;GATTGGY_V$NFY_Q6_01;GRADE_COLON_AND_RECTAL_CANCER_UP;GSE14000_UNSTIM_VS_4H_LPS_DC_TRANSLATED_R…	IPR001680;IPR015943;IPR017986;IPR019775
P33240;E7EWR4;E9PID8	Cleavage stimulation factor subunit 2	CSTF2	+	2.46651	2.83484	0.135969	1.39909	1.70476	0.0976512	0.323964	0.327829	1	12	biosynthetic process;cellular biosynthetic process;cellular macromolecule metabolic process;cellular metabolic process;cellular nitrogen compound metabolic process;cellular process;macromolecule metabolic process;metabolic process;mRNA 3'-end processing;mRNA cleavage;mRNA metabolic process;mRNA polyadenylation;mRNA processing;nitrogen compound metabolic process;nuclear mRNA splicing, via spliceos…	binding;nucleic acid binding;nucleotide binding;RNA binding	cell part;cleavage body;intracellular membrane-bounded organelle;intracellular organelle;intracellular organelle part;intracellular part;macromolecular complex;membrane-bounded organelle;mRNA cleavage and polyadenylation specificity factor complex;mRNA cleavage factor complex;nuclear body;nuclear part;nucleoplasm part;nucleus;organelle;organelle part;protein complex	mRNA surveillance pathway	CSTF_C;CSTF2_hinge;RRM_1	ACEVEDO_LIVER_CANCER_UP;ACEVEDO_LIVER_CANCER_WITH_H3K27ME3_UP;ACEVEDO_LIVER_TUMOR_VS_NORMAL_ADJACENT_TISSUE_UP;AMIT_SERUM_RESPONSE_120_MCF10A;BERENJENO_TRANSFORMED_BY_RHOA_UP;BIOPOLYMER_METABOLIC_PROCESS;BRUINS_UVC_RESPONSE_LATE;BURTON_ADIPOGENESIS_3;chrxq22;DODD_NASOPHARYNGEAL_CARCINOMA_UP;E2F1_UP.V1_UP;ENK_UV_RESPONSE_EPIDERMIS_UP;GARY_CD5_TARGETS_DN;GRAESSMANN_APOPTOSIS_BY_DOXORUBICIN_DN;GRAES…	IPR000504;IPR012677;IPR025742;IPR026896
Q9H0L4	Cleavage stimulation factor subunit 2 tau variant	CSTF2T	+	1.84213	2.22524	-0.114623	1.53035	2.15881	0.162256	0.323964	0.31875	1	15	cellular macromolecule metabolic process;cellular metabolic process;cellular nitrogen compound metabolic process;cellular process;macromolecule metabolic process;metabolic process;mRNA metabolic process;mRNA processing;nitrogen compound metabolic process;nucleic acid metabolic process;nucleobase-containing compound metabolic process;primary metabolic process;RNA metabolic process;RNA processing	binding;nucleic acid binding;nucleotide binding;RNA binding	cell part;intracellular;intracellular membrane-bounded organelle;intracellular organelle;intracellular part;membrane-bounded organelle;nucleus;organelle	mRNA surveillance pathway	CSTF_C;CSTF2_hinge;RRM_1	ACEVEDO_METHYLATED_IN_LIVER_CANCER_DN;BERENJENO_TRANSFORMED_BY_RHOA_DN;BOYLAN_MULTIPLE_MYELOMA_D_DN;BOYLAN_MULTIPLE_MYELOMA_PCA3_DN;BROWNE_HCMV_INFECTION_6HR_DN;BUYTAERT_PHOTODYNAMIC_THERAPY_STRESS_DN;chr10q11;FORTSCHEGGER_PHF8_TARGETS_DN;GARGALOVIC_RESPONSE_TO_OXIDIZED_PHOSPHOLIPIDS_BLUE_DN;GARY_CD5_TARGETS_DN;GAUSSMANN_MLL_AF4_FUSION_TARGETS_G_UP;GSE14350_TREG_VS_TEFF_UP;GSE17974_CTRL_VS_ACT_IL…	IPR000504;IPR012677;IPR025742;IPR026896
Q12996	Cleavage stimulation factor subunit 3	CSTF3	+	1.32797	1.28575	-0.835757	1.63075	1.1019	0.802702	0.323964	0.463685	1	15	biosynthetic process;cellular biosynthetic process;cellular macromolecule metabolic process;cellular metabolic process;cellular nitrogen compound metabolic process;cellular process;macromolecule metabolic process;metabolic process;mRNA 3'-end processing;mRNA cleavage;mRNA metabolic process;mRNA polyadenylation;mRNA processing;nitrogen compound metabolic process;nuclear mRNA splicing, via spliceos…	binding;nucleic acid binding;RNA binding	cell part;intracellular organelle part;intracellular part;nuclear part;nucleoplasm;organelle part	mRNA surveillance pathway	Suf	AAAYRNCTG_UNKNOWN;AACTGGA,MIR-145;ACACTAC,MIR-142-3P;ATTACAT,MIR-380-3P;BASAKI_YBX1_TARGETS_UP;BENPORATH_MYC_MAX_TARGETS;BENPORATH_NANOG_TARGETS;BILD_SRC_ONCOGENIC_SIGNATURE;BIOPOLYMER_METABOLIC_PROCESS;BRUINS_UVC_RESPONSE_EARLY_LATE;BUYTAERT_PHOTODYNAMIC_THERAPY_STRESS_UP;CHICAS_RB1_TARGETS_SENESCENT;chr11p13;CTCTATG,MIR-368;CTTGTAT,MIR-381;DANG_BOUND_BY_MYC;DODD_NASOPHARYNGEAL_CARCINOMA_DN;FORT…	IPR003107;IPR008847
P35221;E5RJZ2;E5RIT8;E5RFM3;E5RJL0;E5RIE0;E5RHV7;E5RGY7;E5RGY6;E5RG03;E5RIB1;F8W845;G3XAM7	Catenin alpha-1	CTNNA1	+	NaN	NaN	NaN	0	0	0	1	1	1	0	adherens junction organization;aging;anatomical structure development;anatomical structure morphogenesis;apical junction assembly;axon regeneration;axonogenesis;biological adhesion;biological regulation;cell adhesion;cell differentiation;cell junction assembly;cell junction organization;cell part morphogenesis;cell projection morphogenesis;cell projection organization;cell-cell junction assembly;…	structural molecule activity	acrosomal vesicle;actin cytoskeleton;adherens junction;anchoring junction;catenin complex;cell junction;cell part;cell projection;cell-cell adherens junction;cell-cell contact zone;cell-cell junction;cytoplasmic membrane-bounded vesicle;cytoplasmic part;cytoplasmic vesicle;cytoskeleton;cytosol;extrinsic to membrane;extrinsic to plasma membrane;intercalated disc;intracellular membrane-bounded orga…	Adherens junction;Arrhythmogenic right ventricular cardiomyopathy (ARVC);Bacterial invasion of epithelial cells;Endometrial cancer;Leukocyte transendothelial migration;Pathways in cancer;Tight junction	Vinculin	AKL_HTLV1_INFECTION_UP;ALCALAY_AML_BY_NPM1_LOCALIZATION_UP;BAELDE_DIABETIC_NEPHROPATHY_DN;BARIS_THYROID_CANCER_DN;BASSO_B_LYMPHOCYTE_NETWORK;BIOCARTA_CELL2CELL_PATHWAY;BLALOCK_ALZHEIMERS_DISEASE_UP;BOYLAN_MULTIPLE_MYELOMA_D_CLUSTER_DN;BOYLAN_MULTIPLE_MYELOMA_D_DN;BOYLAN_MULTIPLE_MYELOMA_PCA3_DN;CAGTGTT,MIR-141,MIR-200A;chr5q31;CYTOSKELETAL_PROTEIN_BINDING;DEURIG_T_CELL_PROLYMPHOCYTIC_LEUKEMIA_UP;…	IPR000633;IPR001033;IPR006077
Q8WYA6	Beta-catenin-like protein 1	CTNNBL1		0.549486	2.08483	0.968961	0.665961	1.74791	0.37383	0.514018	0.327829	1	10	apoptosis;biological regulation;cell death;cellular macromolecule metabolic process;cellular metabolic process;cellular nitrogen compound metabolic process;cellular process;death;immune system process;macromolecule metabolic process;metabolic process;mRNA metabolic process;mRNA processing;nitrogen compound metabolic process;nucleic acid metabolic process;nucleobase-containing compound metabolic p…		cell part;intracellular organelle part;intracellular part;macromolecular complex;nuclear part;organelle part;protein complex;Prp19 complex;ribonucleoprotein complex;spliceosomal complex	Spliceosome	DUF1716	BLALOCK_ALZHEIMERS_DISEASE_UP;BOYAULT_LIVER_CANCER_SUBCLASS_G6_UP;CASORELLI_ACUTE_PROMYELOCYTIC_LEUKEMIA_DN;CHIANG_LIVER_CANCER_SUBCLASS_CTNNB1_UP;chr20q11;DIAZ_CHRONIC_MEYLOGENOUS_LEUKEMIA_UP;GINESTIER_BREAST_CANCER_20Q13_AMPLIFICATION_UP;GSE11864_UNTREATED_VS_CSF1_IFNG_IN_MAC_DN;GSE11924_TFH_VS_TH17_CD4_TCELL_DN;GSE13411_IGM_MEMORY_BCELL_VS_PLASMA_CELL_UP;GSE13411_SWITCHED_MEMORY_BCELL_VS_PLASM…	IPR011989;IPR013180;IPR016024
C9JZR2;O60716	Catenin delta-1	CTNND1		1.40793	2.05959	-0.54315	0.670911	1.6256	0.263229	0.513497	0.327829	1	6	adherens junction organization;anatomical structure morphogenesis;biological adhesion;biological regulation;biosynthetic process;cell adhesion;cell differentiation;cell differentiation involved in salivary gland development;cell junction assembly;cell junction organization;cell surface receptor linked signaling pathway;cell-cell adhesion;cell-cell junction organization;cellular biosynthetic proce…		adherens junction;anchoring junction;cell junction;cell part;cell projection;cell-cell adherens junction;cell-cell junction;cytoplasmic part;cytosol;intracellular membrane-bounded organelle;intracellular organelle;intracellular part;lamellipodium;membrane;membrane-bounded organelle;midbody;nucleus;organelle;plasma membrane	Adherens junction;Leukocyte transendothelial migration	Arm	AACATTC,MIR-409-3P;AACTGGA,MIR-145;AACTTT_UNKNOWN;ALCALAY_AML_BY_NPM1_LOCALIZATION_UP;ALFANO_MYC_TARGETS;ATGTACA,MIR-493;BENPORATH_CYCLING_GENES;BERENJENO_TRANSFORMED_BY_RHOA_DN;BURTON_ADIPOGENESIS_9;BYSTRYKH_HEMATOPOIESIS_STEM_CELL_QTL_TRANS;CAGGTG_V$E12_Q6;CCAWYNNGAAR_UNKNOWN;CCTGTGA,MIR-513;CHIARETTI_ACUTE_LYMPHOBLASTIC_LEUKEMIA_ZAP70;chr11q12;COULOUARN_TEMPORAL_TGFB1_SIGNATURE_DN;CREIGHTON_EN…	IPR000225;IPR011989;IPR016024
Q6PD62	RNA polymerase-associated protein CTR9 homolog	CTR9		NaN	NaN	NaN	0	0	0	1	1	1	0	biological regulation;biosynthetic process;cell fate commitment;cell fate commitment involved in formation of primary germ layers;cell surface receptor linked signaling pathway;cellular biosynthetic process;cellular component organization;cellular component organization at cellular level;cellular component organization or biogenesis;cellular component organization or biogenesis at cellular level;…		Cdc73/Paf1 complex;cell part;chromatin;chromosomal part;intracellular organelle part;intracellular part;macromolecular complex;nuclear body;nuclear part;nuclear speck;nucleoplasm part;organelle part;protein complex;transcription elongation factor complex;transcriptionally active chromatin		TPR_1;TPR_2	ACEVEDO_LIVER_TUMOR_VS_NORMAL_ADJACENT_TISSUE_UP;ACTGCAG,MIR-17-3P;BENPORATH_CYCLING_GENES;CGGAARNGGCNG_UNKNOWN;chr11p15;CTTTGT_V$LEF1_Q2;DER_IFN_BETA_RESPONSE_UP;DEURIG_T_CELL_PROLYMPHOCYTIC_LEUKEMIA_DN;GCM_TPR;GGGCGGR_V$SP1_Q6;GRAESSMANN_APOPTOSIS_BY_DOXORUBICIN_UP;GRAESSMANN_RESPONSE_TO_MC_AND_DOXORUBICIN_UP;GSE10239_NAIVE_VS_DAY4.5_EFF_CD8_TCELL_UP;GSE11864_UNTREATED_VS_CSF1_IFNG_PAM3CYS_IN_M…	IPR001440;IPR011990;IPR013026;IPR013105;IPR019734
H0YEV2;H0YCD9;B4E358;Q14247	Src substrate cortactin	CTTN	+	NaN	NaN	NaN	0	0	0	1	1	1	0			cell cortex;cell part;cell projection;cell projection part;cytoplasmic part;cytoskeleton;dendritic spine;intracellular non-membrane-bounded organelle;intracellular organelle;intracellular part;lamellipodium;neuron projection;neuron spine;non-membrane-bounded organelle;organelle;ruffle	Bacterial invasion of epithelial cells;Pathogenic Escherichia coli infection;Shigellosis;Tight junction	HS1_rep;SH3_1	AMUNDSON_POOR_SURVIVAL_AFTER_GAMMA_RADIATION_2G;BIOCARTA_AGR_PATHWAY;BORCZUK_MALIGNANT_MESOTHELIOMA_DN;BOYLAN_MULTIPLE_MYELOMA_C_D_DN;BURTON_ADIPOGENESIS_7;CAHOY_ASTROGLIAL;CELL_CORTEX;CELL_FRACTION;CELL_PROJECTION;CHIN_BREAST_CANCER_COPY_NUMBER_UP;chr11q13;CLIMENT_BREAST_CANCER_COPY_NUMBER_UP;CYTOPLASM;CYTOPLASMIC_PART;CYTOSKELETON;DELACROIX_RARG_BOUND_MEF;DELYS_THYROID_CANCER_UP;DING_LUNG_CANCE…	IPR000108;IPR001452;IPR003134;IPR015503
Q9P013;U3KQ79	Spliceosome-associated protein CWC15 homolog	CWC15	+	2.80936	4.38152	0.45935	1.21952	1.66947	0.566173	0.323964	0.327829	1	6	cellular macromolecule metabolic process;cellular metabolic process;cellular nitrogen compound metabolic process;cellular process;macromolecule metabolic process;metabolic process;mRNA metabolic process;mRNA processing;nitrogen compound metabolic process;nuclear mRNA splicing, via spliceosome;nucleic acid metabolic process;nucleobase-containing compound metabolic process;primary metabolic process…	binding;nucleic acid binding;RNA binding	catalytic step 2 spliceosome;cell part;intracellular organelle part;intracellular part;macromolecular complex;nuclear part;organelle part;ribonucleoprotein complex;spliceosomal complex	Spliceosome	Cwf_Cwc_15	BENPORATH_CYCLING_GENES;BIOPOLYMER_METABOLIC_PROCESS;chr11q21;DAIRKEE_TERT_TARGETS_UP;GATTGGY_V$NFY_Q6_01;GGGAGGRR_V$MAZ_Q6;GGGCGGR_V$SP1_Q6;GSE13493_CD4INTCD8POS_VS_CD8POS_THYMOCYTE_UP;GSE14000_TRANSLATED_RNA_VS_MRNA_4H_LPS_DC_DN;GSE14308_TH1_VS_TH17_UP;GSE1448_ANTI_VALPHA2_VS_VBETA5_DP_THYMOCYTE_UP;GSE15930_STIM_VS_STIM_AND_IFNAB_72H_CD8_T_CELL_DN;GSE15930_STIM_VS_STIM_AND_IL-12_24H_CD8_T_CELL_…	IPR006973
B7WP74;B7WP27;Q9HCG8	Pre-mRNA-splicing factor CWC22 homolog	CWC22		NaN	NaN	1.00231	0	0	0	1	1	1	3	biological regulation;cellular macromolecule metabolic process;cellular metabolic process;cellular nitrogen compound metabolic process;cellular process;macromolecule metabolic process;metabolic process;mRNA metabolic process;mRNA processing;nitrogen compound metabolic process;nuclear mRNA splicing, via spliceosome;nucleic acid metabolic process;nucleobase-containing compound metabolic process;pri…	binding;DNA binding;nucleic acid binding;RNA binding	catalytic step 2 spliceosome;cell part;cytoplasm;intracellular membrane-bounded organelle;intracellular organelle;intracellular organelle part;intracellular part;macromolecular complex;membrane-bounded organelle;nuclear part;nucleus;organelle;organelle part;ribonucleoprotein complex;spliceosomal complex		MA3;MIF4G	chr2q31;EIF4E_DN;FOSTER_KDM1A_TARGETS_DN;GSE11057_NAIVE_VS_CENT_MEMORY_CD4_TCELL_UP;GSE15930_NAIVE_VS_24H_IN_VITRO_STIM_IL12_CD8_TCELL_UP;GSE15930_NAIVE_VS_48H_IN_VITRO_STIM_CD8_TCELL_UP;GSE15930_NAIVE_VS_48H_IN_VITRO_STIM_IFNAB_CD8_TCELL_UP;GSE15930_NAIVE_VS_48H_IN_VITRO_STIM_IL12_CD8_TCELL_UP;GSE15930_NAIVE_VS_72H_IN_VITRO_STIM_IFNAB_CD8_TCELL_UP;GSE15930_NAIVE_VS_72H_IN_VITRO_STIM_IL12_CD8_TCE…	IPR003890;IPR003891;IPR016021;IPR016024
B4DZL1;B4DJK2;Q9NXE8	Pre-mRNA-splicing factor CWC25 homolog	CWC25		NaN	NaN	NaN	0	0	0	1	1	1	0					Cir_N;CWC25	chr17q12;GARGALOVIC_RESPONSE_TO_OXIDIZED_PHOSPHOLIPIDS_BLUE_UP;GSE11864_UNTREATED_VS_CSF1_PAM3CYS_IN_MAC_UP;GSE11924_TH2_VS_TH17_CD4_TCELL_UP;GSE12845_IGD_NEG_BLOOD_VS_NAIVE_TONSIL_BCELL_DN;GSE13411_NAIVE_BCELL_VS_PLASMA_CELL_UP;GSE1460_INTRATHYMIC_T_PROGENITOR_VS_DP_THYMOCYTE_DN;GSE20366_CD103_KLRG1_DP_VS_DN_TREG_DN;GSE27786_BCELL_VS_CD8_TCELL_UP;GSE27786_LIN_NEG_VS_BCELL_DN;GSE36476_YOUNG_VS_OL…	IPR019339;IPR022209
Q6UX04	Peptidyl-prolyl cis-trans isomerase CWC27 homolog	CWC27		NaN	NaN	-0.700597	0	0	0	1	1	1	3	cellular macromolecule metabolic process;cellular metabolic process;cellular nitrogen compound metabolic process;cellular process;cellular protein metabolic process;macromolecule metabolic process;macromolecule modification;metabolic process;mRNA metabolic process;mRNA processing;nitrogen compound metabolic process;nuclear mRNA splicing, via spliceosome;nucleic acid metabolic process;nucleobase-c…	catalytic activity;cis-trans isomerase activity;isomerase activity;peptidyl-prolyl cis-trans isomerase activity	catalytic step 2 spliceosome;cell part;intracellular organelle part;intracellular part;macromolecular complex;nuclear part;organelle part;ribonucleoprotein complex;spliceosomal complex		Pro_isomerase	ACEVEDO_LIVER_CANCER_UP;BENPORATH_MYC_MAX_TARGETS;chr5q12;DANG_BOUND_BY_MYC;EHLERS_ANEUPLOIDY_UP;GSE14769_20MIN_VS_360MIN_LPS_BMDM_DN;GSE17721_0.5H_VS_24H_GARDIQUIMOD_BMDM_DN;GSE17721_12H_VS_24H_GARDIQUIMOD_BMDM_DN;GSE17721_ALL_VS_24H_PAM3CSK4_BMDM_DN;GSE17721_CTRL_VS_CPG_2H_BMDM_DN;GSE17721_CTRL_VS_GARDIQUIMOD_24H_BMDM_DN;GSE17721_CTRL_VS_GARDIQUIMOD_4H_BMDM_UP;GSE17721_POLYIC_VS_GARDIQUIMOD_16H…	IPR002130;IPR020892
X6R7M0;Q69YN2	CWF19-like protein 1	CWF19L1		NaN	NaN	-1.34289	0	0	0	1	1	1	3	metabolic process	catalytic activity			CwfJ_C_1;CwfJ_C_2	ATF2_S_UP.V1_DN;chr10q24;GSE11864_CSF1_PAM3CYS_VS_CSF1_IFNG_PAM3CYS_IN_MAC_DN;GSE11924_TH1_VS_TH17_CD4_TCELL_UP;GSE13485_CTRL_VS_DAY3_YF17D_VACCINE_PBMC_UP;GSE17721_POLYIC_VS_CPG_0.5H_BMDM_UP;GSE17721_POLYIC_VS_PAM3CSK4_16H_BMDM_UP;GSE17974_1.5H_VS_72H_IL4_AND_ANTI_IL12_ACT_CD4_TCELL_UP;GSE19825_NAIVE_VS_IL2RALOW_DAY3_EFF_CD8_TCELL_DN;GSE24634_TREG_VS_TCONV_POST_DAY5_IL4_CONVERSION_UP;GSE28237_FO…	IPR006767;IPR006768;IPR011146
Q2TBE0;H0YE03;H7C3G7	CWF19-like protein 2	CWF19L2		2.05541	2.08559	-0.457504	1.04452	1.43659	0.723463	0.347003	0.346721	1	9	metabolic process	catalytic activity			CwfJ_C_1;CwfJ_C_2	ACEVEDO_LIVER_CANCER_UP;chr11q23;GSE16522_MEMORY_VS_NAIVE_CD8_TCELL_UP;GSE20366_EX_VIVO_VS_DEC205_CONVERSION_UP;GSE25087_FETAL_VS_ADULT_TCONV_DN;GSE39820_CTRL_VS_IL1B_IL6_CD4_TCELL_DN;KINSEY_TARGETS_OF_EWSR1_FLII_FUSION_UP;LASTOWSKA_NEUROBLASTOMA_COPY_NUMBER_DN;MARSON_BOUND_BY_FOXP3_UNSTIMULATED;MIKKELSEN_ES_ICP_WITH_H3K4ME3;MIKKELSEN_NPC_ICP_WITH_H3K4ME3;PEDRIOLI_MIR31_TARGETS_DN;RAO_BOUND_BY_SA…	IPR006767;IPR006768;IPR011146
Q9H5V9	UPF0428 protein CXorf56	CXorf56		NaN	NaN	NaN	0	0	0	1	1	1	0
H0YL50;H7C229;E7EW33;F5H583;E7EVJ5;E7EVF4;E7EWA4;Q7L576;Q96F07	Cytoplasmic FMR1-interacting protein 1;Cytoplasmic FMR1-interacting protein 2	CYFIP1;CYFIP2		NaN	NaN	-0.638473	0	0	0	1	1	1	3	apoptosis;axon extension;biological adhesion;biological regulation;cell adhesion;cell death;cell growth;cell projection assembly;cell projection organization;cell-cell adhesion;cellular component assembly;cellular component assembly at cellular level;cellular component organization;cellular component organization at cellular level;cellular component organization or biogenesis;cellular component o…	actin binding;actin filament binding;binding;cytoskeletal protein binding;enzyme binding;GTPase binding;protein binding;Rac GTPase binding;Ras GTPase binding;Rho GTPase binding;small GTPase binding	cell junction;cell part;cell projection;cytoplasm;cytoplasmic part;cytosol;intracellular part;lamellipodium;macromolecular complex;mRNA cap binding complex;neuron projection;perinuclear region of cytoplasm;protein complex;RNA cap binding complex;ruffle;synapse	Regulation of actin cytoskeleton	FragX_IP	ABBUD_LIF_SIGNALING_1_DN;ACEVEDO_LIVER_TUMOR_VS_NORMAL_ADJACENT_TISSUE_DN;ACTIN_BINDING;ACTIN_FILAMENT_BINDING;AGGGCAG,MIR-18A;ALCALA_APOPTOSIS;ALCALAY_AML_BY_NPM1_LOCALIZATION_DN;ANATOMICAL_STRUCTURE_DEVELOPMENT;ANATOMICAL_STRUCTURE_MORPHOGENESIS;APOPTOSIS_GO;ATGTTAA,MIR-302C;AXONOGENESIS;BENPORATH_SUZ12_TARGETS;BRUINS_UVC_RESPONSE_VIA_TP53_GROUP_D;CEBALLOS_TARGETS_OF_TP53_AND_MYC_DN;CELL_CELL_A…	IPR008081;IPR016536
P51398;V9GZ03;V9GYL9;V9GYJ9;V9GYJ3;V9GY11	28S ribosomal protein S29, mitochondrial	DAP3	+	1.39885	-0.146689	-1.84265	1.30795	0.222127	1.14276	0.323964	1	1	9	apoptotic mitochondrial changes;cellular component organization;cellular component organization at cellular level;cellular component organization or biogenesis;cellular component organization or biogenesis at cellular level;cellular process;mitochondrion organization;organelle organization		cell part;cytoplasmic part;intracellular membrane-bounded organelle;intracellular non-membrane-bounded organelle;intracellular organelle;intracellular organelle part;intracellular part;macromolecular complex;membrane-bounded organelle;mitochondrial part;mitochondrial ribosome;mitochondrion;non-membrane-bounded organelle;nuclear part;nucleolus;organellar ribosome;organelle;organelle part;ribonucle…		DAP3	APOPTOSIS_GO;BENPORATH_MYC_MAX_TARGETS;BENPORATH_PROLIFERATION;BLUM_RESPONSE_TO_SALIRASIB_UP;BYSTRYKH_HEMATOPOIESIS_STEM_CELL_AND_BRAIN_QTL_CIS;BYSTRYKH_HEMATOPOIESIS_STEM_CELL_QTL_CIS;CAMP_UP.V1_UP;CCAWNWWNNNGGC_UNKNOWN;CELL_DEVELOPMENT;chr1q22;CONCANNON_APOPTOSIS_BY_EPOXOMICIN_UP;DAIRKEE_TERT_TARGETS_UP;DANG_BOUND_BY_MYC;DOUGLAS_BMI1_TARGETS_UP;FERREIRA_EWINGS_SARCOMA_UNSTABLE_VS_STABLE_UP;FLEC…	IPR008092;IPR019368
Q68CR9;P14868;H7BZ35	Aspartate--tRNA ligase, cytoplasmic	DARS	+	NaN	NaN	NaN	0	0	0	1	1	1	0	amine metabolic process;amino acid activation;aspartyl-tRNA aminoacylation;carboxylic acid metabolic process;cellular amine metabolic process;cellular amino acid metabolic process;cellular component assembly;cellular component organization;cellular component organization or biogenesis;cellular ketone metabolic process;cellular macromolecule metabolic process;cellular metabolic process;cellular ni…	adenyl nucleotide binding;adenyl ribonucleotide binding;aminoacylase activity;aminoacyl-tRNA ligase activity;aspartate-tRNA ligase activity;ATP binding;binding;catalytic activity;hydrolase activity;hydrolase activity, acting on carbon-nitrogen (but not peptide) bonds;hydrolase activity, acting on carbon-nitrogen (but not peptide) bonds, in linear amides;ligase activity;ligase activity, forming am…	cell part;cytoplasm;cytoplasmic part;cytosol;intracellular part	Aminoacyl-tRNA biosynthesis	tRNA_anti;tRNA-synt_2	AACTTT_UNKNOWN;AMINE_METABOLIC_PROCESS;AMINO_ACID_AND_DERIVATIVE_METABOLIC_PROCESS;AMINO_ACID_METABOLIC_PROCESS;BIOPOLYMER_METABOLIC_PROCESS;BIOSYNTHETIC_PROCESS;BLALOCK_ALZHEIMERS_DISEASE_DN;BLALOCK_ALZHEIMERS_DISEASE_INCIPIENT_UP;BLALOCK_ALZHEIMERS_DISEASE_UP;BOSCO_ALLERGEN_INDUCED_TH2_ASSOCIATED_MODULE;CAIRO_HEPATOBLASTOMA_CLASSES_UP;CARBOXYLIC_ACID_METABOLIC_PROCESS;CELL_FRACTION;CELLULAR_BIO…	IPR002312;IPR004364;IPR004365;IPR004523;IPR006195;IPR012340;IPR018150
Q6PI48	Aspartate--tRNA ligase, mitochondrial	DARS2	+	NaN	NaN	-0.04848	0	0	0	1	1	1	3	amine metabolic process;amino acid activation;asparaginyl-tRNA aminoacylation;carboxylic acid metabolic process;cellular amine metabolic process;cellular amino acid metabolic process;cellular ketone metabolic process;cellular macromolecule metabolic process;cellular metabolic process;cellular nitrogen compound metabolic process;cellular process;macromolecule metabolic process;metabolic process;mi…	adenyl nucleotide binding;adenyl ribonucleotide binding;aminoacyl-tRNA ligase activity;aspartate-tRNA ligase activity;aspartate-tRNA(Asn) ligase activity;ATP binding;binding;catalytic activity;ligase activity;ligase activity, forming aminoacyl-tRNA and related compounds;ligase activity, forming carbon-oxygen bonds;nucleic acid binding;nucleotide binding;purine nucleotide binding;purine ribonucleo…	cell part;cytoplasmic part;intracellular membrane-bounded organelle;intracellular organelle;intracellular organelle lumen;intracellular organelle part;intracellular part;membrane-bounded organelle;membrane-enclosed lumen;mitochondrial matrix;mitochondrial part;nucleus;organelle;organelle lumen;organelle part	Aminoacyl-tRNA biosynthesis	GAD;tRNA_anti;tRNA-synt_2	ACEVEDO_LIVER_CANCER_UP;ACEVEDO_LIVER_TUMOR_VS_NORMAL_ADJACENT_TISSUE_UP;BENPORATH_EED_TARGETS;BENPORATH_NANOG_TARGETS;BENPORATH_SOX2_TARGETS;BUYTAERT_PHOTODYNAMIC_THERAPY_STRESS_DN;CAGGTA_V$AREB6_01;CHEN_LIVER_METABOLISM_QTL_CIS;chr1q25;DUTERTRE_ESTRADIOL_RESPONSE_24HR_UP;GSE11864_CSF1_IFNG_VS_CSF1_IFNG_PAM3CYS_IN_MAC_UP;GSE13411_IGM_MEMORY_BCELL_VS_PLASMA_CELL_DN;GSE13411_NAIVE_BCELL_VS_PLASMA_…	IPR002312;IPR004115;IPR004364;IPR004365;IPR004524;IPR006195;IPR012340;IPR018150
Q96EP5;K7EQ02	DAZ-associated protein 1	DAZAP1	+	2.67212	1.78846	-1.78623	1.32405	1.48888	0.665625	0.323964	0.341468	1	9	cell differentiation;cellular developmental process;cellular process;developmental process;gamete generation;male gamete generation;multicellular organismal development;multicellular organismal process;multicellular organismal reproductive process;reproductive process;spermatogenesis	binding;nucleic acid binding;nucleotide binding;RNA binding	cell part;cytoplasm;intracellular membrane-bounded organelle;intracellular organelle;intracellular part;membrane-bounded organelle;nucleus;organelle	mRNA surveillance pathway	RRM_1	ACAGGGT,MIR-10A,MIR-10B;AMUNDSON_POOR_SURVIVAL_AFTER_GAMMA_RADIATION_2G;ATGTTAA,MIR-302C;BASAKI_YBX1_TARGETS_UP;BERTUCCI_MEDULLARY_VS_DUCTAL_BREAST_CANCER_UP;BLALOCK_ALZHEIMERS_DISEASE_UP;CAGCTTT,MIR-320;CAIRO_HEPATOBLASTOMA_CLASSES_UP;CAMPS_COLON_CANCER_COPY_NUMBER_UP;CHANDRAN_METASTASIS_UP;chr19p13;CREIGHTON_ENDOCRINE_THERAPY_RESISTANCE_1;DIAZ_CHRONIC_MEYLOGENOUS_LEUKEMIA_UP;FERREIRA_EWINGS_SAR…	IPR000504;IPR012677
D6RFI1;D6R9W4;Q16643	Drebrin	DBN1		NaN	NaN	1.15238	0	0	0	1	1	1	3	actin cytoskeleton organization;actin filament organization;actin filament-based process;biological regulation;cell communication;cell communication by chemical coupling;cell communication by electrical coupling;cell proliferation;cellular component organization;cellular component organization at cellular level;cellular component organization or biogenesis;cellular component organization or bioge…	actin binding;binding;cytoskeletal protein binding;profilin binding;protein binding	actomyosin;cell junction;cell part;cell projection;cell-cell junction;cytoplasm;cytoskeletal part;dendrite;gap junction;intracellular;intracellular organelle part;intracellular part;membrane;neuron projection;organelle part;plasma membrane		Cofilin_ADF	AAGCACA,MIR-218;ACTIN_CYTOSKELETON_ORGANIZATION_AND_BIOGENESIS;ACTIN_FILAMENT_BASED_PROCESS;ACTIN_FILAMENT_ORGANIZATION;ATGTTTC,MIR-494;BORCZUK_MALIGNANT_MESOTHELIOMA_UP;CACTTTG,MIR-520G,MIR-520H;CAGCTTT,MIR-320;CAGGTCC,MIR-492;CHIANG_LIVER_CANCER_SUBCLASS_PROLIFERATION_UP;chr5q35;CTTTGTA,MIR-524;CYTOSKELETON_ORGANIZATION_AND_BIOGENESIS;DEBIASI_APOPTOSIS_BY_REOVIRUS_INFECTION_DN;DELASERNA_MYOD_TA…	IPR002108
Q9UK59;F5GWV2	Lariat debranching enzyme	DBR1	+	NaN	NaN	-0.10241	0	0	0	1	1	1	3	cellular macromolecule metabolic process;cellular metabolic process;cellular nitrogen compound metabolic process;cellular process;macromolecule metabolic process;metabolic process;mRNA metabolic process;mRNA processing;nitrogen compound metabolic process;nuclear mRNA splicing, via spliceosome;nucleic acid metabolic process;nucleobase-containing compound metabolic process;primary metabolic process…	binding;catalytic activity;cation binding;endonuclease activity;endonuclease activity, active with either ribo- or deoxyribonucleic acids and producing 5'-phosphomonoesters;endoribonuclease activity;endoribonuclease activity, producing 5'-phosphomonoesters;hydrolase activity;hydrolase activity, acting on ester bonds;ion binding;metal ion binding;nuclease activity;ribonuclease activity;RNA lariat …	cell part;intracellular membrane-bounded organelle;intracellular organelle;intracellular part;membrane-bounded organelle;nucleus;organelle		DBR1;Metallophos	BENPORATH_OCT4_TARGETS;BIOPOLYMER_METABOLIC_PROCESS;BLUM_RESPONSE_TO_SALIRASIB_DN;chr3q11;DING_LUNG_CANCER_EXPRESSION_BY_COPY_NUMBER;ENDONUCLEASE_ACTIVITY;ENDONUCLEASE_ACTIVITY_GO_0016893;ENDORIBONUCLEASE_ACTIVITY;ESC_J1_UP_EARLY.V1_DN;ESC_J1_UP_LATE.V1_DN;ESC_V6.5_UP_LATE.V1_DN;GARGALOVIC_RESPONSE_TO_OXIDIZED_PHOSPHOLIPIDS_MAGENTA_DN;GAZDA_DIAMOND_BLACKFAN_ANEMIA_ERYTHROID_DN;GRAESSMANN_APOPTOSI…	IPR004843;IPR007708
P11182	Lipoamide acyltransferase component of branched-chain alpha-keto acid dehydrogenase complex, mitochondrial	DBT		NaN	NaN	1.20951	0	0	0	1	1	1	3	acyl-CoA biosynthetic process;acyl-CoA metabolic process;amine catabolic process;amine metabolic process;biosynthetic process;branched chain family amino acid catabolic process;branched chain family amino acid metabolic process;carboxylic acid catabolic process;carboxylic acid metabolic process;catabolic process;cellular amine metabolic process;cellular amino acid catabolic process;cellular amino…	binding;catalytic activity;cofactor binding;dihydrolipoyllysine-residue (2-methylpropanoyl)transferase activity;transferase activity;transferase activity, transferring acyl groups;transferase activity, transferring acyl groups other than amino-acyl groups	cell part;cytoplasmic part;cytoskeleton;dihydrolipoyl dehydrogenase complex;intracellular non-membrane-bounded organelle;intracellular organelle;intracellular organelle part;intracellular part;macromolecular complex;microtubule cytoskeleton;mitochondrial alpha-ketoglutarate dehydrogenase complex;mitochondrial nucleoid;mitochondrial part;mitochondrial tricarboxylic acid cycle enzyme complex;non-me…	Valine, leucine and isoleucine degradation	2-oxoacid_dh;Biotin_lipoyl;E3_binding	BURTON_ADIPOGENESIS_6;CHEMNITZ_RESPONSE_TO_PROSTAGLANDIN_E2_DN;chr1p31;CUI_TCF21_TARGETS_2_DN;CYTOPLASM;CYTOPLASMIC_PART;FULCHER_INFLAMMATORY_RESPONSE_LECTIN_VS_LPS_DN;GAL_LEUKEMIC_STEM_CELL_UP;GEORGES_TARGETS_OF_MIR192_AND_MIR215;GRAESSMANN_APOPTOSIS_BY_DOXORUBICIN_UP;GRAESSMANN_APOPTOSIS_BY_SERUM_DEPRIVATION_UP;GRAESSMANN_RESPONSE_TO_MC_AND_DOXORUBICIN_UP;GSE13738_RESTING_VS_TCR_ACTIVATED_CD4_T…	IPR000089;IPR001078;IPR003016;IPR004167;IPR011053;IPR015761;IPR023213
Q9NV06;E7EVM5	DDB1- and CUL4-associated factor 13	DCAF13	+	2.17245	2.51616	-0.258703	1.52775	1.92843	0.274634	0.323964	0.31875	1	12	cellular macromolecule metabolic process;cellular metabolic process;cellular nitrogen compound metabolic process;cellular process;cellular protein metabolic process;macromolecule metabolic process;macromolecule modification;metabolic process;ncRNA metabolic process;ncRNA processing;nitrogen compound metabolic process;nucleic acid metabolic process;nucleobase-containing compound metabolic process;…		cell part;CUL4 RING ubiquitin ligase complex;cullin-RING ubiquitin ligase complex;intracellular non-membrane-bounded organelle;intracellular organelle;intracellular organelle part;intracellular part;macromolecular complex;non-membrane-bounded organelle;nuclear part;nucleolus;organelle;organelle part;protein complex;ribonucleoprotein complex;ubiquitin ligase complex		Sof1;WD40	ALONSO_METASTASIS_UP;BENPORATH_NANOG_TARGETS;BOCHKIS_FOXA2_TARGETS;CACGTG_V$MYC_Q2;chr8q22;DAIRKEE_TERT_TARGETS_DN;DCA_UP.V1_DN;DING_LUNG_CANCER_EXPRESSION_BY_COPY_NUMBER;GRADE_COLON_CANCER_UP;GSE12845_IGD_NEG_BLOOD_VS_NAIVE_TONSIL_BCELL_DN;GSE12845_IGD_POS_BLOOD_VS_NAIVE_TONSIL_BCELL_DN;GSE13306_TREG_RA_VS_TCONV_RA_UP;GSE14000_TRANSLATED_RNA_VS_MRNA_4H_LPS_DC_UP;GSE14000_TRANSLATED_RNA_VS_MRNA_D…	IPR001680;IPR007287;IPR015943;IPR017986;IPR019775
E9PCY4;P61962	DDB1- and CUL4-associated factor 7	DCAF7		NaN	NaN	-0.408343	0	0	0	1	1	1	3	cellular macromolecule metabolic process;cellular metabolic process;cellular process;cellular protein metabolic process;developmental process;macromolecule metabolic process;macromolecule modification;metabolic process;multicellular organismal development;multicellular organismal process;primary metabolic process;protein metabolic process;protein modification by small protein conjugation;protein …		cell part;CUL4 RING ubiquitin ligase complex;cullin-RING ubiquitin ligase complex;cytoplasm;intracellular membrane-bounded organelle;intracellular organelle;intracellular part;macromolecular complex;membrane-bounded organelle;nucleus;organelle;protein complex;ubiquitin ligase complex		WD40	AATGGAG,MIR-136;ACTACCT,MIR-196A,MIR-196B;ACTGCAG,MIR-17-3P;ACTGCCT,MIR-34B;AGGAAGC,MIR-516-3P;ATGTTAA,MIR-302C;BENPORATH_CYCLING_GENES;BLALOCK_ALZHEIMERS_DISEASE_UP;BROWNE_HCMV_INFECTION_16HR_UP;BROWNE_HCMV_INFECTION_1HR_DN;BRUINS_UVC_RESPONSE_LATE;CACTGTG,MIR-128A,MIR-128B;CAGTATT,MIR-200B,MIR-200C,MIR-429;CHANDRAN_METASTASIS_UP;chr17q23;CTTTGA_V$LEF1_Q2;CTTTGTA,MIR-524;CYCLIN_D1_KE_.V1_UP;CYCL…	IPR001680;IPR015943;IPR017986;IPR019775
P81605	Dermcidin;Survival-promoting peptide;DCD-1	DCD	+	NaN	NaN	NaN	0	0	0	1	1	1	0	cell killing;defense response;defense response to bacterium;defense response to fungus;killing of cells of other organism;macromolecule metabolic process;metabolic process;multi-organism process;primary metabolic process;protein metabolic process;proteolysis;response to bacterium;response to biotic stimulus;response to fungus;response to other organism;response to stimulus;response to stress	catalytic activity;hydrolase activity;peptidase activity	extracellular region			CAGGTG_V$E12_Q6;chr12q13;EXTRACELLULAR_REGION;GSE29617_DAY3_VS_DAY7_TIV_FLU_VACCINE_PBMC_2008_UP;GSE37416_CTRL_VS_0H_F_TULARENSIS_LVS_NEUTROPHIL_DN
Q5VZY9		DCLK1		NaN	NaN	NaN	0	0	0	1	1	1	0	biological regulation;cellular process;cellular response to stimulus;intracellular signal transduction;regulation of biological process;regulation of cellular process;response to stimulus;signal transduction				DCX	AMIT_EGF_RESPONSE_480_HELA;ANATOMICAL_STRUCTURE_DEVELOPMENT;BENPORATH_EED_TARGETS;BENPORATH_ES_1;BENPORATH_ES_WITH_H3K27ME3;BIOPOLYMER_METABOLIC_PROCESS;BIOPOLYMER_MODIFICATION;BOQUEST_STEM_CELL_CULTURED_VS_FRESH_UP;BOQUEST_STEM_CELL_UP;BROWNE_HCMV_INFECTION_16HR_DN;CAGGTA_V$AREB6_01;CELLULAR_MACROMOLECULE_METABOLIC_PROCESS;CELLULAR_PROTEIN_METABOLIC_PROCESS;CENTRAL_NERVOUS_SYSTEM_DEVELOPMENT;chr…	IPR003533;IPR017302
F5H2S7;Q13561;F8VW18;F8W1I6;F5H223;H0YI98	Dynactin subunit 2	DCTN2		-3.96576	-3.50564	-0.561825	0.0357912	0.0402756	0.155773	1	0.497754	1	6	antigen processing and presentation;antigen processing and presentation of exogenous antigen;antigen processing and presentation of exogenous peptide antigen;antigen processing and presentation of exogenous peptide antigen via MHC class II;antigen processing and presentation of peptide antigen;antigen processing and presentation of peptide antigen via MHC class II;antigen processing and presentat…	catalytic activity;hydrolase activity;hydrolase activity, acting on acid anhydrides;hydrolase activity, acting on acid anhydrides, in phosphorus-containing anhydrides;motor activity;nucleoside-triphosphatase activity;pyrophosphatase activity	cell part;cell projection part;centrosome;chromosomal part;cytoplasm;cytoplasmic part;cytoskeletal part;cytosol;dynactin complex;dynein complex;growth cone;intracellular non-membrane-bounded organelle;intracellular organelle;intracellular organelle part;intracellular part;kinetochore;macromolecular complex;membrane;microtubule;microtubule associated complex;microtubule organizing center;non-membr…	Huntington's disease;Vasopressin-regulated water reabsorption		ACTAYRNNNCCCR_UNKNOWN;ACTIN_CYTOSKELETON;AIYAR_COBRA1_TARGETS_DN;BERENJENO_TRANSFORMED_BY_RHOA_DN;BLALOCK_ALZHEIMERS_DISEASE_DN;CELL_CYCLE_GO_0007049;CELL_CYCLE_PHASE;CELL_CYCLE_PROCESS;CELL_PROLIFERATION_GO_0008283;CENTROSOME;chr12q13;CHROMOSOMAL_PART;CHROMOSOME;CHROMOSOMEPERICENTRIC_REGION;CREIGHTON_ENDOCRINE_THERAPY_RESISTANCE_2;CYTOPLASM;CYTOPLASMIC_PART;CYTOSKELETAL_PART;CYTOSKELETON;GCGNNAN…	IPR006996
Q92499	ATP-dependent RNA helicase DDX1	DDX1	+	1.67195	2.28533	-0.803678	1.42611	1.84354	0.313008	0.323964	0.327829	1	15	biological regulation;biosynthetic process;cellular biosynthetic process;cellular component assembly;cellular component assembly at cellular level;cellular component organization;cellular component organization at cellular level;cellular component organization or biogenesis;cellular component organization or biogenesis at cellular level;cellular macromolecular complex assembly;cellular macromolec…	adenyl nucleotide binding;adenyl ribonucleotide binding;ATP binding;ATPase activity;ATPase activity, coupled;ATP-dependent helicase activity;binding;catalytic activity;chromatin binding;DNA binding;DNA/RNA helicase activity;double-stranded RNA binding;exonuclease activity;helicase activity;hydrolase activity;hydrolase activity, acting on acid anhydrides;hydrolase activity, acting on acid anhydrid…	cell part;cleavage body;cytoplasmic part;intracellular non-membrane-bounded organelle;intracellular organelle;intracellular organelle part;intracellular part;macromolecular complex;non-membrane-bounded organelle;nuclear body;nuclear part;nucleoplasm part;organelle;organelle part;protein complex;ribonucleoprotein complex;RNA granule;stress granule;tRNA-splicing ligase complex		DEAD;Helicase_C;SPRY	AGTCTTA,MIR-499;APRELIKOVA_BRCA1_TARGETS;BENPORATH_MYC_MAX_TARGETS;BLALOCK_ALZHEIMERS_DISEASE_DN;CAIRO_HEPATOBLASTOMA_CLASSES_UP;chr2p24;DANG_BOUND_BY_MYC;DER_IFN_BETA_RESPONSE_UP;DIAZ_CHRONIC_MEYLOGENOUS_LEUKEMIA_UP;FAELT_B_CLL_WITH_VH_REARRANGEMENTS_DN;FAELT_B_CLL_WITH_VH3_21_DN;FEVR_CTNNB1_TARGETS_DN;GARY_CD5_TARGETS_DN;GRADE_COLON_AND_RECTAL_CANCER_UP;GSE11864_UNTREATED_VS_CSF1_IFNG_IN_MAC_DN…	IPR001650;IPR001870;IPR003877;IPR008985;IPR011545;IPR014001;IPR014014;IPR018355;IPR027417
E9PIF2;Q13206	Probable ATP-dependent RNA helicase DDX10	DDX10	+	0.840178	1.74037	-0.111396	1.84277	1.2962	0.145843	0.323964	0.375005	1	9		adenyl nucleotide binding;adenyl ribonucleotide binding;ATP binding;ATPase activity;ATPase activity, coupled;ATP-dependent helicase activity;binding;catalytic activity;helicase activity;hydrolase activity;hydrolase activity, acting on acid anhydrides;hydrolase activity, acting on acid anhydrides, in phosphorus-containing anhydrides;nucleic acid binding;nucleoside-triphosphatase activity;nucleotid…			DEAD;DUF4217;Helicase_C	BENPORATH_MYC_MAX_TARGETS;BILD_MYC_ONCOGENIC_SIGNATURE;BLUM_RESPONSE_TO_SALIRASIB_UP;BROWNE_HCMV_INFECTION_16HR_UP;CAIRO_HEPATOBLASTOMA_CLASSES_UP;CHEN_ETV5_TARGETS_TESTIS;chr11q22;DACOSTA_UV_RESPONSE_VIA_ERCC3_DN;DANG_BOUND_BY_MYC;DANG_MYC_TARGETS_UP;DIAZ_CHRONIC_MEYLOGENOUS_LEUKEMIA_UP;DUTERTRE_ESTRADIOL_RESPONSE_24HR_UP;DUTERTRE_ESTRADIOL_RESPONSE_6HR_UP;ENK_UV_RESPONSE_EPIDERMIS_DN;FLECHNER_B…	IPR000629;IPR001650;IPR011545;IPR014001;IPR014014;IPR025313;IPR027417
Q92841;H3BLZ8;C9JMU5	Probable ATP-dependent RNA helicase DDX17	DDX17	+	1.17062	2.04473	0.161982	1.01027	1.57264	0.175347	0.350258	0.327829	1	15	anatomical structure development;biological regulation;biosynthetic process;cardiovascular system development;cellular biosynthetic process;cellular macromolecule biosynthetic process;cellular macromolecule metabolic process;cellular metabolic process;cellular nitrogen compound metabolic process;cellular process;developmental process;macromolecule biosynthetic process;macromolecule metabolic proc…	adenyl nucleotide binding;adenyl ribonucleotide binding;ATP binding;ATPase activity;ATPase activity, coupled;ATP-dependent helicase activity;binding;catalytic activity;estrogen receptor binding;helicase activity;hormone receptor binding;hydrolase activity;hydrolase activity, acting on acid anhydrides;hydrolase activity, acting on acid anhydrides, in phosphorus-containing anhydrides;nuclear hormon…	cell part;intracellular membrane-bounded organelle;intracellular non-membrane-bounded organelle;intracellular organelle;intracellular organelle part;intracellular part;membrane-bounded organelle;non-membrane-bounded organelle;nuclear part;nucleolus;nucleus;organelle;organelle part		DEAD;Helicase_C	AACTTT_UNKNOWN;ABRAMSON_INTERACT_WITH_AIRE;ACATTCC,MIR-1,MIR-206;ACAWNRNSRCGG_UNKNOWN;ACCAAAG,MIR-9;ALFANO_MYC_TARGETS;ATPASE_ACTIVITY;ATPASE_ACTIVITY_COUPLED;BAELDE_DIABETIC_NEPHROPATHY_DN;BENPORATH_MYC_MAX_TARGETS;BENPORATH_NANOG_TARGETS;BENPORATH_SOX2_TARGETS;BILD_HRAS_ONCOGENIC_SIGNATURE;BIOPOLYMER_METABOLIC_PROCESS;BOGNI_TREATMENT_RELATED_MYELOID_LEUKEMIA_DN;BROWNE_HCMV_INFECTION_14HR_DN;BRO…	IPR000629;IPR001650;IPR011545;IPR014001;IPR014014;IPR027417
Q9NVP1	ATP-dependent RNA helicase DDX18	DDX18	+	2.29237	0.782451	-1.54691	1.40463	1.24948	1.11057	0.323964	0.385761	1	12		adenyl nucleotide binding;adenyl ribonucleotide binding;ATP binding;ATPase activity;ATPase activity, coupled;ATP-dependent helicase activity;ATP-dependent RNA helicase activity;binding;catalytic activity;helicase activity;hydrolase activity;hydrolase activity, acting on acid anhydrides;hydrolase activity, acting on acid anhydrides, in phosphorus-containing anhydrides;nucleic acid binding;nucleosi…	cell part;intracellular non-membrane-bounded organelle;intracellular organelle;intracellular organelle part;intracellular part;non-membrane-bounded organelle;nuclear part;nucleolus;organelle;organelle part		DEAD;DUF4217;Helicase_C	ACEVEDO_NORMAL_TISSUE_ADJACENT_TO_LIVER_TUMOR_DN;ATP_DEPENDENT_HELICASE_ACTIVITY;ATP_DEPENDENT_RNA_HELICASE_ACTIVITY;ATPASE_ACTIVITY;ATPASE_ACTIVITY_COUPLED;BAKKER_FOXO3_TARGETS_DN;BENPORATH_ES_1;BENPORATH_NANOG_TARGETS;BERENJENO_TRANSFORMED_BY_RHOA_UP;BILD_MYC_ONCOGENIC_SIGNATURE;BLALOCK_ALZHEIMERS_DISEASE_UP;BORCZUK_MALIGNANT_MESOTHELIOMA_UP;BROWNE_HCMV_INFECTION_18HR_UP;CACGTG_V$MYC_Q2;CAIRO_H…	IPR000629;IPR001650;IPR011545;IPR014001;IPR014014;IPR025313;IPR027417
Q9UHI6	Probable ATP-dependent RNA helicase DDX20	DDX20		NaN	NaN	0.55209	0	0	0	1	1	1	3	assembly of spliceosomal tri-snRNP;biological regulation;cellular component assembly;cellular component assembly at cellular level;cellular component organization;cellular component organization at cellular level;cellular component organization or biogenesis;cellular component organization or biogenesis at cellular level;cellular macromolecular complex assembly;cellular macromolecular complex sub…	adenyl nucleotide binding;adenyl ribonucleotide binding;ATP binding;ATPase activity;ATPase activity, coupled;ATP-dependent helicase activity;ATP-dependent RNA helicase activity;binding;catalytic activity;DNA binding;helicase activity;hydrolase activity;hydrolase activity, acting on acid anhydrides;hydrolase activity, acting on acid anhydrides, in phosphorus-containing anhydrides;nucleic acid bind…	Cajal body;cell part;cytoplasmic part;cytoskeleton;cytosol;intracellular non-membrane-bounded organelle;intracellular organelle;intracellular organelle part;intracellular part;macromolecular complex;non-membrane-bounded organelle;nuclear body;nuclear part;nucleoplasm;nucleoplasm part;organelle;organelle part;protein complex;ribonucleoprotein complex;spliceosomal complex;transcriptional repressor …	RNA transport	DEAD;Helicase_C	ATP_DEPENDENT_HELICASE_ACTIVITY;ATP_DEPENDENT_RNA_HELICASE_ACTIVITY;ATPASE_ACTIVITY;ATPASE_ACTIVITY_COUPLED;BENPORATH_NANOG_TARGETS;BIOCARTA_ETS_PATHWAY;BIOPOLYMER_METABOLIC_PROCESS;CELLULAR_COMPONENT_ASSEMBLY;chr1p21;CYTOPLASM;CYTOSKELETON;GARY_CD5_TARGETS_DN;GOBERT_OLIGODENDROCYTE_DIFFERENTIATION_UP;GSE13229_IMM_VS_INTMATURE_NKCELL_DN;GSE13229_MATURE_VS_INTMATURE_NKCELL_DN;GSE14308_TH1_VS_INDUC…	IPR000629;IPR001650;IPR011545;IPR014001;IPR014014;IPR027417
Q9NR30	Nucleolar RNA helicase 2	DDX21	+	3.0675	3.26977	-0.516692	1.92483	2.00064	0.977951	0.323964	0.31875	1	15	multi-organism process;response to biotic stimulus;response to chemical stimulus;response to dsRNA;response to exogenous dsRNA;response to organic substance;response to other organism;response to stimulus;response to virus	adenyl nucleotide binding;adenyl ribonucleotide binding;ATP binding;ATPase activity;ATPase activity, coupled;ATP-dependent helicase activity;ATP-dependent RNA helicase activity;binding;catalytic activity;double-stranded RNA binding;helicase activity;hydrolase activity;hydrolase activity, acting on acid anhydrides;hydrolase activity, acting on acid anhydrides, in phosphorus-containing anhydrides;n…	cell part;intracellular non-membrane-bounded organelle;intracellular organelle;intracellular organelle part;intracellular part;non-membrane-bounded organelle;nuclear part;nucleolus;organelle;organelle part		DEAD;GUCT;Helicase_C	ACEVEDO_LIVER_CANCER_UP;ACEVEDO_LIVER_TUMOR_VS_NORMAL_ADJACENT_TISSUE_UP;ALFANO_MYC_TARGETS;APRELIKOVA_BRCA1_TARGETS;ATP_DEPENDENT_HELICASE_ACTIVITY;ATP_DEPENDENT_RNA_HELICASE_ACTIVITY;ATPASE_ACTIVITY;ATPASE_ACTIVITY_COUPLED;BENPORATH_ES_1;BENPORATH_SOX2_TARGETS;BERENJENO_TRANSFORMED_BY_RHOA_UP;BHATTACHARYA_EMBRYONIC_STEM_CELL;BIDUS_METASTASIS_UP;BLALOCK_ALZHEIMERS_DISEASE_UP;BROWNE_HCMV_INFECTIO…	IPR001650;IPR011545;IPR012562;IPR014001;IPR014014;IPR027417
Q9BUQ8	Probable ATP-dependent RNA helicase DDX23	DDX23	+	1.4569	2.24575	0.32541	0.950008	1.98061	0.596306	0.362499	0.31875	1	15	cellular component assembly;cellular component assembly at cellular level;cellular component organization;cellular component organization at cellular level;cellular component organization or biogenesis;cellular component organization or biogenesis at cellular level;cellular macromolecular complex assembly;cellular macromolecular complex subunit organization;cellular process;cis assembly of pre-ca…	adenyl nucleotide binding;adenyl ribonucleotide binding;ATP binding;ATPase activity;ATPase activity, coupled;ATP-dependent helicase activity;ATP-dependent RNA helicase activity;binding;catalytic activity;helicase activity;hydrolase activity;hydrolase activity, acting on acid anhydrides;hydrolase activity, acting on acid anhydrides, in phosphorus-containing anhydrides;nucleic acid binding;nucleosi…	catalytic step 2 spliceosome;cell part;cytoplasmic part;intracellular membrane-bounded organelle;intracellular organelle;intracellular organelle part;intracellular part;macromolecular complex;membrane;membrane-bounded organelle;mitochondrion;nuclear part;nucleoplasm;organelle;organelle part;plasma membrane;ribonucleoprotein complex;small nuclear ribonucleoprotein complex;spliceosomal complex;U5 s…	Spliceosome	DEAD;Helicase_C	AACYNNNNTTCCS_UNKNOWN;AGUIRRE_PANCREATIC_CANCER_COPY_NUMBER_DN;ASTON_MAJOR_DEPRESSIVE_DISORDER_UP;ATP_DEPENDENT_HELICASE_ACTIVITY;ATP_DEPENDENT_RNA_HELICASE_ACTIVITY;ATPASE_ACTIVITY;ATPASE_ACTIVITY_COUPLED;BENPORATH_NANOG_TARGETS;BIOPOLYMER_METABOLIC_PROCESS;BLUM_RESPONSE_TO_SALIRASIB_DN;BROWNE_HCMV_INFECTION_1HR_DN;BROWNE_HCMV_INFECTION_4HR_DN;CAMP_UP.V1_UP;chr12q13;DIAZ_CHRONIC_MEYLOGENOUS_LEUK…	IPR000629;IPR001650;IPR011545;IPR014001;IPR014014;IPR027417
F5GYL3;G3V529;Q9GZR7	ATP-dependent RNA helicase DDX24	DDX24	+	-0.569022	2.16902	-0.266058	0.114339	1.17151	1.66073	1	0.426144	1	6	cellular macromolecule metabolic process;cellular metabolic process;cellular nitrogen compound metabolic process;cellular process;macromolecule metabolic process;metabolic process;nitrogen compound metabolic process;nucleic acid metabolic process;nucleobase-containing compound metabolic process;primary metabolic process;RNA metabolic process	adenyl nucleotide binding;adenyl ribonucleotide binding;ATP binding;ATPase activity;ATPase activity, coupled;ATP-dependent helicase activity;ATP-dependent RNA helicase activity;binding;catalytic activity;helicase activity;hydrolase activity;hydrolase activity, acting on acid anhydrides;hydrolase activity, acting on acid anhydrides, in phosphorus-containing anhydrides;nucleic acid binding;nucleosi…	cell part;cytoplasm;intracellular non-membrane-bounded organelle;intracellular organelle;intracellular organelle part;intracellular part;non-membrane-bounded organelle;nuclear part;nucleolus;organelle;organelle part		DEAD;Helicase_C	APRELIKOVA_BRCA1_TARGETS;BIDUS_METASTASIS_DN;CHICAS_RB1_TARGETS_SENESCENT;chr14q32;DELACROIX_RARG_BOUND_MEF;GCGNNANTTCC_UNKNOWN;GGCNRNWCTTYS_UNKNOWN;GGGCGGR_V$SP1_Q6;GOTZMANN_EPITHELIAL_TO_MESENCHYMAL_TRANSITION_DN;GSE11057_CD4_CENT_MEM_VS_PBMC_UP;GSE11057_PBMC_VS_MEM_CD4_TCELL_DN;GSE11924_TFH_VS_TH17_CD4_TCELL_UP;GSE13485_DAY1_VS_DAY21_YF17D_VACCINE_PBMC_UP;GSE15659_NAIVE_CD4_TCELL_VS_RESTING_TR…	IPR000629;IPR001650;IPR011545;IPR014001;IPR014014;IPR027417
Q96GQ7	Probable ATP-dependent RNA helicase DDX27	DDX27	+	1.53614	1.34943	-1.05201	1.1121	1.71443	1.75509	0.332768	0.327829	1	12		adenyl nucleotide binding;adenyl ribonucleotide binding;ATP binding;ATPase activity;ATPase activity, coupled;ATP-dependent helicase activity;binding;catalytic activity;helicase activity;hydrolase activity;hydrolase activity, acting on acid anhydrides;hydrolase activity, acting on acid anhydrides, in phosphorus-containing anhydrides;nucleic acid binding;nucleoside-triphosphatase activity;nucleotid…	cell part;intracellular membrane-bounded organelle;intracellular organelle;intracellular part;membrane-bounded organelle;nucleus;organelle		DEAD;Helicase_C	ACEVEDO_LIVER_CANCER_UP;ACEVEDO_NORMAL_TISSUE_ADJACENT_TO_LIVER_TUMOR_UP;BLALOCK_ALZHEIMERS_DISEASE_UP;CAIRO_HEPATOBLASTOMA_CLASSES_UP;CAIRO_LIVER_DEVELOPMENT_DN;chr20q13;CREIGHTON_ENDOCRINE_THERAPY_RESISTANCE_1;ESC_J1_UP_LATE.V1_DN;FOSTER_KDM1A_TARGETS_DN;GARCIA_TARGETS_OF_FLI1_AND_DAX1_DN;GARY_CD5_TARGETS_DN;GRADE_COLON_AND_RECTAL_CANCER_UP;GRADE_COLON_CANCER_UP;GSE12845_IGD_NEG_BLOOD_VS_DARKZO…	IPR000629;IPR001650;IPR011545;IPR014001;IPR014014;IPR027417
Q9NUL7	Probable ATP-dependent RNA helicase DDX28	DDX28	+	NaN	NaN	NaN	0	0	0	1	1	1	0		adenyl nucleotide binding;adenyl ribonucleotide binding;ATP binding;ATPase activity;ATPase activity, coupled;ATP-dependent helicase activity;binding;catalytic activity;helicase activity;hydrolase activity;hydrolase activity, acting on acid anhydrides;hydrolase activity, acting on acid anhydrides, in phosphorus-containing anhydrides;nucleic acid binding;nucleoside-triphosphatase activity;nucleotid…	cell part;cytoplasmic part;intracellular non-membrane-bounded organelle;intracellular organelle;intracellular organelle part;intracellular part;mitochondrial nucleoid;mitochondrial part;non-membrane-bounded organelle;nuclear part;nucleoid;nucleolus;organelle;organelle part		DEAD;Helicase_C	ACOSTA_PROLIFERATION_INDEPENDENT_MYC_TARGETS_UP;BILD_MYC_ONCOGENIC_SIGNATURE;chr16q22;COULOUARN_TEMPORAL_TGFB1_SIGNATURE_DN;DELASERNA_MYOD_TARGETS_DN;DODD_NASOPHARYNGEAL_CARCINOMA_UP;GARGALOVIC_RESPONSE_TO_OXIDIZED_PHOSPHOLIPIDS_TURQUOISE_DN;GSE12845_NAIVE_VS_PRE_GC_TONSIL_BCELL_UP;GSE13411_NAIVE_VS_IGM_MEMORY_BCELL_UP;GSE14000_4H_VS_16H_LPS_DC_DN;GSE1460_CD4_THYMOCYTE_VS_NAIVE_CD4_TCELL_ADULT_BL…	IPR001650;IPR011545;IPR014001;IPR014014;IPR027417
O00148;B1Q2N1;K7EQN7;K7EPJ3	ATP-dependent RNA helicase DDX39A	DDX39A	+	2.63145	2.99038	0.558677	1.26021	1.45586	1.37684	0.323964	0.345178	1	6	cellular macromolecule metabolic process;cellular metabolic process;cellular nitrogen compound metabolic process;cellular process;establishment of localization;establishment of localization in cell;establishment of RNA localization;intracellular transport;macromolecule metabolic process;metabolic process;mRNA export from nucleus;mRNA metabolic process;mRNA processing;mRNA transport;nitrogen compo…	adenyl nucleotide binding;adenyl ribonucleotide binding;ATP binding;ATPase activity;ATPase activity, coupled;ATP-dependent helicase activity;binding;catalytic activity;helicase activity;hydrolase activity;hydrolase activity, acting on acid anhydrides;hydrolase activity, acting on acid anhydrides, in phosphorus-containing anhydrides;nucleic acid binding;nucleoside-triphosphatase activity;nucleotid…	cell part;cytoplasm;intracellular membrane-bounded organelle;intracellular organelle;intracellular part;membrane-bounded organelle;nucleus;organelle		DEAD;Helicase_C	AGCTCCT,MIR-28;ATP_DEPENDENT_HELICASE_ACTIVITY;ATP_DEPENDENT_RNA_HELICASE_ACTIVITY;ATPASE_ACTIVITY;ATPASE_ACTIVITY_COUPLED;BASAKI_YBX1_TARGETS_UP;BENPORATH_NANOG_TARGETS;BENPORATH_SOX2_TARGETS;BIOPOLYMER_METABOLIC_PROCESS;BLALOCK_ALZHEIMERS_DISEASE_UP;BLUM_RESPONSE_TO_SALIRASIB_DN;BROWNE_HCMV_INFECTION_14HR_UP;CAIRO_HEPATOBLASTOMA_CLASSES_UP;CELLULAR_LOCALIZATION;chr19p13;chr6p21;CTTTGA_V$LEF1_Q2…	IPR001650;IPR011545;IPR014001;IPR014014;IPR027417
F8VQ10;Q13838;Q5STU3;F6WLT2;B4DP52;F6TRA5;F6S4E6	Spliceosome RNA helicase DDX39B	DDX39B;hCG_2005638	+	2.21051	2.58572	0.042613	1.35398	1.61967	0.0458015	0.323964	0.327829	1	15	cellular component assembly;cellular component assembly at cellular level;cellular component organization;cellular component organization at cellular level;cellular component organization or biogenesis;cellular component organization or biogenesis at cellular level;cellular macromolecular complex assembly;cellular macromolecular complex subunit organization;cellular macromolecule metabolic proces…	adenyl nucleotide binding;adenyl ribonucleotide binding;ATP binding;ATPase activity;ATPase activity, coupled;ATP-dependent helicase activity;ATP-dependent protein binding;ATP-dependent RNA helicase activity;binding;catalytic activity;helicase activity;hydrolase activity;hydrolase activity, acting on acid anhydrides;hydrolase activity, acting on acid anhydrides, in phosphorus-containing anhydrides…	cell part;cytoplasm;intracellular organelle part;intracellular part;macromolecular complex;nuclear body;nuclear part;nuclear speck;nucleoplasm part;organelle part;protein complex;ribonucleoprotein complex;spliceosomal complex;transcription export complex	mRNA surveillance pathway;RNA transport;Spliceosome	DEAD;Helicase_C	FOURNIER_ACINAR_DEVELOPMENT_LATE_2;GAZDA_DIAMOND_BLACKFAN_ANEMIA_ERYTHROID_DN;GINESTIER_BREAST_CANCER_20Q13_AMPLIFICATION_DN;GINESTIER_BREAST_CANCER_ZNF217_AMPLIFIED_DN;GRADE_COLON_CANCER_UP;GRAESSMANN_APOPTOSIS_BY_DOXORUBICIN_DN;GROSS_HYPOXIA_VIA_ELK3_AND_HIF1A_UP;GROSS_HYPOXIA_VIA_ELK3_UP;GROSS_HYPOXIA_VIA_HIF1A_UP;GSE13484_UNSTIM_VS_3H_YF17D_VACCINE_STIM_PBMC_UP;GSE15930_STIM_VS_STIM_AND_IL-12…	IPR001650;IPR011545;IPR014001;IPR014014;IPR027417
O00571;B4DXX7;O15523	ATP-dependent RNA helicase DDX3X;ATP-dependent RNA helicase DDX3Y	DDX3X;DDX3Y	+	1.2332	1.7856	0.37093	0.941545	1.6999	0.29529	0.36642	0.327829	1	15	biological regulation;biosynthetic process;cellular biosynthetic process;cellular component assembly;cellular component assembly at cellular level;cellular component organization;cellular component organization at cellular level;cellular component organization or biogenesis;cellular component organization or biogenesis at cellular level;cellular macromolecular complex assembly;cellular macromolec…	adenyl nucleotide binding;adenyl ribonucleotide binding;ATP binding;ATPase activity;ATPase activity, coupled;ATP-dependent DNA helicase activity;ATP-dependent helicase activity;ATP-dependent RNA helicase activity;binding;catalytic activity;DNA binding;DNA helicase activity;DNA-dependent ATPase activity;eukaryotic initiation factor 4E binding;helicase activity;hydrolase activity;hydrolase activity…	cell part;cytoplasm;cytoplasmic part;intracellular membrane-bounded organelle;intracellular non-membrane-bounded organelle;intracellular organelle;intracellular organelle part;intracellular part;macromolecular complex;membrane;membrane-bounded organelle;mitochondrial membrane;mitochondrial outer membrane;mitochondrial part;non-membrane-bounded organelle;nuclear body;nuclear part;nuclear speck;nuc…	RIG-I-like receptor signaling pathway	DEAD;Helicase_C	AAACCAC,MIR-140;AAAGACA,MIR-511;AACTTT_UNKNOWN;AAGCAAT,MIR-137;AAGCACT,MIR-520F;AAGCCAT,MIR-135A,MIR-135B;ACAACTT,MIR-382;ACACTGG,MIR-199A,MIR-199B;ACTGAAA,MIR-30A-3P,MIR-30E-3P;ACTGTAG,MIR-139;AGGTGCA,MIR-500;AGTCTAG,MIR-151;AMUNDSON_GENOTOXIC_SIGNATURE;APRELIKOVA_BRCA1_TARGETS;ATAGGAA,MIR-202;ATGTACA,MIR-493;ATGTCAC,MIR-489;ATGTTAA,MIR-302C;ATP_DEPENDENT_HELICASE_ACTIVITY;ATP_DEPENDENT_RNA_HELI…	IPR000629;IPR001650;IPR011545;IPR014001;IPR014014;IPR027417
J3KNN5;Q9UJV9	Probable ATP-dependent RNA helicase DDX41	DDX41	+	1.46191	1.83273	-0.672577	1.15237	1.24196	0.228805	0.323964	0.38711	1	15	apoptosis;biological regulation;cell death;cellular macromolecule metabolic process;cellular metabolic process;cellular nitrogen compound metabolic process;cellular process;cellular response to chemical stimulus;cellular response to cytokine stimulus;cellular response to interferon-beta;cellular response to organic substance;cellular response to stimulus;death;defense response;defense response to…	adenyl nucleotide binding;adenyl ribonucleotide binding;ATP binding;ATPase activity;ATPase activity, coupled;ATP-dependent helicase activity;binding;catalytic activity;cation binding;DNA binding;helicase activity;hydrolase activity;hydrolase activity, acting on acid anhydrides;hydrolase activity, acting on acid anhydrides, in phosphorus-containing anhydrides;ion binding;metal ion binding;nucleic …	catalytic step 2 spliceosome;cell part;cytoplasmic part;endoplasmic reticulum;intracellular membrane-bounded organelle;intracellular organelle;intracellular organelle part;intracellular part;macromolecular complex;membrane-bounded organelle;nuclear part;organelle;organelle part;ribonucleoprotein complex;spliceosomal complex		DEAD;Helicase_C	APOPTOSIS_GO;BENPORATH_MYC_MAX_TARGETS;BENPORATH_NANOG_TARGETS;BRUINS_UVC_RESPONSE_MIDDLE;CAIRO_HEPATOBLASTOMA_CLASSES_UP;CASORELLI_ACUTE_PROMYELOCYTIC_LEUKEMIA_DN;CELL_DEVELOPMENT;chr5q35;DAIRKEE_TERT_TARGETS_UP;DANG_BOUND_BY_MYC;DIAZ_CHRONIC_MEYLOGENOUS_LEUKEMIA_UP;GSE11924_TH1_VS_TH2_CD4_TCELL_UP;GSE12845_PRE_GC_VS_DARKZONE_GC_TONSIL_BCELL_DN;GSE13484_12H_UNSTIM_VS_YF17D_VACCINE_STIM_PBMC_UP;G…	IPR001650;IPR001878;IPR011545;IPR014001;IPR014014;IPR027417
Q86XP3	ATP-dependent RNA helicase DDX42	DDX42	+	1.80581	2.53891	0.00694014	1.15725	1.758	0.00682744	0.323964	0.327829	1	15	localization;macromolecule localization;protein localization	adenyl nucleotide binding;adenyl ribonucleotide binding;ATP binding;ATPase activity;ATPase activity, coupled;ATP-dependent helicase activity;binding;catalytic activity;helicase activity;hydrolase activity;hydrolase activity, acting on acid anhydrides;hydrolase activity, acting on acid anhydrides, in phosphorus-containing anhydrides;nucleic acid binding;nucleoside-triphosphatase activity;nucleotid…	Cajal body;cell part;cytoplasm;intracellular membrane-bounded organelle;intracellular organelle;intracellular organelle part;intracellular part;membrane-bounded organelle;nuclear body;nuclear part;nuclear speck;nucleoplasm part;nucleus;organelle;organelle part	Spliceosome	DEAD;Helicase_C	ACEVEDO_METHYLATED_IN_LIVER_CANCER_DN;BLALOCK_ALZHEIMERS_DISEASE_UP;CAIRO_HEPATOBLASTOMA_CLASSES_UP;CHARAFE_BREAST_CANCER_LUMINAL_VS_BASAL_UP;chr17q23;CTCAGGG,MIR-125B,MIR-125A;CTGCAGY_UNKNOWN;CTTTGT_V$LEF1_Q2;DACOSTA_UV_RESPONSE_VIA_ERCC3_DN;ENK_UV_RESPONSE_KERATINOCYTE_DN;GGGCGGR_V$SP1_Q6;GSE11057_CD4_CENT_MEM_VS_PBMC_UP;GSE11864_CSF1_PAM3CYS_VS_CSF1_IFNG_PAM3CYS_IN_MAC_UP;GSE11924_TH2_VS_TH17_…	IPR000629;IPR001650;IPR011545;IPR014001;IPR014014;IPR027417
Q7L014	Probable ATP-dependent RNA helicase DDX46	DDX46	+	1.11173	1.52979	-0.250401	0.893837	1.47657	0.310465	0.38616	0.341667	1	15	cellular macromolecule metabolic process;cellular metabolic process;cellular nitrogen compound metabolic process;cellular process;macromolecule metabolic process;metabolic process;mRNA metabolic process;mRNA processing;nitrogen compound metabolic process;nucleic acid metabolic process;nucleobase-containing compound metabolic process;primary metabolic process;RNA metabolic process;RNA processing;R…	adenyl nucleotide binding;adenyl ribonucleotide binding;ATP binding;ATPase activity;ATPase activity, coupled;ATP-dependent helicase activity;binding;catalytic activity;helicase activity;hydrolase activity;hydrolase activity, acting on acid anhydrides;hydrolase activity, acting on acid anhydrides, in phosphorus-containing anhydrides;nucleic acid binding;nucleoside-triphosphatase activity;nucleotid…	Cajal body;cell part;intracellular non-membrane-bounded organelle;intracellular organelle;intracellular organelle part;intracellular part;non-membrane-bounded organelle;nuclear body;nuclear part;nuclear speck;nucleolus;nucleoplasm part;organelle;organelle part	Spliceosome	DEAD;Helicase_C	AACTTT_UNKNOWN;ACEVEDO_LIVER_TUMOR_VS_NORMAL_ADJACENT_TISSUE_UP;BILANGES_SERUM_SENSITIVE_VIA_TSC2;chr5q31;E2F1_UP.V1_UP;GABRIELY_MIR21_TARGETS;GARY_CD5_TARGETS_DN;GNF2_DAP3;GNF2_HDAC1;GSE11864_UNTREATED_VS_CSF1_IFNG_PAM3CYS_IN_MAC_UP;GSE11924_TH2_VS_TH17_CD4_TCELL_DN;GSE14000_TRANSLATED_RNA_VS_MRNA_4H_LPS_DC_UP;GSE1448_ANTI_VALPHA2_VS_VBETA5_DP_THYMOCYTE_DN;GSE1460_DP_THYMOCYTE_VS_NAIVE_CD4_TCELL…	IPR000629;IPR001650;IPR011545;IPR014001;IPR014014;IPR027417
Q9H0S4;F5H1N9	Probable ATP-dependent RNA helicase DDX47	DDX47	+	2.49968	2.21248	-0.785711	1.87921	2.65894	0.680285	0.323964	0.273394	1	15	biological regulation;cellular macromolecule metabolic process;cellular metabolic process;cellular nitrogen compound metabolic process;cellular process;induction of apoptosis;induction of apoptosis by extracellular signals;induction of apoptosis via death domain receptors;induction of programmed cell death;macromolecule metabolic process;metabolic process;mRNA metabolic process;mRNA processing;nc…	adenyl nucleotide binding;adenyl ribonucleotide binding;ATP binding;ATPase activity;ATPase activity, coupled;ATP-dependent helicase activity;binding;catalytic activity;helicase activity;hydrolase activity;hydrolase activity, acting on acid anhydrides;hydrolase activity, acting on acid anhydrides, in phosphorus-containing anhydrides;nucleic acid binding;nucleoside-triphosphatase activity;nucleotid…	cell part;intracellular non-membrane-bounded organelle;intracellular organelle;intracellular organelle part;intracellular part;non-membrane-bounded organelle;nuclear part;nucleolus;organelle;organelle part		DEAD;Helicase_C	BLALOCK_ALZHEIMERS_DISEASE_DN;chr12p13;DODD_NASOPHARYNGEAL_CARCINOMA_DN;GCM_CASP2;GCM_CHUK;GCM_DENR;GCM_ING1;GCM_MLL;GCM_NF2;GCM_TINF2;GNF2_DENR;GNF2_EIF3S6;GNF2_ELAC2;GNF2_HDAC1;GNF2_KPNB1;GNF2_RBBP6;GOLDRATH_NAIVE_VS_EFF_CD8_TCELL_UP;GSE10239_KLRG1INT_VS_KLRG1HIGH_EFF_CD8_TCELL_UP;GSE12845_IGD_POS_BLOOD_VS_NAIVE_TONSIL_BCELL_DN;GSE13484_UNSTIM_VS_12H_YF17D_VACCINE_STIM_PBMC_UP;GSE1432_1H_VS_24H…	IPR000629;IPR001650;IPR011545;IPR014001;IPR014014;IPR027417
Q9Y6V7;M0QXD4;M0R1S3;M0QZC0;M0R0K1	Probable ATP-dependent RNA helicase DDX49	DDX49	+	NaN	NaN	NaN	0	0	0	1	1	1	0		adenyl nucleotide binding;adenyl ribonucleotide binding;ATP binding;ATPase activity;ATPase activity, coupled;ATP-dependent helicase activity;binding;catalytic activity;helicase activity;hydrolase activity;hydrolase activity, acting on acid anhydrides;hydrolase activity, acting on acid anhydrides, in phosphorus-containing anhydrides;nucleic acid binding;nucleoside-triphosphatase activity;nucleotid…			DEAD;Helicase_C	BENPORATH_NANOG_TARGETS;chr19p12;DURCHDEWALD_SKIN_CARCINOGENESIS_DN;ESC_J1_UP_LATE.V1_DN;GSE13306_RA_VS_UNTREATED_TCONV_UP;GSE13484_UNSTIM_VS_3H_YF17D_VACCINE_STIM_PBMC_UP;GSE1448_CTRL_VS_ANTI_VALPHA2_DP_THYMOCYTE_UP;GSE17721_LPS_VS_CPG_0.5H_BMDM_UP;GSE17721_POLYIC_VS_PAM3CSK4_1H_BMDM_UP;GSE22886_IGA_VS_IGM_MEMORY_BCELL_DN;GSE22886_IGG_IGA_MEMORY_BCELL_VS_BLOOD_PLASMA_CELL_DN;GSE24634_NAIVE_CD4_T…	IPR000629;IPR001650;IPR011545;IPR014001;IPR014014;IPR027417
B4DLW8;P17844;J3KTA4	Probable ATP-dependent RNA helicase DDX5	DDX5	+	0.601945	1.83471	0.572633	0.665353	1.63446	0.643109	0.514018	0.327829	1	15	biological regulation;biosynthetic process;cell growth;cellular biosynthetic process;cellular macromolecule biosynthetic process;cellular macromolecule metabolic process;cellular metabolic process;cellular nitrogen compound metabolic process;cellular process;cellular response to stimulus;chordate embryonic development;circadian rhythm;developmental process;embryo development;embryo development en…	adenyl nucleotide binding;adenyl ribonucleotide binding;androgen receptor binding;ATP binding;ATPase activity;ATPase activity, coupled;ATP-dependent helicase activity;ATP-dependent RNA helicase activity;binding;catalytic activity;estrogen receptor binding;helicase activity;hormone receptor binding;hydrolase activity;hydrolase activity, acting on acid anhydrides;hydrolase activity, acting on acid …	catalytic step 2 spliceosome;cell part;intracellular membrane-bounded organelle;intracellular non-membrane-bounded organelle;intracellular organelle;intracellular organelle part;intracellular part;macromolecular complex;membrane-bounded organelle;non-membrane-bounded organelle;nuclear part;nucleolus;nucleus;organelle;organelle part;ribonucleoprotein complex;spliceosomal complex	Spliceosome	DEAD;Helicase_C;P68HR	ABRAMSON_INTERACT_WITH_AIRE;ACATTCC,MIR-1,MIR-206;ACAWNRNSRCGG_UNKNOWN;ACTGCAG,MIR-17-3P;ATGAAGG,MIR-205;BENPORATH_MYC_MAX_TARGETS;BENPORATH_NANOG_TARGETS;BENPORATH_SOX2_TARGETS;BIOCARTA_AKAP95_PATHWAY;BLALOCK_ALZHEIMERS_DISEASE_DN;BLALOCK_ALZHEIMERS_DISEASE_INCIPIENT_DN;CACGTG_V$MYC_Q2;CAGCTG_V$AP4_Q5;CAGTGTT,MIR-141,MIR-200A;CARD_MIR302A_TARGETS;CATRRAGC_UNKNOWN;chr17q21;CTTTGT_V$LEF1_Q2;DANG_B…	IPR000629;IPR001650;IPR011545;IPR012587;IPR014001;IPR014014;IPR027417
Q9BQ39	ATP-dependent RNA helicase DDX50	DDX50	+	3.08902	3.25084	-0.756762	1.8319	1.57973	0.35255	0.323964	0.327829	1	9		adenyl nucleotide binding;adenyl ribonucleotide binding;ATP binding;ATPase activity;ATPase activity, coupled;ATP-dependent helicase activity;binding;catalytic activity;helicase activity;hydrolase activity;hydrolase activity, acting on acid anhydrides;hydrolase activity, acting on acid anhydrides, in phosphorus-containing anhydrides;nucleic acid binding;nucleoside-triphosphatase activity;nucleotid…	cell part;intracellular non-membrane-bounded organelle;intracellular organelle;intracellular organelle part;intracellular part;membrane;non-membrane-bounded organelle;nuclear part;nucleolus;organelle;organelle part;plasma membrane		DEAD;GUCT;Helicase_C	BERTUCCI_MEDULLARY_VS_DUCTAL_BREAST_CANCER_UP;CCGNMNNTNACG_UNKNOWN;CHENG_IMPRINTED_BY_ESTRADIOL;chr10q22;DODD_NASOPHARYNGEAL_CARCINOMA_DN;GATTGGY_V$NFY_Q6_01;GEORGES_TARGETS_OF_MIR192_AND_MIR215;GGGAGGRR_V$MAZ_Q6;GGGCGGR_V$SP1_Q6;GNF2_DAP3;GNF2_DENR;GNF2_EIF3S6;GNF2_FBL;GNF2_HDAC1;GNF2_RBBP6;GNF2_ST13;GRADE_COLON_VS_RECTAL_CANCER_UP;GSE13484_12H_VS_3H_YF17D_VACCINE_STIM_PBMC_DN;GSE14308_NAIVE_CD4…	IPR001650;IPR011545;IPR012562;IPR014001;IPR014014;IPR027417
Q9Y2R4;A8MTP9	Probable ATP-dependent RNA helicase DDX52	DDX52	+	NaN	NaN	-1.21024	0	0	0	1	1	1	3		adenyl nucleotide binding;adenyl ribonucleotide binding;ATP binding;ATPase activity;ATPase activity, coupled;ATP-dependent helicase activity;binding;catalytic activity;helicase activity;hydrolase activity;hydrolase activity, acting on acid anhydrides;hydrolase activity, acting on acid anhydrides, in phosphorus-containing anhydrides;nucleic acid binding;nucleoside-triphosphatase activity;nucleotid…	cell part;intracellular non-membrane-bounded organelle;intracellular organelle;intracellular organelle part;intracellular part;non-membrane-bounded organelle;nuclear part;nucleolus;organelle;organelle part		DEAD;Helicase_C	BILD_CTNNB1_ONCOGENIC_SIGNATURE;BONOME_OVARIAN_CANCER_SURVIVAL_SUBOPTIMAL_DEBULKING;BROWNE_HCMV_INFECTION_20HR_UP;BYSTRYKH_HEMATOPOIESIS_STEM_CELL_QTL_TRANS;chr17q21;DODD_NASOPHARYNGEAL_CARCINOMA_DN;GSE12845_IGD_NEG_BLOOD_VS_DARKZONE_GC_TONSIL_BCELL_DN;GSE13411_NAIVE_BCELL_VS_PLASMA_CELL_UP;GSE13411_NAIVE_VS_SWITCHED_MEMORY_BCELL_DN;GSE14000_TRANSLATED_RNA_VS_MRNA_4H_LPS_DC_UP;GSE15930_NAIVE_VS_2…	IPR001650;IPR011545;IPR014001;IPR014014;IPR027417
Q8TDD1	ATP-dependent RNA helicase DDX54	DDX54	+	2.10929	1.72979	-0.28657	0.917286	0.587726	0.0796256	0.376357	1	1	6	biological regulation;biosynthetic process;cellular biosynthetic process;cellular macromolecule biosynthetic process;cellular macromolecule metabolic process;cellular metabolic process;cellular nitrogen compound metabolic process;cellular process;cellular response to stimulus;estrogen receptor signaling pathway;intracellular receptor mediated signaling pathway;macromolecule biosynthetic process;m…	adenyl nucleotide binding;adenyl ribonucleotide binding;ATP binding;ATPase activity;ATPase activity, coupled;ATP-dependent helicase activity;ATP-dependent RNA helicase activity;binding;catalytic activity;estrogen receptor binding;helicase activity;hormone receptor binding;hydrolase activity;hydrolase activity, acting on acid anhydrides;hydrolase activity, acting on acid anhydrides, in phosphorus-…	cell part;intracellular non-membrane-bounded organelle;intracellular organelle;intracellular organelle part;intracellular part;non-membrane-bounded organelle;nuclear part;nucleolus;organelle;organelle part		DBP10CT;DEAD;Helicase_C	AGGAGTG,MIR-483;ATP_DEPENDENT_HELICASE_ACTIVITY;ATP_DEPENDENT_RNA_HELICASE_ACTIVITY;ATPASE_ACTIVITY;ATPASE_ACTIVITY_COUPLED;BIOPOLYMER_METABOLIC_PROCESS;chr12q24;GAVIN_FOXP3_TARGETS_CLUSTER_T7;GOLDRATH_NAIVE_VS_EFF_CD8_TCELL_UP;GSE17721_0.5H_VS_24H_GARDIQUIMOD_BMDM_UP;GSE17721_0.5H_VS_24H_PAM3CSK4_BMDM_UP;GSE17721_4H_VS_24H_POLYIC_BMDM_UP;GSE17721_CPG_VS_GARDIQUIMOD_8H_BMDM_UP;GSE17721_LPS_VS_GAR…	IPR000629;IPR001650;IPR011545;IPR012541;IPR014001;IPR014014;IPR027417
Q9NY93;G3V0G3;F8WDT8;H7C3E9	Probable ATP-dependent RNA helicase DDX56	DDX56	+	0.838518	1.72042	-0.388696	0.720816	4.46146	0.950174	0.481988	0.0562254	1	9	cellular macromolecule metabolic process;cellular metabolic process;cellular nitrogen compound metabolic process;cellular process;macromolecule metabolic process;metabolic process;ncRNA metabolic process;ncRNA processing;nitrogen compound metabolic process;nucleic acid metabolic process;nucleobase-containing compound metabolic process;primary metabolic process;RNA metabolic process;RNA processing…	adenyl nucleotide binding;adenyl ribonucleotide binding;ATP binding;ATPase activity;ATPase activity, coupled;ATP-dependent helicase activity;ATP-dependent RNA helicase activity;binding;catalytic activity;helicase activity;hydrolase activity;hydrolase activity, acting on acid anhydrides;hydrolase activity, acting on acid anhydrides, in phosphorus-containing anhydrides;nucleic acid binding;nucleosi…	cell part;intracellular non-membrane-bounded organelle;intracellular organelle;intracellular organelle part;intracellular part;non-membrane-bounded organelle;nuclear part;nucleolus;organelle;organelle part		DEAD;Helicase_C	ATP_DEPENDENT_HELICASE_ACTIVITY;ATP_DEPENDENT_RNA_HELICASE_ACTIVITY;ATPASE_ACTIVITY;ATPASE_ACTIVITY_COUPLED;BYSTRYKH_HEMATOPOIESIS_STEM_CELL_QTL_TRANS;CAIRO_HEPATOBLASTOMA_CLASSES_UP;CHENG_IMPRINTED_BY_ESTRADIOL;chr7p13;FONTAINE_FOLLICULAR_THYROID_ADENOMA_UP;GSE11057_CD4_CENT_MEM_VS_PBMC_UP;GSE12845_IGD_POS_BLOOD_VS_DARKZONE_GC_TONSIL_BCELL_DN;GSE12845_NAIVE_VS_DARKZONE_GC_TONSIL_BCELL_DN;GSE1772…	IPR001650;IPR011545;IPR014001;IPR014014;IPR027417
P26196	Probable ATP-dependent RNA helicase DDX6	DDX6	+	NaN	NaN	1.9488	0	0	0	1	1	1	3	catabolic process;cellular catabolic process;cellular component assembly;cellular component assembly at cellular level;cellular component organization;cellular component organization at cellular level;cellular component organization or biogenesis;cellular component organization or biogenesis at cellular level;cellular macromolecular complex assembly;cellular macromolecular complex subunit organiz…	adenyl nucleotide binding;adenyl ribonucleotide binding;ATP binding;ATPase activity;ATPase activity, coupled;ATP-dependent helicase activity;binding;catalytic activity;helicase activity;hydrolase activity;hydrolase activity, acting on acid anhydrides;hydrolase activity, acting on acid anhydrides, in phosphorus-containing anhydrides;nucleic acid binding;nucleoside-triphosphatase activity;nucleotid…	cell part;cytoplasmic mRNA processing body;cytoplasmic part;cytosol;intracellular non-membrane-bounded organelle;intracellular organelle;intracellular part;macromolecular complex;non-membrane-bounded organelle;organelle;ribonucleoprotein complex;RNA granule;RNAi effector complex;RNA-induced silencing complex;stress granule	RNA degradation	DEAD;Helicase_C	ACAWYAAAG_UNKNOWN;ACTGCAG,MIR-17-3P;ATF2_S_UP.V1_UP;ATGAAGG,MIR-205;BAUS_TFF2_TARGETS_DN;BILANGES_SERUM_SENSITIVE_GENES;BLALOCK_ALZHEIMERS_DISEASE_UP;BRUINS_UVC_RESPONSE_LATE;CACTGTG,MIR-128A,MIR-128B;CATTTCA,MIR-203;chr11q23;CTGCAGY_UNKNOWN;CTTGTAT,MIR-381;CTTTGTA,MIR-524;CYTOPLASM;CYTOPLASMIC_PART;DOUGLAS_BMI1_TARGETS_UP;DURCHDEWALD_SKIN_CARCINOGENESIS_DN;FOSTER_TOLERANT_MACROPHAGE_UP;GCAAAAA,M…	IPR000629;IPR001650;IPR011545;IPR014001;IPR014014;IPR027417
B4DFG0;P35659;D6RDA2;D6R9L5	Protein DEK	DEK	+	NaN	NaN	-0.150331	0	0	0	1	1	1	3	biological regulation;biosynthetic process;cellular biosynthetic process;cellular component organization;cellular component organization at cellular level;cellular component organization or biogenesis;cellular component organization or biogenesis at cellular level;cellular macromolecule biosynthetic process;cellular macromolecule metabolic process;cellular metabolic process;cellular nitrogen comp…	binding;DNA binding;histone binding;nucleic acid binding;protein binding	cell part;intracellular membrane-bounded organelle;intracellular organelle;intracellular part;membrane-bounded organelle;nucleus;organelle		DEK_C;SAP	BENPORATH_ES_1;BENPORATH_ES_CORE_NINE_CORRELATED;BENPORATH_PROLIFERATION;BERENJENO_TRANSFORMED_BY_RHOA_UP;BIOPOLYMER_METABOLIC_PROCESS;BLUM_RESPONSE_TO_SALIRASIB_DN;CAGTGTT,MIR-141,MIR-200A;CHIARETTI_T_ALL_RELAPSE_PROGNOSIS;CHICAS_RB1_TARGETS_GROWING;CHICAS_RB1_TARGETS_SENESCENT;chr6p23;CROMER_METASTASIS_UP;DACOSTA_UV_RESPONSE_VIA_ERCC3_DN;DIAZ_CHRONIC_MEYLOGENOUS_LEUKEMIA_UP;DOANE_BREAST_CANCER_…	IPR003034;IPR009057;IPR014876
H0YCW5;B3KWN5;Q6IQ26	DENN domain-containing protein 5A	DENND5A		NaN	NaN	NaN	0	0	0	1	1	1	0		enzyme regulator activity;GTPase regulator activity;guanyl-nucleotide exchange factor activity;nucleoside-triphosphatase regulator activity;Rab guanyl-nucleotide exchange factor activity;Ras guanyl-nucleotide exchange factor activity;small GTPase regulator activity	cell part;cytoplasmic part;Golgi apparatus;intracellular membrane-bounded organelle;intracellular organelle;intracellular part;membrane;membrane-bounded organelle;organelle		dDENN;DENN;PLAT;RUN;uDENN	AAAGGGA,MIR-204,MIR-211;AAGGGAT,MIR-188;ACEVEDO_LIVER_CANCER_UP;ACEVEDO_LIVER_TUMOR_VS_NORMAL_ADJACENT_TISSUE_UP;AMUNDSON_POOR_SURVIVAL_AFTER_GAMMA_RADIATION_8G;BORCZUK_MALIGNANT_MESOTHELIOMA_UP;CAGTATT,MIR-200B,MIR-200C,MIR-429;CASORELLI_ACUTE_PROMYELOCYTIC_LEUKEMIA_UP;CHARAFE_BREAST_CANCER_LUMINAL_VS_MESENCHYMAL_DN;chr11p15;CREIGHTON_ENDOCRINE_THERAPY_RESISTANCE_1;CTGAGCC,MIR-24;DACOSTA_UV_RESP…	IPR001024;IPR001194;IPR004012;IPR005112;IPR005113;IPR008976
Q96DF8;F8WEF8	Protein DGCR14	DGCR14		NaN	NaN	-0.634099	0	0	0	1	1	1	3	anatomical structure development;cellular macromolecule metabolic process;cellular metabolic process;cellular nitrogen compound metabolic process;cellular process;developmental process;macromolecule metabolic process;metabolic process;mRNA metabolic process;mRNA processing;nervous system development;nitrogen compound metabolic process;nuclear mRNA splicing, via spliceosome;nucleic acid metabolic …		catalytic step 2 spliceosome;cell part;intracellular organelle part;intracellular part;macromolecular complex;nuclear part;organelle part;ribonucleoprotein complex;spliceosomal complex		Es2	ANATOMICAL_STRUCTURE_DEVELOPMENT;BLALOCK_ALZHEIMERS_DISEASE_INCIPIENT_UP;BLALOCK_ALZHEIMERS_DISEASE_UP;chr22q11;DACOSTA_UV_RESPONSE_VIA_ERCC3_UP;GAUSSMANN_MLL_AF4_FUSION_TARGETS_G_DN;GRAESSMANN_RESPONSE_TO_MC_AND_DOXORUBICIN_DN;GSE11924_TFH_VS_TH2_CD4_TCELL_UP;GSE13229_IMM_VS_INTMATURE_NKCELL_DN;GSE14026_TH1_VS_TH17_UP;GSE14308_TH1_VS_NATURAL_TREG_DN;GSE15750_DAY6_VS_DAY10_TRAF6KO_EFF_CD8_TCELL_D…	IPR019148
[truncated: 1,326 more rows]

## Sheet: A-AATF bona fide interactors
					FC (log2 average ratios)			t.test			annotations
[truncated: 166 more rows]

## Sheet: B-RNA-dependent
				FC (log2 average ratios)			t.test			annotations
[truncated: 3 more rows]

## Sheet: C-partially RNA-dependent
				FC (log2 average ratios)			t.test			annotations
[truncated: 20 more rows]

[truncated: 4 more sheets: D-partially non RNA-dependent, E-non RNA-dependent, F-AATF bona fide int vs Pineiro, infos]
